# Supplementary material for: Single-cell transcriptional changes associated with drug tolerance and response to combination therapies in cancer
Source: Nat Commun. 2021 Mar 12;12:1628. doi: 10.1038/s41467-021-21884-z (PMC7955121; doi:10.1038/s41467-021-21884-z)
Supplement: Supplementary file 4 — Supplementary Data 1 [file 41467_2021_21884_MOESM4_ESM.xlsx]

## Sheet: 1
Supplementary Data 1. Markers of resistant clusters in PC9 cells treated with erlotinib for 1, 2, 4, 9 and 11 days or untreated.
Gene	p_val	avg_logFC	pct.1	pct.2	p_val_adj	Cluster
TACSTD2	4.08326e-108	1.30981	0.987	0.746	7.39927e-104	4
FTH1	4.62353e-105	0.766051	1	0.99	8.3783e-101	4
LGALS3	1.06729e-87	1.07462	0.911	0.608	1.93404e-83	4
PTGR1	2.04455e-86	0.984859	0.969	0.787	3.70493e-82	4
MTATP6P1	1.78962e-69	0.920073	0.947	0.624	3.24297e-65	4
RPL3	1.18709e-61	0.825925	0.916	0.701	2.15112e-57	4
MUC20	3.4165e-59	1.08094	0.613	0.133	6.19104e-55	4
RPL13A	1.12237e-58	0.600208	0.996	0.921	2.03385e-54	4
BRI3	5.65487e-58	0.906851	0.84	0.53	1.02472e-53	4
FTH1P4	1.40557e-57	1.00925	0.564	0.191	2.54704e-53	4
ELF3	2.108e-57	1.04746	0.813	0.372	3.8199e-53	4
MTRNR2L1	5.85053e-57	0.844256	0.951	0.735	1.06017e-52	4
YBX3	6.98825e-55	0.770523	0.898	0.765	1.26634e-50	4
PNRC1	7.6368e-55	1.04108	0.653	0.247	1.38387e-50	4
CEBPD	3.48082e-48	0.919881	0.471	0.088	6.3076e-44	4
YPEL3	4.1682e-48	0.981986	0.684	0.278	7.5532e-44	4
RP11-475J5.4	1.98586e-47	0.854662	0.613	0.255	3.59858e-43	4
PDLIM1	1.68167e-46	0.850885	0.862	0.553	3.04736e-42	4
PTTG1IP	1.16905e-45	0.764928	0.867	0.656	2.11843e-41	4
RPS12P26	1.33655e-45	0.866888	0.591	0.252	2.42197e-41	4
CITED2	1.99429e-45	0.927385	0.68	0.275	3.61385e-41	4
AC005019.2	1.9841e-44	0.80524	0.404	0.074	3.59539e-40	4
CD24	3.23208e-43	0.925211	0.849	0.495	5.85685e-39	4
RPL31P12	3.27464e-43	0.730818	0.396	0.065	5.93397e-39	4
TFPI2	8.24062e-41	1.15882	0.671	0.404	1.49328e-36	4
FTH1P3	2.60667e-39	0.800056	0.542	0.22	4.72355e-35	4
ZFAND5	2.8099e-39	0.774925	0.831	0.552	5.09183e-35	4
AC069213.1	3.74139e-39	0.608425	0.28	0.015	6.77977e-35	4
FTL	8.29331e-39	0.477087	1	0.994	1.50283e-34	4
LIMA1	2.68126e-38	0.761366	0.862	0.6	4.8587e-34	4
SNHG7	4.38326e-38	0.865168	0.596	0.306	7.9429e-34	4
RPS2P46	1.21319e-36	0.793714	0.547	0.254	2.19842e-32	4
ANXA1	1.93804e-36	0.726956	0.884	0.762	3.51193e-32	4
RPL13AP6	1.94657e-36	0.689231	0.404	0.129	3.52739e-32	4
MTND1P23	2.02032e-35	0.661355	0.387	0.078	3.66103e-31	4
IGFBP3	3.36809e-35	0.806965	0.929	0.737	6.10332e-31	4
RPLP0	4.32507e-34	0.4625	0.996	0.944	7.83746e-30	4
GSTK1	4.33428e-34	0.683099	0.796	0.555	7.85415e-30	4
UCA1	5.45299e-34	0.827417	0.467	0.168	9.88136e-30	4
WNT5A	1.02835e-33	0.769367	0.809	0.511	1.86348e-29	4
SAT1	1.18534e-33	0.932707	0.591	0.297	2.14795e-29	4
RPL13	2.29426e-33	0.370904	1	0.99	4.15744e-29	4
EIF4B	2.45685e-33	0.676062	0.756	0.502	4.45205e-29	4
BPGM	1.00945e-32	0.79541	0.422	0.146	1.82922e-28	4
TGFB2	1.64625e-32	0.868103	0.676	0.388	2.98316e-28	4
TPT1	6.69847e-32	0.39342	0.996	0.972	1.21383e-27	4
UBE2H	1.08564e-31	0.680195	0.818	0.58	1.96728e-27	4
EPS8	1.22978e-31	0.673018	0.844	0.649	2.22848e-27	4
HIST1H2BD	1.78838e-31	0.86623	0.516	0.202	3.24072e-27	4
PLK2	1.79919e-31	0.690541	0.782	0.584	3.26031e-27	4
LEPROT	3.23754e-31	0.729517	0.733	0.483	5.86675e-27	4
hsa-mir-6723	1.00233e-30	0.679744	0.462	0.162	1.81631e-26	4
RPS4X	1.19513e-30	0.442701	0.987	0.934	2.1657e-26	4
MTND4P12	2.58341e-30	0.701611	0.716	0.411	4.6814e-26	4
TNFSF10	7.1832e-30	0.878034	0.369	0.096	1.30167e-25	4
LCN2	3.82235e-29	0.725223	0.782	0.574	6.92649e-25	4
BTG1	5.27304e-29	0.734657	0.702	0.454	9.55528e-25	4
EEF2	1.54932e-28	0.529186	0.907	0.79	2.80753e-24	4
ALDH3A1	8.39139e-28	0.694525	0.916	0.734	1.5206e-23	4
EIF4A2	1.19107e-27	0.64684	0.813	0.613	2.15834e-23	4
SRI	3.58461e-27	0.588435	0.836	0.677	6.49567e-23	4
S100P	6.56759e-27	0.688584	0.796	0.561	1.19011e-22	4
GULP1	2.18415e-26	0.702214	0.556	0.267	3.95789e-22	4
NR0B1	5.19603e-26	0.700931	0.538	0.281	9.41573e-22	4
TMEM106B	6.4776e-26	0.62546	0.631	0.401	1.17381e-21	4
RPL13P12	2.00044e-25	0.523151	0.862	0.643	3.62499e-21	4
RPL15	2.13038e-25	0.415331	0.956	0.91	3.86046e-21	4
H2AFJ	2.48569e-25	0.707818	0.662	0.393	4.50432e-21	4
STEAP4	1.46066e-24	0.539703	0.276	0.043	2.64686e-20	4
HIST1H1C	2.7525e-24	0.758525	0.578	0.319	4.98781e-20	4
RPL30P4	2.86477e-24	0.504244	0.751	0.545	5.19125e-20	4
RARRES3	5.0197e-24	0.760527	0.631	0.329	9.0962e-20	4
RP11-346C16.4	9.18132e-24	0.630645	0.449	0.198	1.66375e-19	4
RHOBTB3	1.00454e-23	0.570877	0.787	0.616	1.82033e-19	4
WFDC2	1.09729e-23	0.689451	0.698	0.474	1.9884e-19	4
CMBL	1.18425e-23	0.631379	0.804	0.66	2.14597e-19	4
NTN4	1.37297e-23	0.603959	0.462	0.21	2.48796e-19	4
AC098828.3	1.45687e-23	0.569265	0.373	0.14	2.64e-19	4
RPL35P1	1.85941e-23	0.543387	0.342	0.121	3.36943e-19	4
NPC2	4.97715e-23	0.464224	0.951	0.88	9.0191e-19	4
TMEM59	5.10544e-23	0.563208	0.667	0.44	9.25157e-19	4
RPL13AP7	5.30043e-23	0.594758	0.507	0.262	9.6049e-19	4
MTND2P28	7.56846e-23	0.648439	0.547	0.334	1.37148e-18	4
PPP2R3A	1.08658e-22	0.66951	0.547	0.305	1.96899e-18	4
PGRMC2	1.29411e-22	0.559287	0.764	0.603	2.34506e-18	4
SERPINB1	1.2999e-22	0.656004	0.596	0.363	2.35554e-18	4
FBXO32	1.51274e-22	0.680031	0.427	0.168	2.74124e-18	4
PGD	1.8072e-22	0.543237	0.791	0.606	3.27483e-18	4
EEF1A1	1.84429e-22	0.537401	0.867	0.682	3.34205e-18	4
CD55	1.85289e-22	0.699837	0.547	0.294	3.35763e-18	4
TTC9	2.11629e-22	0.65078	0.307	0.086	3.83494e-18	4
ANKRD13A	2.60688e-22	0.643794	0.489	0.248	4.72392e-18	4
HEG1	3.05112e-22	0.721756	0.436	0.204	5.52893e-18	4
FXYD3	7.0802e-22	0.597262	0.809	0.54	1.283e-17	4
CTC-398G3.1	7.69518e-22	0.432376	0.28	0.071	1.39444e-17	4
ARL6IP5	9.23491e-22	0.631703	0.582	0.334	1.67346e-17	4
RP11-156G14.6	9.72415e-22	0.508533	0.324	0.114	1.76211e-17	4
MYOF	2.12675e-21	0.564387	0.702	0.545	3.85389e-17	4
TAX1BP1	2.99186e-21	0.459237	0.907	0.824	5.42156e-17	4
RP11-17A4.1	3.13209e-21	0.483834	0.622	0.484	5.67566e-17	4
RPL7AP10	5.00638e-21	0.484253	0.298	0.081	9.07206e-17	4
NACA	5.38989e-21	0.376854	0.96	0.883	9.76702e-17	4
ERP27	5.76215e-21	0.625589	0.324	0.112	1.04416e-16	4
EIF1	6.87101e-21	0.424956	0.911	0.824	1.2451e-16	4
RP11-818F20.5	7.30427e-21	0.630311	0.493	0.259	1.32361e-16	4
RP1-83M4.2	1.05661e-20	0.546006	0.356	0.146	1.91468e-16	4
RARRES1	1.28108e-20	0.750472	0.404	0.151	2.32144e-16	4
OSER1	1.31287e-20	0.566079	0.542	0.359	2.37905e-16	4
CAV1	2.21735e-20	0.423639	0.978	0.947	4.01805e-16	4
DYNLRB1	2.65423e-20	0.516247	0.738	0.591	4.80974e-16	4
FILIP1L	4.48434e-20	0.797561	0.538	0.299	8.12608e-16	4
PAWR	7.60466e-20	0.512153	0.809	0.635	1.37804e-15	4
OPN3	8.73973e-20	0.583677	0.627	0.365	1.58373e-15	4
DKK1	2.67622e-19	0.663775	0.547	0.363	4.84958e-15	4
MTRNR2L3	2.68983e-19	0.467591	0.396	0.173	4.87423e-15	4
CYR61	3.1307e-19	0.653194	0.636	0.441	5.67313e-15	4
PALLD	3.71573e-19	0.559747	0.822	0.677	6.73328e-15	4
ARPC5	4.37786e-19	0.459497	0.871	0.716	7.93312e-15	4
CYBRD1	7.3908e-19	0.530325	0.564	0.327	1.33929e-14	4
UGCG	7.7832e-19	0.573145	0.667	0.445	1.41039e-14	4
PHACTR2	8.45013e-19	0.605758	0.578	0.396	1.53125e-14	4
MAP2	9.94871e-19	0.548542	0.556	0.4	1.80281e-14	4
KRT18P28	1.16998e-18	0.385904	0.253	0.067	2.12011e-14	4
TXNRD1	1.50008e-18	0.397411	0.969	0.904	2.7183e-14	4
RPL10P3	2.25652e-18	0.493673	0.351	0.175	4.08903e-14	4
TSG101	2.84013e-18	0.474279	0.582	0.388	5.14659e-14	4
RPL19	3.68195e-18	0.294025	1	0.943	6.67206e-14	4
CD47	4.00541e-18	0.510707	0.462	0.286	7.2582e-14	4
KRT8	4.10347e-18	0.456945	0.956	0.893	7.4359e-14	4
SUMO2	4.26927e-18	0.514819	0.649	0.476	7.73634e-14	4
VGLL3	5.05656e-18	0.552578	0.396	0.193	9.163e-14	4
RPL34P26	6.00479e-18	0.478277	0.293	0.108	1.08813e-13	4
ARID5B	6.00926e-18	0.54105	0.387	0.14	1.08894e-13	4
RPS4XP16	6.33254e-18	0.450404	0.262	0.08	1.14752e-13	4
SQSTM1	9.33388e-18	0.407907	0.898	0.806	1.69139e-13	4
TPM4	1.06547e-17	0.508729	0.822	0.711	1.93074e-13	4
IL13RA1	1.26097e-17	0.512703	0.631	0.45	2.28501e-13	4
PINK1	1.26456e-17	0.518172	0.476	0.271	2.29151e-13	4
RIPK2	1.26897e-17	0.509683	0.418	0.216	2.29951e-13	4
RP11-377K22.2	2.01012e-17	0.506142	0.396	0.215	3.64254e-13	4
PLAC8	2.29571e-17	0.566521	0.458	0.254	4.16006e-13	4
TJP1	2.92737e-17	0.526651	0.627	0.449	5.30468e-13	4
LIMCH1	4.57891e-17	0.451484	0.898	0.769	8.29744e-13	4
RPL37P2	4.85754e-17	0.477521	0.689	0.526	8.80234e-13	4
FHL2	6.44774e-17	0.526162	0.644	0.442	1.16839e-12	4
KRT18	6.48367e-17	0.392672	0.973	0.957	1.17491e-12	4
PSAP	6.50953e-17	0.375319	0.938	0.802	1.17959e-12	4
GABARAPL1	6.72132e-17	0.538742	0.538	0.302	1.21797e-12	4
CHMP1B	8.13094e-17	0.458015	0.604	0.413	1.47341e-12	4
KLK8	9.93581e-17	0.56237	0.484	0.305	1.80047e-12	4
RPL6	1.4707e-16	0.378013	0.884	0.803	2.66506e-12	4
TMEM14C	1.51262e-16	0.485569	0.747	0.58	2.74101e-12	4
FTH1P11	1.56312e-16	0.466404	0.667	0.5	2.83253e-12	4
RP11-247I13.3	2.11291e-16	0.425722	0.258	0.073	3.82881e-12	4
PLA2G16	2.1435e-16	0.474304	0.831	0.733	3.88424e-12	4
RPL13AP20	2.47149e-16	0.449851	0.356	0.175	4.47859e-12	4
B2M	2.47168e-16	0.355508	0.978	0.893	4.47893e-12	4
TMSB4X	3.29921e-16	0.35439	0.996	0.962	5.97849e-12	4
ANXA2	4.57283e-16	0.326356	0.969	0.964	8.28643e-12	4
RPL4	6.30229e-16	0.315668	0.947	0.914	1.14204e-11	4
PDLIM5	6.36295e-16	0.554817	0.578	0.417	1.15303e-11	4
MVP	6.60187e-16	0.471857	0.538	0.314	1.19632e-11	4
CHMP4B	6.70869e-16	0.450744	0.813	0.695	1.21568e-11	4
KLF5	7.5509e-16	0.542838	0.569	0.369	1.3683e-11	4
CDC42EP3	8.26537e-16	0.499154	0.56	0.41	1.49777e-11	4
KRT17	8.43153e-16	1.01921	0.422	0.329	1.52788e-11	4
RPL18AP15	8.75151e-16	0.431827	0.524	0.382	1.58586e-11	4
MIR205HG	1.36443e-15	0.434352	0.76	0.6	2.47248e-11	4
EIF3H	1.9412e-15	0.399107	0.813	0.69	3.51765e-11	4
FAM60A	2.12182e-15	0.48387	0.542	0.373	3.84494e-11	4
UBXN1	2.41078e-15	0.44315	0.733	0.558	4.36857e-11	4
SCRN1	2.48365e-15	0.503781	0.476	0.32	4.50062e-11	4
BATF	2.62936e-15	0.488717	0.52	0.321	4.76467e-11	4
DAB2	4.10995e-15	0.607311	0.413	0.194	7.44764e-11	4
NQO1	4.26926e-15	0.37322	0.942	0.838	7.73633e-11	4
PDCD6	5.06486e-15	0.398853	0.809	0.702	9.17803e-11	4
RPL30	8.20355e-15	0.274065	0.987	0.972	1.48656e-10	4
IFITM3	1.03164e-14	0.438757	0.573	0.432	1.86944e-10	4
CXXC5	1.03634e-14	0.53457	0.529	0.342	1.87795e-10	4
KRT19	1.05522e-14	0.345356	0.996	0.951	1.91216e-10	4
PPP1R15A	1.09858e-14	0.486721	0.453	0.287	1.99074e-10	4
MYL12A	1.11151e-14	0.419553	0.898	0.818	2.01416e-10	4
PRDX1	1.31173e-14	0.346716	0.973	0.943	2.37698e-10	4
DDX17	1.43158e-14	0.435535	0.8	0.702	2.59417e-10	4
GAPDHP40	1.79513e-14	0.434584	0.396	0.202	3.25296e-10	4
SLC16A4	2.20785e-14	0.480993	0.311	0.122	4.00084e-10	4
IFI16	2.67541e-14	0.496051	0.373	0.191	4.84811e-10	4
RP11-543P15.1	3.59934e-14	0.449653	0.373	0.209	6.52236e-10	4
DCAF6	3.63837e-14	0.420793	0.511	0.358	6.5931e-10	4
RAB11FIP1	4.55118e-14	0.581961	0.436	0.242	8.24719e-10	4
GCLM	4.68731e-14	0.417634	0.911	0.777	8.49387e-10	4
RPL18A	6.286e-14	0.412183	0.431	0.249	1.13909e-09	4
KLF8	7.80171e-14	0.418678	0.387	0.194	1.41375e-09	4
FTLP3	9.04363e-14	0.481567	0.667	0.44	1.6388e-09	4
RASAL2	1.01003e-13	0.47692	0.396	0.242	1.83027e-09	4
GNPDA1	1.13944e-13	0.492819	0.502	0.326	2.06478e-09	4
TXN	1.16806e-13	0.289924	0.996	0.975	2.11665e-09	4
MIR22HG	1.20926e-13	0.475312	0.351	0.155	2.19129e-09	4
CHKA	1.25377e-13	0.423446	0.507	0.307	2.27196e-09	4
GSN	1.29257e-13	0.410887	0.604	0.375	2.34227e-09	4
FGD3	1.40126e-13	0.45752	0.333	0.122	2.53923e-09	4
YWHAZ	1.51411e-13	0.367635	0.907	0.77	2.74372e-09	4
TMEM219	1.55579e-13	0.424987	0.591	0.443	2.81924e-09	4
SLPI	1.56603e-13	0.518386	0.498	0.302	2.83781e-09	4
ITM2B	1.60411e-13	0.415747	0.769	0.617	2.90681e-09	4
MGST3	1.89052e-13	0.461677	0.573	0.408	3.42581e-09	4
AP000354.2	1.90137e-13	0.397825	0.28	0.132	3.44548e-09	4
IGBP1	2.14707e-13	0.457927	0.484	0.297	3.8907e-09	4
IGFBP5	2.20624e-13	0.688811	0.333	0.136	3.99793e-09	4
RPL29	3.03147e-13	0.390872	0.751	0.606	5.49332e-09	4
ACTB	3.13802e-13	0.355554	0.907	0.907	5.6864e-09	4
PCDH7	4.29565e-13	0.514062	0.458	0.255	7.78416e-09	4
LAYN	4.91837e-13	0.461043	0.369	0.21	8.91258e-09	4
PIR	4.93963e-13	0.405507	0.582	0.452	8.9511e-09	4
TLE1	5.33023e-13	0.474186	0.524	0.357	9.65892e-09	4
KYNU	5.65492e-13	0.479995	0.342	0.17	1.02473e-08	4
PCBP1	5.93293e-13	0.375353	0.693	0.595	1.07511e-08	4
RP11-169K16.8	6.43048e-13	0.40083	0.551	0.4	1.16527e-08	4
GPRC5A	7.81148e-13	0.424036	0.858	0.736	1.41552e-08	4
ZBED2	8.00488e-13	0.430221	0.396	0.231	1.45056e-08	4
RP1-27K12.2	8.62416e-13	0.497718	0.347	0.156	1.56278e-08	4
KDELR1	1.18418e-12	0.433425	0.778	0.631	2.14585e-08	4
RPL24P8	1.20456e-12	0.397213	0.516	0.359	2.18279e-08	4
ANXA3	1.2969e-12	0.398514	0.578	0.491	2.35012e-08	4
SMIM14	1.59002e-12	0.472027	0.631	0.462	2.88127e-08	4
SNAP23	2.10249e-12	0.473587	0.444	0.299	3.80991e-08	4
HIGD2A	2.35379e-12	0.395078	0.6	0.459	4.26531e-08	4
LITAF	2.49652e-12	0.372546	0.711	0.556	4.52395e-08	4
CALD1	2.50514e-12	0.504328	0.8	0.699	4.53956e-08	4
TALDO1	2.65013e-12	0.373658	0.813	0.685	4.8023e-08	4
MXI1	2.89218e-12	0.448635	0.316	0.149	5.24092e-08	4
CDKN2B	3.22552e-12	0.507523	0.396	0.201	5.84497e-08	4
VGLL1	3.61531e-12	0.409315	0.476	0.355	6.55131e-08	4
MFF	3.66413e-12	0.450608	0.64	0.456	6.63977e-08	4
PCMTD1	3.8446e-12	0.411301	0.387	0.207	6.9668e-08	4
RNF13	3.93896e-12	0.443797	0.444	0.274	7.1378e-08	4
STK3	4.10211e-12	0.428625	0.444	0.307	7.43344e-08	4
RP11-543B16.1	4.54152e-12	0.363598	0.276	0.133	8.2297e-08	4
KLHL5	5.63308e-12	0.431592	0.578	0.423	1.02077e-07	4
ASS1	5.65438e-12	0.486115	0.396	0.253	1.02463e-07	4
CCDC80	5.812e-12	0.421886	0.778	0.589	1.05319e-07	4
CITED4	6.03005e-12	0.478691	0.4	0.241	1.09271e-07	4
TDP2	6.06354e-12	0.404837	0.498	0.363	1.09877e-07	4
CSNK1A1	7.06156e-12	0.440449	0.64	0.476	1.27962e-07	4
PERP	8.13806e-12	0.371904	0.8	0.7	1.4747e-07	4
NAMPT	9.26412e-12	0.453263	0.711	0.564	1.67875e-07	4
YPEL5	9.86134e-12	0.466098	0.378	0.215	1.78697e-07	4
UBE2D1	1.00923e-11	0.400787	0.422	0.283	1.82883e-07	4
TRAM1	1.06231e-11	0.433227	0.507	0.373	1.92501e-07	4
GAS5	1.18213e-11	0.431394	0.644	0.501	2.14214e-07	4
ANXA11	1.30948e-11	0.379436	0.68	0.577	2.37292e-07	4
F3	1.33808e-11	0.373709	0.884	0.775	2.42474e-07	4
RNF7	1.35344e-11	0.384986	0.56	0.418	2.45258e-07	4
GRB2	1.62e-11	0.469874	0.564	0.405	2.9356e-07	4
SRRM2	1.99521e-11	0.344325	0.849	0.718	3.61552e-07	4
MYO6	2.11754e-11	0.387523	0.716	0.593	3.83719e-07	4
TMEM123	2.17939e-11	0.388358	0.716	0.574	3.94928e-07	4
SPTSSA	2.77143e-11	0.356643	0.493	0.305	5.0221e-07	4
HSPB1	3.23374e-11	0.404312	0.693	0.637	5.85986e-07	4
NFKBIA	3.37784e-11	0.462839	0.396	0.22	6.12099e-07	4
BLVRB	3.49247e-11	0.378711	0.729	0.624	6.32871e-07	4
STAU1	3.96683e-11	0.425488	0.729	0.574	7.18829e-07	4
HIST1H2AC	4.80573e-11	0.448953	0.413	0.226	8.70846e-07	4
WWC2	4.84877e-11	0.414535	0.382	0.257	8.78646e-07	4
KLK7	5.63618e-11	0.576408	0.484	0.374	1.02133e-06	4
SH3BGRL	5.88581e-11	0.381642	0.511	0.379	1.06657e-06	4
PPT1	5.99036e-11	0.449732	0.516	0.356	1.08551e-06	4
RPS7	6.19921e-11	0.328319	0.889	0.769	1.12336e-06	4
TPD52L1	6.20357e-11	0.396125	0.684	0.563	1.12415e-06	4
KRT13	6.58755e-11	0.624741	0.72	0.577	1.19373e-06	4
RP11-389O22.4	6.90172e-11	0.371156	0.342	0.212	1.25066e-06	4
ABCC5	6.93875e-11	0.406213	0.538	0.355	1.25737e-06	4
RPL21P75	6.98539e-11	0.34604	0.276	0.12	1.26582e-06	4
SOX4	7.27619e-11	0.340203	0.796	0.59	1.31852e-06	4
VGLL4	7.8504e-11	0.405939	0.391	0.218	1.42257e-06	4
ATF4	7.92286e-11	0.379145	0.778	0.647	1.4357e-06	4
CASP4	1.18085e-10	0.409951	0.431	0.281	2.13982e-06	4
INHBB	1.35568e-10	0.458676	0.591	0.424	2.45663e-06	4
SNX6	1.36861e-10	0.422163	0.502	0.377	2.48007e-06	4
ASAH1	1.42474e-10	0.386063	0.511	0.373	2.58178e-06	4
CTD-2192J16.15	1.59886e-10	0.353143	0.578	0.451	2.89729e-06	4
RPS15AP11	1.87701e-10	0.343984	0.427	0.321	3.40134e-06	4
UBA3	1.96876e-10	0.365795	0.44	0.294	3.56758e-06	4
SCAMP1	2.10184e-10	0.388116	0.276	0.21	3.80875e-06	4
RPS13	2.12099e-10	0.261282	0.956	0.912	3.84344e-06	4
LACTB	2.15879e-10	0.40642	0.382	0.228	3.91195e-06	4
RP11-380G5.3	2.24989e-10	0.402607	0.524	0.346	4.07702e-06	4
SPIRE1	2.42449e-10	0.419747	0.316	0.185	4.39341e-06	4
NME3	2.54548e-10	0.339143	0.409	0.252	4.61266e-06	4
HSBP1L1	2.79602e-10	0.389606	0.369	0.213	5.06667e-06	4
WFDC3	2.88076e-10	0.456678	0.289	0.119	5.22022e-06	4
NEDD9	2.91202e-10	0.383807	0.573	0.376	5.27687e-06	4
EIF2AK1	2.96239e-10	0.329975	0.724	0.632	5.36815e-06	4
TMEM14B	2.97764e-10	0.382515	0.662	0.548	5.39579e-06	4
ING4	3.11103e-10	0.410162	0.378	0.231	5.63751e-06	4
HTATIP2	3.74856e-10	0.321248	0.613	0.495	6.79277e-06	4
MTUS1	4.36091e-10	0.372947	0.32	0.157	7.90241e-06	4
ATP5G2	4.37838e-10	0.349358	0.787	0.642	7.93407e-06	4
C9orf3	4.38826e-10	0.412326	0.418	0.263	7.95196e-06	4
KLHL24	4.92019e-10	0.431928	0.347	0.173	8.91587e-06	4
GPR110	5.60075e-10	0.493935	0.516	0.348	1.01491e-05	4
CYB5A	5.75481e-10	0.392818	0.493	0.37	1.04283e-05	4
RP11-750B16.1	6.14643e-10	0.260462	0.787	0.683	1.11379e-05	4
QPRT	6.64533e-10	0.377308	0.76	0.667	1.2042e-05	4
CLIP4	7.35547e-10	0.388404	0.498	0.356	1.33288e-05	4
H1FX	8.09483e-10	0.349196	0.578	0.45	1.46686e-05	4
RPL10A	9.40209e-10	0.297473	0.92	0.837	1.70375e-05	4
SERINC3	9.81802e-10	0.255223	0.542	0.497	1.77912e-05	4
MAP4K3	1.00892e-09	0.37839	0.289	0.176	1.82827e-05	4
VAMP8	1.01434e-09	0.367862	0.578	0.501	1.83809e-05	4
TMEM159	1.1384e-09	0.384004	0.351	0.214	2.0629e-05	4
NT5C2	1.19786e-09	0.417069	0.311	0.193	2.17064e-05	4
CSNK1D	1.22868e-09	0.345648	0.449	0.341	2.22649e-05	4
PAIP1	1.4228e-09	0.322598	0.547	0.45	2.57825e-05	4
ATXN7L3B	1.46695e-09	0.363217	0.476	0.366	2.65826e-05	4
SLC20A2	1.54099e-09	0.354618	0.258	0.131	2.79242e-05	4
TM4SF1	1.58594e-09	0.442468	0.556	0.399	2.87388e-05	4
ADK	1.59898e-09	0.357019	0.698	0.602	2.89751e-05	4
TRADD	1.6031e-09	0.380506	0.324	0.183	2.90498e-05	4
ST3GAL1	1.63923e-09	0.4318	0.449	0.312	2.97046e-05	4
HCFC1R1	1.73994e-09	0.382206	0.484	0.342	3.15295e-05	4
PLEKHA1	1.78881e-09	0.401413	0.431	0.277	3.2415e-05	4
C8orf4	1.80753e-09	0.386012	0.276	0.14	3.27543e-05	4
ADAM10	1.82702e-09	0.354553	0.502	0.444	3.31074e-05	4
CDK14	3.18811e-09	0.394191	0.347	0.22	5.77717e-05	4
CCDC6	4.16217e-09	0.359395	0.436	0.37	7.54227e-05	4
VDAC2	4.27712e-09	0.298715	0.56	0.495	7.75058e-05	4
IL6ST	4.74607e-09	0.366992	0.449	0.314	8.60036e-05	4
EPB41L4A-AS1	5.40403e-09	0.29363	0.307	0.157	9.79264e-05	4
CD164	5.51733e-09	0.350282	0.6	0.476	9.99795e-05	4
GOLM1	6.23004e-09	0.325788	0.493	0.405	0.000112894	4
CRBN	6.45248e-09	0.356989	0.253	0.151	0.000116925	4
RP11-112N23.1	7.0247e-09	0.334908	0.316	0.176	0.000127295	4
ALDH3A2	7.03732e-09	0.394721	0.671	0.532	0.000127523	4
ECH1	7.25608e-09	0.36782	0.48	0.373	0.000131487	4
COX7A2L	7.76552e-09	0.34814	0.631	0.514	0.000140719	4
UBE2L6	7.81119e-09	0.379882	0.387	0.257	0.000141547	4
ACOT13	8.09312e-09	0.31077	0.556	0.491	0.000146655	4
TRIM38	8.23361e-09	0.384185	0.453	0.32	0.000149201	4
NOB1	8.67015e-09	0.355642	0.378	0.24	0.000157112	4
JAK1	8.82585e-09	0.33439	0.613	0.471	0.000159933	4
NCF2	1.04206e-08	0.387824	0.596	0.447	0.000188831	4
AC009362.2	1.14295e-08	0.3143	0.373	0.215	0.000207113	4
TTC32	1.16999e-08	0.332327	0.28	0.161	0.000212013	4
SH3YL1	1.20988e-08	0.339714	0.48	0.372	0.000219242	4
RP11-332E4.1	1.25945e-08	0.37311	0.422	0.284	0.000228224	4
BFAR	1.36269e-08	0.313347	0.511	0.379	0.000246934	4
RPS19P3	1.60939e-08	0.324459	0.28	0.203	0.000291638	4
VAPA	1.66357e-08	0.303503	0.667	0.616	0.000301456	4
ARF1	1.8762e-08	0.275184	0.84	0.801	0.000339986	4
GRN	1.89367e-08	0.286475	0.613	0.492	0.000343153	4
ALDH3B1	1.90697e-08	0.403121	0.373	0.274	0.000345562	4
RABGAP1L	1.98588e-08	0.421516	0.351	0.239	0.000359862	4
MBTPS1	1.9925e-08	0.356272	0.413	0.293	0.000361062	4
HIBADH	2.02554e-08	0.360298	0.413	0.324	0.000367048	4
SPECC1	2.24404e-08	0.336423	0.533	0.429	0.000406642	4
PLEKHA3	2.43059e-08	0.367166	0.444	0.331	0.000440448	4
USP40	2.43633e-08	0.409163	0.498	0.39	0.000441488	4
NENF	2.54072e-08	0.323956	0.511	0.412	0.000460404	4
CAV2	2.73548e-08	0.257009	0.796	0.71	0.000495696	4
ARGLU1	2.7471e-08	0.350779	0.636	0.507	0.000497803	4
C6orf132	2.83149e-08	0.322786	0.378	0.275	0.000513095	4
SLC38A2	2.88668e-08	0.381306	0.613	0.483	0.000523095	4
RFK	3.21453e-08	0.360264	0.347	0.234	0.000582505	4
GATA3	3.37525e-08	0.346257	0.507	0.367	0.000611629	4
EIF3F	3.39427e-08	0.306293	0.48	0.331	0.000615076	4
EIF3E	3.42647e-08	0.319476	0.707	0.616	0.000620911	4
TMEM165	3.49201e-08	0.344356	0.48	0.355	0.000632788	4
VMP1	3.58767e-08	0.343569	0.48	0.342	0.000650122	4
NR1D2	3.5887e-08	0.319892	0.36	0.273	0.000650309	4
C1RL	3.76276e-08	0.299738	0.253	0.125	0.000681849	4
SCNN1A	4.27911e-08	0.329423	0.516	0.391	0.000775417	4
ATP6V1G1	4.37106e-08	0.309793	0.667	0.579	0.00079208	4
ATP13A3	4.43595e-08	0.374944	0.627	0.529	0.000803839	4
TBC1D1	4.74449e-08	0.351581	0.364	0.248	0.000859749	4
UBL3	5.3315e-08	0.345491	0.436	0.344	0.000966122	4
NFKBIZ	5.84198e-08	0.308763	0.293	0.145	0.00105863	4
KIAA1462	5.86839e-08	0.387727	0.262	0.145	0.00106341	4
LINC00493	6.08365e-08	0.309574	0.538	0.442	0.00110242	4
PRSS22	6.37646e-08	0.293711	0.356	0.201	0.00115548	4
TP53BP2	6.43092e-08	0.36069	0.36	0.237	0.00116535	4
MAP1LC3B	6.442e-08	0.321069	0.449	0.339	0.00116735	4
C9orf116	6.5053e-08	0.311714	0.302	0.175	0.00117882	4
CDKN1B	6.91567e-08	0.376859	0.418	0.299	0.00125319	4
DECR1	6.97602e-08	0.360616	0.391	0.283	0.00126413	4
DIO2	7.45142e-08	0.406386	0.52	0.346	0.00135027	4
WWTR1	7.6146e-08	0.376437	0.453	0.355	0.00137984	4
TAB3	8.05407e-08	0.377954	0.298	0.17	0.00145948	4
KRCC1	8.67713e-08	0.310635	0.369	0.235	0.00157238	4
FYTTD1	8.90203e-08	0.336849	0.471	0.374	0.00161314	4
ARL4A	8.91681e-08	0.324702	0.302	0.214	0.00161581	4
CAMLG	9.24937e-08	0.354809	0.36	0.277	0.00167608	4
AFAP1-AS1	9.29867e-08	0.370993	0.4	0.291	0.00168501	4
MARVELD3	1.00756e-07	0.304077	0.356	0.228	0.0018258	4
DYNC1H1	1.05362e-07	0.258595	0.796	0.748	0.00190926	4
INADL	1.06147e-07	0.367838	0.467	0.335	0.00192349	4
WIPI2	1.19493e-07	0.320773	0.547	0.445	0.00216533	4
SPINT1	1.2058e-07	0.275616	0.333	0.221	0.00218504	4
OSGIN2	1.20889e-07	0.348421	0.396	0.268	0.00219063	4
CTSB	1.22538e-07	0.293026	0.516	0.415	0.00222052	4
GLUL	1.2687e-07	0.374085	0.556	0.406	0.00229901	4
RALGPS2	1.32392e-07	0.319417	0.418	0.325	0.00239908	4
RAB25	1.35199e-07	0.261764	0.404	0.299	0.00244994	4
DDX60L	1.43582e-07	0.313354	0.427	0.315	0.00260185	4
CD63	1.47947e-07	0.258394	0.804	0.727	0.00268095	4
PRSS23	1.8405e-07	0.307167	0.791	0.724	0.00333516	4
PPAP2B	2.0794e-07	0.352844	0.258	0.159	0.00376809	4
AFF4	2.15242e-07	0.325093	0.396	0.258	0.00390039	4
GLTSCR2	2.24679e-07	0.32738	0.729	0.595	0.00407142	4
TMOD3	2.34266e-07	0.282213	0.791	0.711	0.00424513	4
CASC4	2.41675e-07	0.336321	0.44	0.355	0.0043794	4
BMPR2	2.47089e-07	0.336964	0.324	0.232	0.00447751	4
H1F0	2.52829e-07	0.449336	0.484	0.415	0.00458151	4
ABHD2	2.80441e-07	0.348902	0.396	0.312	0.00508186	4
MIF	2.84014e-07	0.347554	0.458	0.321	0.00514662	4
IMMP2L	2.85291e-07	0.318181	0.267	0.147	0.00516976	4
COPS2	2.85827e-07	0.326257	0.453	0.353	0.00517948	4
TRIM16	2.88432e-07	0.304979	0.409	0.299	0.00522667	4
IMP3	2.9498e-07	0.335558	0.476	0.336	0.00534533	4
SERPINB6	3.30712e-07	0.29915	0.489	0.401	0.00599284	4
PGLS	3.37946e-07	0.326037	0.6	0.489	0.00612391	4
DSP	3.44176e-07	0.298627	0.68	0.61	0.00623681	4
CISD1	3.44889e-07	0.323382	0.649	0.566	0.00624973	4
ZNF706	3.73751e-07	0.31867	0.436	0.339	0.00677274	4
EIF2A	3.95903e-07	0.319781	0.418	0.313	0.00717417	4
SPSB3	4.82873e-07	0.275766	0.32	0.2	0.00875014	4
KRT16	5.14587e-07	0.319558	0.316	0.231	0.00932484	4
CD9	5.16221e-07	0.26698	0.818	0.728	0.00935444	4
RP11-114H7.1	5.2958e-07	0.263899	0.471	0.397	0.00959652	4
RAB9A	5.88447e-07	0.269777	0.284	0.173	0.0106633	4
AJUBA	5.97264e-07	0.27778	0.284	0.175	0.010823	4
PKP2	6.26441e-07	0.340845	0.391	0.297	0.0113517	4
ZNF581	6.28906e-07	0.30815	0.262	0.145	0.0113964	4
RNF213	6.44879e-07	0.316625	0.431	0.314	0.0116858	4
AHNAK	6.72262e-07	0.266218	0.809	0.711	0.0121821	4
TPT1P1	6.7254e-07	0.313237	0.302	0.183	0.0121871	4
RP11-622K12.1	6.72932e-07	0.252056	0.533	0.431	0.0121942	4
KLHDC2	6.7868e-07	0.359525	0.347	0.241	0.0122984	4
RP11-475N22.4	7.4661e-07	0.30994	0.262	0.134	0.0135293	4
JUN	7.90658e-07	0.35497	0.564	0.463	0.0143275	4
H3F3B	8.48015e-07	0.253961	0.92	0.842	0.0153669	4
RP11-796G6.1	9.48307e-07	0.286382	0.298	0.172	0.0171843	4
MBNL2	1.00123e-06	0.253895	0.396	0.334	0.0181433	4
CTD-2014B16.2	1.04223e-06	0.272906	0.267	0.173	0.0188863	4
ANXA4	1.10977e-06	0.284363	0.4	0.307	0.0201102	4
KLK5	1.18197e-06	0.281254	0.831	0.724	0.0214185	4
CAST	1.20217e-06	0.259163	0.849	0.809	0.0217845	4
RNF24	1.20365e-06	0.321274	0.4	0.284	0.0218113	4
RHBDL2	1.26316e-06	0.253367	0.258	0.165	0.0228897	4
YIPF3	1.30498e-06	0.272815	0.36	0.278	0.0236475	4
HDLBP	1.38695e-06	0.261756	0.889	0.819	0.0251329	4
PARP14	1.39699e-06	0.265515	0.262	0.174	0.0253148	4
USP3	1.44104e-06	0.308384	0.338	0.234	0.0261132	4
WWC1	1.47188e-06	0.343284	0.542	0.44	0.026672	4
RP3-522D1.2	1.52082e-06	0.286156	0.289	0.189	0.0275588	4
ZSCAN31	1.56277e-06	0.298284	0.258	0.152	0.028319	4
LAMP2	1.71433e-06	0.281859	0.511	0.441	0.0310654	4
TNFRSF1A	1.85571e-06	0.296976	0.338	0.268	0.0336274	4
CUL4B	1.94361e-06	0.285158	0.587	0.493	0.0352202	4
RPL34P31	1.97113e-06	0.272112	0.293	0.186	0.0357189	4
RP11-159C21.4	2.08168e-06	0.273332	0.538	0.481	0.0377221	4
ALCAM	2.08199e-06	0.296043	0.809	0.714	0.0377278	4
STK38	2.16757e-06	0.306584	0.444	0.334	0.0392786	4
NCOA7	2.26126e-06	0.284953	0.302	0.244	0.0409763	4
SLAIN2	2.31145e-06	0.275185	0.329	0.266	0.0418858	4
LRP10	2.33152e-06	0.302262	0.431	0.329	0.0422496	4
CCT8	2.41759e-06	0.261017	0.467	0.404	0.0438091	4
JAGN1	2.56891e-06	0.286143	0.333	0.234	0.0465511	4
SESTD1	2.61811e-06	0.30992	0.476	0.447	0.0474428	4
COMMD2	2.70366e-06	0.297689	0.4	0.299	0.048993	4
FAM127B	2.72133e-06	0.284516	0.449	0.353	0.0493133	4
MALAT1	6.21356e-106	1.16266	1	0.992	1.12596e-101	5
NEAT1	3.31234e-75	1.20565	0.991	0.733	6.00229e-71	5
IGFBP3	3.15703e-71	1.02616	0.991	0.726	5.72085e-67	5
ALDH1A3	9.10617e-63	0.803026	0.96	0.688	1.65013e-58	5
RPS27	1.42129e-59	0.904861	0.837	0.505	2.57552e-55	5
GPRC5A	9.36603e-59	0.897244	0.982	0.715	1.69722e-54	5
SOX4	1.48106e-55	0.96052	0.916	0.569	2.68383e-51	5
CD24	9.23762e-55	0.905827	0.912	0.484	1.67395e-50	5
PSAP	8.90421e-48	0.74486	0.991	0.793	1.61353e-43	5
MTRNR2L1	1.67268e-47	0.987437	0.974	0.731	3.03106e-43	5
FAM134B	1.47561e-46	0.970863	0.626	0.169	2.67395e-42	5
SERPINE1	2.43305e-46	1.09455	0.815	0.388	4.40892e-42	5
RP11-750B16.1	1.33307e-45	0.855079	0.916	0.662	2.41565e-41	5
TACSTD2	9.87813e-45	0.59482	0.978	0.747	1.79002e-40	5
PTGIS	8.42506e-43	0.661066	0.458	0.071	1.5267e-38	5
ALPP	4.01206e-41	0.856982	0.608	0.171	7.27026e-37	5
SKIL	2.0335e-40	0.712304	0.907	0.576	3.68491e-36	5
RARRES3	3.13457e-38	0.830932	0.731	0.312	5.68015e-34	5
FOS	3.92154e-38	0.929491	0.568	0.169	7.10621e-34	5
GSTK1	9.42748e-38	0.620189	0.877	0.541	1.70835e-33	5
RP11-36C20.1	1.78609e-37	0.672832	0.833	0.542	3.23658e-33	5
CLIC3	2.63596e-37	0.625154	0.524	0.129	4.77662e-33	5
FN1	7.70655e-37	0.98743	0.502	0.142	1.3965e-32	5
TMSB4XP8	3.99298e-36	0.640155	0.912	0.773	7.23569e-32	5
KRT8	2.09678e-35	0.532669	0.978	0.889	3.79957e-31	5
NEDD9	5.32844e-35	0.748375	0.744	0.347	9.65567e-31	5
WNT5A	1.56089e-34	0.649169	0.868	0.5	2.82848e-30	5
CTSH	1.85344e-34	0.662852	0.771	0.347	3.35862e-30	5
UPK2	7.56774e-34	0.488348	0.383	0.065	1.37135e-29	5
MUC4	2.27922e-33	0.944393	0.639	0.252	4.13018e-29	5
TIMP2	2.63782e-32	0.709957	0.775	0.4	4.78e-28	5
GSN	2.14082e-31	0.662711	0.744	0.351	3.87938e-27	5
PDLIM1	1.41932e-30	0.654426	0.877	0.55	2.57195e-26	5
DAB2	1.89396e-29	0.6047	0.546	0.171	3.43204e-25	5
FSTL1	6.57577e-29	0.703643	0.802	0.434	1.1916e-24	5
CCDC80	3.09956e-27	0.605738	0.899	0.569	5.61671e-23	5
RP11-777B9.5	4.41244e-27	0.635309	0.555	0.201	7.99579e-23	5
PALM3	6.6813e-27	0.627657	0.577	0.211	1.21072e-22	5
RPL13P12	2.0194e-26	0.565274	0.855	0.644	3.65936e-22	5
LAMB1	4.39853e-26	0.666477	0.793	0.493	7.97058e-22	5
C1QTNF6	5.23937e-26	0.606533	0.564	0.208	9.49426e-22	5
FILIP1L	6.13397e-26	0.664607	0.648	0.281	1.11154e-21	5
IGFBP5	9.55714e-26	0.817855	0.441	0.118	1.73185e-21	5
RP11-2F9.3	1.16244e-25	0.408896	0.419	0.122	2.10645e-21	5
DHRS3	3.20484e-25	0.510177	0.648	0.285	5.8075e-21	5
AHNAK	8.14137e-25	0.598384	0.934	0.69	1.4753e-20	5
MMP14	8.31583e-25	0.528669	0.388	0.092	1.50691e-20	5
GOLGB1	1.38246e-24	0.599477	0.925	0.683	2.50515e-20	5
KRT7	1.59458e-24	0.37518	0.987	0.984	2.88953e-20	5
RPL13AP5	2.05362e-24	0.527481	0.67	0.331	3.72136e-20	5
CITED2	2.08229e-24	0.482013	0.617	0.285	3.77332e-20	5
MUC1	2.20404e-24	0.547557	0.357	0.076	3.99395e-20	5
DOCK11	2.51505e-24	0.501535	0.352	0.076	4.55751e-20	5
OBSL1	2.5983e-24	0.554644	0.515	0.179	4.70838e-20	5
ELF3	5.72962e-24	0.502262	0.74	0.383	1.03826e-19	5
VMP1	7.42214e-24	0.626485	0.661	0.312	1.34497e-19	5
PLA2G10	7.45712e-24	0.419229	0.264	0.038	1.3513e-19	5
KLHL24	1.00529e-23	0.429317	0.463	0.153	1.82168e-19	5
GABARAPL1	2.78831e-23	0.515868	0.63	0.287	5.0527e-19	5
ITPRIPL2	5.30812e-23	0.578566	0.815	0.503	9.61885e-19	5
EEF1A1P1	5.84627e-23	0.521682	0.555	0.225	1.0594e-18	5
SLC29A3	7.28468e-23	0.491645	0.432	0.127	1.32006e-18	5
RP11-395B7.7	7.69543e-23	0.589392	0.696	0.353	1.39449e-18	5
AHNAK2	9.09527e-23	0.512979	0.476	0.155	1.64815e-18	5
HIST1H2BD	9.30487e-23	0.310484	0.507	0.203	1.68614e-18	5
RBP1	9.85033e-23	0.461962	0.493	0.179	1.78498e-18	5
SLC40A1	1.57998e-22	0.405679	0.286	0.051	2.86307e-18	5
CTSA	2.29557e-22	0.493594	0.692	0.357	4.15981e-18	5
MUC20	2.62784e-22	0.393771	0.458	0.158	4.7619e-18	5
ASAH1	2.83521e-22	0.590255	0.678	0.345	5.13768e-18	5
ID3	3.53687e-22	0.570741	0.537	0.206	6.40915e-18	5
TACC1	4.1392e-22	0.610209	0.573	0.25	7.50064e-18	5
CDKN2B	4.18528e-22	0.493984	0.502	0.183	7.58414e-18	5
SLC47A2	5.31599e-22	0.400472	0.264	0.041	9.6331e-18	5
KLF8	5.60843e-22	0.50946	0.498	0.175	1.0163e-17	5
ADAMTSL4	8.40602e-22	0.474785	0.313	0.072	1.52325e-17	5
CALD1	2.02491e-21	0.580922	0.899	0.683	3.66934e-17	5
PBXIP1	2.56478e-21	0.44591	0.436	0.139	4.64763e-17	5
EEF1A1P12	2.7307e-21	0.486284	0.52	0.203	4.9483e-17	5
BPGM	3.1752e-21	0.312978	0.414	0.147	5.75378e-17	5
FTLP3	3.2518e-21	0.597711	0.74	0.428	5.89259e-17	5
ALDH3A1	4.59245e-21	0.577858	0.907	0.735	8.32199e-17	5
BEST1	5.61495e-21	0.590791	0.546	0.227	1.01749e-16	5
CYBRD1	6.63955e-21	0.518767	0.648	0.313	1.20315e-16	5
MIF	7.05216e-21	0.47792	0.612	0.295	1.27792e-16	5
NFKBIZ	7.37323e-21	0.567117	0.41	0.126	1.3361e-16	5
KCNQ1OT1	7.6456e-21	0.626498	0.392	0.12	1.38546e-16	5
PHACTR2	7.74558e-21	0.579783	0.7	0.375	1.40358e-16	5
SLC7A5	9.33886e-21	0.524396	0.806	0.474	1.6923e-16	5
KRT17	1.51874e-20	0.530768	0.63	0.295	2.7521e-16	5
RARRES1	1.57817e-20	0.492731	0.441	0.145	2.8598e-16	5
SEZ6L2	1.5809e-20	0.487023	0.511	0.203	2.86475e-16	5
ANKRD13A	1.74675e-20	0.417237	0.551	0.237	3.16529e-16	5
COL4A4	2.23883e-20	0.58475	0.304	0.073	4.05698e-16	5
MYH14	3.66565e-20	0.485919	0.559	0.237	6.64252e-16	5
GRN	3.85822e-20	0.538629	0.771	0.466	6.99147e-16	5
PLAC8	5.22831e-20	0.461983	0.559	0.237	9.47422e-16	5
GLUL	7.40389e-20	0.491827	0.705	0.381	1.34166e-15	5
RP11-66B24.4	1.03365e-19	0.416006	0.357	0.102	1.87308e-15	5
TMEM139	1.50393e-19	0.439463	0.577	0.266	2.72528e-15	5
CCDC146	1.50829e-19	0.438637	0.286	0.059	2.73318e-15	5
CLU	1.93137e-19	0.445955	0.819	0.532	3.49983e-15	5
SNAP23	2.34719e-19	0.334684	0.564	0.28	4.25334e-15	5
DAPK1	2.62626e-19	0.554357	0.463	0.18	4.75905e-15	5
COL5A1	2.63381e-19	0.455441	0.348	0.099	4.77272e-15	5
HIST1H2AC	4.09726e-19	0.354732	0.498	0.211	7.42464e-15	5
ALDH3B1	4.24322e-19	0.348219	0.542	0.246	7.68914e-15	5
RP11-864N7.2	4.57534e-19	0.473389	0.762	0.513	8.29098e-15	5
XAF1	6.36504e-19	0.405706	0.401	0.131	1.15341e-14	5
EEF1A1	8.00005e-19	0.437259	0.85	0.684	1.44969e-14	5
RP5-940J5.9	9.03035e-19	0.471988	0.498	0.197	1.63639e-14	5
EEF1A1P13	1.60062e-18	0.320967	0.374	0.121	2.90049e-14	5
ANXA2P2	1.68529e-18	0.466158	0.507	0.222	3.05391e-14	5
PCDH7	2.00599e-18	0.44935	0.551	0.239	3.63506e-14	5
GAA	2.36901e-18	0.393187	0.458	0.17	4.29288e-14	5
ZKSCAN1	2.43116e-18	0.47172	0.789	0.489	4.40551e-14	5
TFPI2	2.46256e-18	0.765662	0.67	0.404	4.4624e-14	5
RPL18A	3.06175e-18	0.344405	0.511	0.235	5.5482e-14	5
SEMA3C	3.54464e-18	0.457176	0.59	0.284	6.42324e-14	5
RPL13P2	4.28538e-18	0.373454	0.471	0.203	7.76554e-14	5
RPL39P3	4.31953e-18	0.399097	0.586	0.298	7.82742e-14	5
TMSB10P1	4.39292e-18	0.347427	0.449	0.181	7.96041e-14	5
VASN	6.34728e-18	0.575672	0.48	0.201	1.15019e-13	5
EIF4A2	6.4479e-18	0.380753	0.872	0.603	1.16842e-13	5
FTH1P11	6.59362e-18	0.488459	0.775	0.482	1.19483e-13	5
EEF1A1P38	6.95228e-18	0.273413	0.322	0.102	1.25982e-13	5
OLR1	7.50604e-18	0.498142	0.493	0.214	1.36017e-13	5
FTH1P10	9.53021e-18	0.420718	0.48	0.199	1.72697e-13	5
AC022431.1	1.04486e-17	0.421188	0.524	0.234	1.8934e-13	5
ANO6	1.49041e-17	0.313254	0.515	0.234	2.70078e-13	5
RP11-262D11.2	1.82354e-17	0.434309	0.59	0.295	3.30444e-13	5
FTLP2	1.96844e-17	0.380052	0.502	0.227	3.56701e-13	5
PLD3	2.16721e-17	0.438272	0.533	0.241	3.9272e-13	5
GOLGA2	4.22351e-17	0.470902	0.837	0.573	7.65343e-13	5
SYT17	4.4097e-17	0.258808	0.383	0.148	7.99081e-13	5
HBP1	4.72164e-17	0.270427	0.366	0.126	8.55609e-13	5
EEF1A1P19	7.7288e-17	0.385036	0.441	0.182	1.40054e-12	5
C15orf48	1.05749e-16	0.543329	0.344	0.11	1.91628e-12	5
MSLN	1.41778e-16	0.388516	0.396	0.137	2.56916e-12	5
FTH1P12	1.47157e-16	0.388614	0.383	0.133	2.66663e-12	5
JDP2	1.57387e-16	0.406621	0.634	0.338	2.85201e-12	5
MTRNR2L3	1.71825e-16	0.539439	0.427	0.167	3.11364e-12	5
UBL3	1.78431e-16	0.370913	0.612	0.315	3.23335e-12	5
FTH1P23	1.8271e-16	0.309282	0.326	0.1	3.31089e-12	5
KRT16	1.94572e-16	0.516069	0.48	0.204	3.52584e-12	5
SQSTM1	2.37455e-16	0.357312	0.947	0.798	4.30292e-12	5
TNKS1BP1	2.59822e-16	0.445226	0.449	0.177	4.70824e-12	5
SLC31A2	3.00385e-16	0.349744	0.286	0.077	5.44328e-12	5
LGALS3BP	3.31197e-16	0.433021	0.833	0.561	6.00163e-12	5
C8orf4	4.02598e-16	0.312512	0.361	0.126	7.29548e-12	5
GATA3	4.07252e-16	0.356199	0.643	0.344	7.37982e-12	5
ERGIC3	4.22436e-16	0.381222	0.731	0.465	7.65496e-12	5
C1RL	4.75042e-16	0.37863	0.348	0.109	8.60824e-12	5
SMIM14	4.82744e-16	0.32512	0.722	0.447	8.7478e-12	5
DAG1	6.38177e-16	0.431211	0.722	0.436	1.15644e-11	5
SAT1	7.07843e-16	0.367873	0.586	0.297	1.28268e-11	5
RP11-333E13.2	7.35831e-16	0.40098	0.396	0.148	1.3334e-11	5
DUSP1	1.03906e-15	0.370146	0.383	0.138	1.88287e-11	5
EEF1A1P8	1.34542e-15	0.281576	0.357	0.134	2.43804e-11	5
EPS8L2	1.63143e-15	0.436378	0.634	0.352	2.95631e-11	5
FSTL3	1.69006e-15	0.354532	0.401	0.153	3.06256e-11	5
PAQR7	1.77211e-15	0.364834	0.374	0.131	3.21124e-11	5
PIK3IP1	2.03679e-15	0.271034	0.256	0.065	3.69087e-11	5
HEG1	2.16838e-15	0.437382	0.467	0.198	3.92933e-11	5
PAWR	2.18087e-15	0.368342	0.877	0.623	3.95195e-11	5
TIPARP	2.33338e-15	0.384694	0.449	0.184	4.22833e-11	5
MAGED2	2.46646e-15	0.401936	0.581	0.307	4.46947e-11	5
OXTR	2.74552e-15	0.401865	0.291	0.08	4.97516e-11	5
RPL34P18	2.75278e-15	0.257157	0.295	0.092	4.98831e-11	5
SLC2A1	3.10073e-15	0.295257	0.714	0.436	5.61884e-11	5
TCEAL4	3.20345e-15	0.431293	0.771	0.513	5.80496e-11	5
PTPLB	3.41687e-15	0.369138	0.626	0.333	6.19171e-11	5
TMEM132A	3.83149e-15	0.33618	0.357	0.121	6.94305e-11	5
ARID5B	4.00099e-15	0.439835	0.388	0.139	7.2502e-11	5
OSGIN2	4.36792e-15	0.403372	0.524	0.246	7.91511e-11	5
UGCG	4.40278e-15	0.384606	0.727	0.434	7.97827e-11	5
IFITM3	4.40872e-15	0.399343	0.692	0.412	7.98905e-11	5
KLHDC2	5.06549e-15	0.275581	0.476	0.22	9.17917e-11	5
CLSTN3	6.23833e-15	0.445901	0.352	0.124	1.13045e-10	5
LAPTM4A	6.55503e-15	0.38214	0.806	0.536	1.18784e-10	5
EFNA1	6.71448e-15	0.25498	0.286	0.084	1.21673e-10	5
SNCG	8.58105e-15	0.321424	0.379	0.143	1.55497e-10	5
MGP	8.78735e-15	0.56619	0.502	0.246	1.59236e-10	5
CREBRF	8.95587e-15	0.377415	0.33	0.107	1.62289e-10	5
MTND4P12	9.21328e-15	0.524722	0.696	0.414	1.66954e-10	5
EEF1A1P16	9.9971e-15	0.263606	0.286	0.091	1.81157e-10	5
PLXNB2	1.00335e-14	0.438836	0.551	0.279	1.81817e-10	5
RP4-604A21.1	1.00779e-14	0.266029	0.458	0.212	1.82622e-10	5
TNS3	1.04449e-14	0.34297	0.463	0.203	1.89272e-10	5
RP11-889L3.1	1.04847e-14	0.285649	0.502	0.248	1.89994e-10	5
DDX17	1.05865e-14	0.407615	0.903	0.685	1.91838e-10	5
CD55	1.06964e-14	0.41876	0.568	0.29	1.9383e-10	5
RPL6P27	1.08693e-14	0.296074	0.374	0.142	1.96963e-10	5
F3	1.17376e-14	0.384097	0.947	0.765	2.12697e-10	5
MTATP6P1	1.25469e-14	0.645549	0.846	0.641	2.27363e-10	5
NME3	1.43771e-14	0.42409	0.502	0.237	2.60528e-10	5
IRF3	1.4691e-14	0.393366	0.586	0.306	2.66215e-10	5
RPL24P4	1.57475e-14	0.394704	0.661	0.391	2.85361e-10	5
DYNC1H1	1.81093e-14	0.40218	0.934	0.725	3.28159e-10	5
TPM1	1.83036e-14	0.335127	0.925	0.696	3.3168e-10	5
RP11-543P15.1	1.91464e-14	0.277924	0.441	0.198	3.46951e-10	5
RAB13	1.96973e-14	0.36353	0.656	0.407	3.56935e-10	5
CAMK2G	2.31353e-14	0.392917	0.59	0.312	4.19234e-10	5
MARCKS	3.08671e-14	0.400593	0.859	0.643	5.59342e-10	5
FTH1P2	3.17285e-14	0.26998	0.454	0.216	5.74952e-10	5
CD151	3.31291e-14	0.402007	0.705	0.426	6.00333e-10	5
EDIL3	3.31604e-14	0.33342	0.317	0.102	6.009e-10	5
PABPC1P3	3.31712e-14	0.452807	0.656	0.388	6.01096e-10	5
COL18A1	3.34568e-14	0.40968	0.507	0.238	6.06271e-10	5
FBXW5	3.46168e-14	0.298858	0.564	0.305	6.27291e-10	5
IQCA1	3.58918e-14	0.404013	0.361	0.131	6.50396e-10	5
ARFGAP1	3.66602e-14	0.454485	0.441	0.192	6.64319e-10	5
SLC16A1	3.83715e-14	0.420748	0.599	0.32	6.9533e-10	5
RPL17	4.30634e-14	0.288389	0.414	0.183	7.80352e-10	5
KRT18P3	4.87045e-14	0.34531	0.339	0.125	8.82575e-10	5
COL12A1	4.88277e-14	0.411075	0.326	0.106	8.84807e-10	5
RPL37P23	5.19035e-14	0.350537	0.626	0.352	9.40543e-10	5
MIR4426	5.29461e-14	0.367258	0.604	0.329	9.59436e-10	5
EPB41L1	5.95631e-14	0.301356	0.621	0.347	1.07934e-09	5
JUNB	6.10175e-14	0.422787	0.507	0.24	1.1057e-09	5
SPTBN1	6.50088e-14	0.425571	0.881	0.689	1.17803e-09	5
CCNL2	6.60045e-14	0.408948	0.599	0.32	1.19607e-09	5
TRIM38	6.80414e-14	0.340037	0.573	0.3	1.23298e-09	5
RP11-51O6.1	8.61563e-14	0.42022	0.709	0.444	1.56124e-09	5
CTD-2287O16.1	8.91272e-14	0.250715	0.577	0.328	1.61507e-09	5
TTC14	1.0168e-13	0.426953	0.546	0.277	1.84254e-09	5
SYNJ2	1.09689e-13	0.32875	0.485	0.232	1.98768e-09	5
SLC3A2	1.19e-13	0.354758	0.89	0.665	2.1564e-09	5
LAMA5	1.24652e-13	0.41511	0.634	0.359	2.25883e-09	5
FTH1P16	1.48952e-13	0.341138	0.476	0.221	2.69916e-09	5
RP1-278E11.3	1.55446e-13	0.258479	0.436	0.205	2.81683e-09	5
AMOTL2	1.68834e-13	0.322537	0.555	0.296	3.05945e-09	5
KRT18P10	1.73249e-13	0.334951	0.357	0.135	3.13944e-09	5
TUBA1A	1.81547e-13	0.325055	0.317	0.107	3.28982e-09	5
PABPC3	1.94088e-13	0.427395	0.533	0.296	3.51708e-09	5
AC007969.5	1.9775e-13	0.345807	0.515	0.264	3.58343e-09	5
GOLGA8B	2.17101e-13	0.425304	0.361	0.14	3.9341e-09	5
GPC1	2.3613e-13	0.419953	0.762	0.503	4.27891e-09	5
ABCC5	2.42124e-13	0.42221	0.617	0.342	4.38752e-09	5
TTC3	2.52455e-13	0.441921	0.762	0.516	4.57473e-09	5
RNF213	2.64333e-13	0.415449	0.555	0.293	4.78997e-09	5
RPS11P5	2.72689e-13	0.407605	0.731	0.477	4.94141e-09	5
RP11-360D2.2	2.74944e-13	0.330877	0.41	0.184	4.98225e-09	5
GATA2	3.1624e-13	0.308723	0.348	0.135	5.73059e-09	5
CALCOCO1	3.28781e-13	0.364116	0.26	0.073	5.95785e-09	5
CITED4	3.80891e-13	0.274945	0.463	0.23	6.90212e-09	5
CBX6	4.05523e-13	0.356541	0.687	0.415	7.34847e-09	5
TMEM165	4.33295e-13	0.40152	0.599	0.335	7.85174e-09	5
RP11-475C16.1	4.45038e-13	0.344861	0.687	0.437	8.06453e-09	5
ITM2B	4.75417e-13	0.340246	0.833	0.606	8.61504e-09	5
RPS14P3	4.81258e-13	0.356435	0.648	0.389	8.72088e-09	5
MARCKSL1	5.07616e-13	0.303092	0.678	0.418	9.19851e-09	5
ACKR3	5.48474e-13	0.356453	0.317	0.111	9.9389e-09	5
TMSB4X	5.48957e-13	0.339198	0.974	0.965	9.94766e-09	5
KIAA0247	6.53909e-13	0.312302	0.269	0.08	1.18495e-08	5
PRSS22	7.28831e-13	0.304972	0.427	0.189	1.32071e-08	5
CCDC64B	7.32908e-13	0.30995	0.432	0.196	1.3281e-08	5
TPT1P1	8.05319e-13	0.350852	0.383	0.169	1.45932e-08	5
RPL14P1	8.75792e-13	0.308055	0.626	0.363	1.58702e-08	5
C6orf132	8.77529e-13	0.419584	0.507	0.253	1.59017e-08	5
FHL2	9.45617e-13	0.252774	0.696	0.433	1.71355e-08	5
RPL41	9.87283e-13	0.323856	0.89	0.771	1.78906e-08	5
VGLL3	1.03859e-12	0.292322	0.419	0.189	1.88202e-08	5
SIK1	1.26796e-12	0.44061	0.304	0.103	2.29766e-08	5
CDA	1.32229e-12	0.379981	0.559	0.305	2.39613e-08	5
C12orf23	1.3472e-12	0.319749	0.489	0.245	2.44125e-08	5
TUFT1	1.38016e-12	0.343473	0.419	0.182	2.50099e-08	5
RPL13A	1.40828e-12	0.280616	0.956	0.927	2.55194e-08	5
KLK8	1.45563e-12	0.253413	0.529	0.298	2.63774e-08	5
ATHL1	1.71709e-12	0.448402	0.282	0.097	3.11155e-08	5
ASS1	1.75663e-12	0.396477	0.48	0.239	3.18319e-08	5
CTC-425F1.4	1.98035e-12	0.317679	0.396	0.173	3.5886e-08	5
C10orf118	2.02619e-12	0.345842	0.489	0.245	3.67166e-08	5
KLK7	2.03907e-12	0.560923	0.599	0.355	3.695e-08	5
CIR1	2.13708e-12	0.298427	0.78	0.541	3.87259e-08	5
ZFAND5	2.19508e-12	0.407789	0.793	0.558	3.9777e-08	5
AKAP9	2.38206e-12	0.431497	0.855	0.664	4.31653e-08	5
MTRNR2L8	2.69828e-12	0.411055	0.405	0.174	4.88956e-08	5
JARID2	2.7747e-12	0.256313	0.555	0.308	5.02804e-08	5
TMEM59	3.06664e-12	0.380137	0.687	0.436	5.55706e-08	5
RIN2	3.15085e-12	0.283101	0.401	0.192	5.70966e-08	5
ULK1	3.17693e-12	0.348598	0.344	0.132	5.75691e-08	5
KRT18P43	3.18939e-12	0.260262	0.335	0.136	5.77949e-08	5
S1PR3	3.22775e-12	0.33805	0.322	0.121	5.84901e-08	5
RPS3AP49	3.24504e-12	0.258581	0.449	0.219	5.88033e-08	5
RP11-159C21.4	3.89844e-12	0.267203	0.705	0.453	7.06436e-08	5
CES2	4.03573e-12	0.345503	0.313	0.118	7.31315e-08	5
HCFC1R1	4.12335e-12	0.360715	0.577	0.326	7.47192e-08	5
CXCL16	4.975e-12	0.269527	0.511	0.27	9.0152e-08	5
PABPC1P4	5.24484e-12	0.350157	0.392	0.17	9.50417e-08	5
INADL	5.57419e-12	0.513519	0.559	0.32	1.0101e-07	5
CXXC5	6.61776e-12	0.25158	0.568	0.335	1.1992e-07	5
LUZP1	7.22519e-12	0.418663	0.608	0.354	1.30928e-07	5
GLCCI1	7.62136e-12	0.320314	0.388	0.169	1.38107e-07	5
D2HGDH	7.75985e-12	0.317964	0.489	0.245	1.40616e-07	5
PPL	8.10025e-12	0.298228	0.537	0.287	1.46785e-07	5
STAT3	8.31599e-12	0.265749	0.59	0.348	1.50694e-07	5
RPL37P2	9.49875e-12	0.340404	0.753	0.516	1.72127e-07	5
WWC1	9.9689e-12	0.297384	0.674	0.418	1.80646e-07	5
LGALS3	1.02651e-11	0.328174	0.833	0.62	1.86014e-07	5
PCMTD1	1.03573e-11	0.328393	0.427	0.2	1.87684e-07	5
TTC3P1	1.06719e-11	0.318149	0.26	0.081	1.93385e-07	5
FGD6	1.20167e-11	0.270726	0.344	0.144	2.17755e-07	5
PGRMC2	1.2158e-11	0.301404	0.824	0.593	2.20315e-07	5
TLE1	1.21675e-11	0.385198	0.595	0.345	2.20488e-07	5
MATN2	1.36221e-11	0.322141	0.374	0.162	2.46845e-07	5
ARSD	1.47522e-11	0.296975	0.282	0.093	2.67324e-07	5
RPL3P4	1.75806e-11	0.341672	0.806	0.603	3.18578e-07	5
DST	1.80758e-11	0.440915	0.841	0.649	3.27551e-07	5
RP11-501C14.9	1.97746e-11	0.265444	0.392	0.179	3.58336e-07	5
EGLN3	2.02656e-11	0.259677	0.419	0.195	3.67233e-07	5
RNF144B	2.06874e-11	0.288299	0.352	0.142	3.74877e-07	5
OPTN	2.37145e-11	0.283644	0.471	0.255	4.2973e-07	5
CAMK2N1	2.44542e-11	0.36505	0.626	0.373	4.43135e-07	5
DIO2	2.55556e-11	0.592409	0.577	0.336	4.63093e-07	5
MEGF8	2.7494e-11	0.406283	0.432	0.209	4.9822e-07	5
TTC17	2.76534e-11	0.35231	0.445	0.214	5.01106e-07	5
RP11-571F15.3	2.86423e-11	0.272569	0.52	0.285	5.19027e-07	5
STAT2	3.02266e-11	0.26844	0.282	0.098	5.47736e-07	5
SRSF11	3.13529e-11	0.304371	0.894	0.689	5.68147e-07	5
RP11-48O20.4	3.14298e-11	0.306861	0.515	0.274	5.6954e-07	5
RP4-765C7.2	4.13665e-11	0.273277	0.286	0.106	7.49602e-07	5
LAMC1	4.60585e-11	0.367961	0.537	0.3	8.34626e-07	5
PNPLA2	4.62816e-11	0.263154	0.427	0.206	8.38669e-07	5
GADD45A	4.80212e-11	0.334272	0.762	0.515	8.70193e-07	5
MYADM	5.17511e-11	0.338537	0.767	0.529	9.37782e-07	5
HIST1H1C	5.21831e-11	0.273638	0.551	0.323	9.4561e-07	5
TAX1BP3	5.57125e-11	0.285704	0.656	0.415	1.00957e-06	5
TRAF4	5.7933e-11	0.330359	0.489	0.251	1.0498e-06	5
KRT19	6.51834e-11	0.251576	0.982	0.953	1.18119e-06	5
RP11-367G18.2	6.67526e-11	0.298217	0.634	0.399	1.20962e-06	5
CCNL1	6.6847e-11	0.328824	0.577	0.33	1.21133e-06	5
PHLDB2	6.69776e-11	0.39069	0.467	0.235	1.2137e-06	5
TOB1	7.77198e-11	0.35639	0.379	0.165	1.40836e-06	5
AKAP13	7.93581e-11	0.305023	0.476	0.243	1.43805e-06	5
RP11-270C12.3	8.16041e-11	0.289066	0.322	0.128	1.47875e-06	5
ANXA4	9.08877e-11	0.34566	0.52	0.287	1.64698e-06	5
VPS13C	9.53496e-11	0.451564	0.419	0.203	1.72783e-06	5
GOLGA8A	1.23491e-10	0.311113	0.326	0.13	2.23778e-06	5
OSBPL9	1.29791e-10	0.296597	0.692	0.463	2.35195e-06	5
CHD3	1.31623e-10	0.376585	0.793	0.585	2.38513e-06	5
ING4	1.35137e-10	0.304491	0.436	0.221	2.44883e-06	5
ZFHX3	1.36514e-10	0.266579	0.564	0.327	2.47378e-06	5
B2M	1.45746e-10	0.30283	0.947	0.898	2.64107e-06	5
CTNND1	1.48899e-10	0.29225	0.714	0.479	2.6982e-06	5
USP9X	1.53841e-10	0.308764	0.427	0.206	2.78775e-06	5
KRT18P37	1.60336e-10	0.283678	0.339	0.141	2.90545e-06	5
AC016739.2	1.63229e-10	0.330691	0.806	0.603	2.95787e-06	5
PTPRF	1.64993e-10	0.310485	0.744	0.503	2.98984e-06	5
HOOK2	1.74304e-10	0.288851	0.515	0.28	3.15856e-06	5
NDST1	1.7431e-10	0.390654	0.41	0.199	3.15867e-06	5
SLC35E2B	2.02453e-10	0.256126	0.286	0.108	3.66864e-06	5
C1orf21	2.11896e-10	0.288708	0.348	0.147	3.83977e-06	5
PNISR	2.57577e-10	0.392	0.784	0.573	4.66755e-06	5
STK38	2.59071e-10	0.303712	0.551	0.317	4.69462e-06	5
CTGF	3.01785e-10	0.332228	0.348	0.147	5.46865e-06	5
CHD4	3.37529e-10	0.260136	0.938	0.77	6.11637e-06	5
RSF1	3.45026e-10	0.341796	0.802	0.581	6.25221e-06	5
LINC00657	3.57675e-10	0.256282	0.797	0.566	6.48143e-06	5
EGR1	3.72926e-10	0.339558	0.269	0.094	6.75779e-06	5
BMPR2	4.1166e-10	0.250155	0.427	0.215	7.45969e-06	5
RPLP0P6	4.28552e-10	0.290798	0.463	0.254	7.7658e-06	5
RP11-475J5.6	4.29226e-10	0.307684	0.317	0.127	7.77801e-06	5
FLNB	4.36182e-10	0.369401	0.744	0.539	7.90405e-06	5
SECISBP2L	4.84672e-10	0.281135	0.405	0.199	8.78273e-06	5
ANKRD12	5.08001e-10	0.381949	0.652	0.42	9.20549e-06	5
NAMPT	5.25366e-10	0.325861	0.775	0.553	9.52017e-06	5
ADAM10	5.32675e-10	0.278982	0.656	0.418	9.6526e-06	5
2019-03-06	5.33018e-10	0.280211	0.771	0.539	9.65881e-06	5
ATP13A3	5.49844e-10	0.308368	0.744	0.509	9.96373e-06	5
RPL4P4	5.82583e-10	0.25263	0.339	0.154	1.0557e-05	5
RP11-69L16.5	5.87799e-10	0.297584	0.511	0.297	1.06515e-05	5
C19orf33	6.38498e-10	0.277675	0.692	0.465	1.15702e-05	5
WASH3P	6.56137e-10	0.316244	0.37	0.169	1.18899e-05	5
HSPG2	6.59212e-10	0.392533	0.366	0.169	1.19456e-05	5
LPP	6.62666e-10	0.362851	0.736	0.508	1.20082e-05	5
MFI2	7.06607e-10	0.345746	0.511	0.28	1.28044e-05	5
INPPL1	7.38512e-10	0.297432	0.335	0.145	1.33826e-05	5
KLK5	7.68878e-10	0.312418	0.863	0.719	1.39328e-05	5
RP3-417G15.1	7.74904e-10	0.312	0.762	0.545	1.4042e-05	5
RPL30P4	8.25624e-10	0.274031	0.771	0.541	1.49611e-05	5
TGOLN2	8.5649e-10	0.286481	0.67	0.442	1.55204e-05	5
PLD2	8.59393e-10	0.274229	0.26	0.09	1.55731e-05	5
STAT6	9.11373e-10	0.258265	0.361	0.168	1.6515e-05	5
GNAQ	9.396e-10	0.287549	0.555	0.322	1.70265e-05	5
RP11-345K20.2	1.01535e-09	0.303777	0.37	0.174	1.83991e-05	5
RPS21P4	1.05003e-09	0.357185	0.617	0.389	1.90276e-05	5
NUMA1	1.05686e-09	0.377018	0.595	0.365	1.91514e-05	5
C11orf31	1.14207e-09	0.263877	0.793	0.587	2.06955e-05	5
TIA1	1.16009e-09	0.347452	0.586	0.355	2.10219e-05	5
ZFP36L1	1.20043e-09	0.271073	0.921	0.746	2.17529e-05	5
TMEM106B	1.23806e-09	0.275342	0.621	0.402	2.24349e-05	5
ABCD4	1.33265e-09	0.271992	0.445	0.23	2.41489e-05	5
ABLIM1	1.34125e-09	0.384136	0.577	0.349	2.43049e-05	5
PIEZO1	1.37473e-09	0.36271	0.59	0.359	2.49116e-05	5
ATP2B4	1.38405e-09	0.29688	0.295	0.118	2.50803e-05	5
OPN3	1.393e-09	0.352953	0.59	0.371	2.52426e-05	5
SELM	1.40005e-09	0.298945	0.278	0.105	2.53702e-05	5
SMARCA1	1.48528e-09	0.335215	0.78	0.564	2.69148e-05	5
KDM5B	1.51199e-09	0.2656	0.507	0.285	2.73988e-05	5
RPS19P1	1.58732e-09	0.284042	0.696	0.472	2.87639e-05	5
FBLIM1	1.59499e-09	0.288286	0.405	0.198	2.89029e-05	5
GATA6	1.65051e-09	0.259955	0.269	0.103	2.99089e-05	5
ZNF638	1.66285e-09	0.261045	0.634	0.402	3.01325e-05	5
RP11-349A22.5	1.69199e-09	0.434186	0.405	0.228	3.06605e-05	5
ADIRF	1.6982e-09	0.495473	0.524	0.316	3.0773e-05	5
TM9SF4	1.71207e-09	0.265766	0.379	0.179	3.10244e-05	5
NABP1	1.83477e-09	0.333288	0.291	0.114	3.32479e-05	5
MIR205HG	1.9314e-09	0.270547	0.811	0.592	3.49989e-05	5
ABHD4	2.03498e-09	0.255134	0.348	0.155	3.68758e-05	5
RP11-159J3.1	2.04619e-09	0.262065	0.326	0.153	3.7079e-05	5
APLP2	2.26045e-09	0.256619	0.912	0.741	4.09615e-05	5
MYO6	2.44145e-09	0.2955	0.797	0.58	4.42414e-05	5
CTC-575D19.1	2.49915e-09	0.304783	0.388	0.185	4.52871e-05	5
COL7A1	2.55113e-09	0.390274	0.41	0.208	4.62291e-05	5
BCAM	2.73754e-09	0.309729	0.396	0.192	4.9607e-05	5
MYL9	2.81101e-09	0.399019	0.282	0.113	5.09384e-05	5
LAMB2	2.89447e-09	0.304157	0.313	0.131	5.24507e-05	5
ALS2CL	2.90185e-09	0.288155	0.339	0.15	5.25844e-05	5
CHD6	3.44434e-09	0.352499	0.374	0.182	6.24149e-05	5
TRPM7	3.54208e-09	0.28963	0.396	0.207	6.41861e-05	5
GOLGA3	3.73422e-09	0.344656	0.511	0.294	6.76677e-05	5
NIPBL	3.74365e-09	0.261671	0.841	0.635	6.78387e-05	5
RBL2	3.98059e-09	0.261022	0.458	0.249	7.21323e-05	5
NGFRAP1	4.1594e-09	0.323568	0.78	0.572	7.53726e-05	5
CHD2	4.29669e-09	0.351888	0.586	0.361	7.78604e-05	5
CALR	5.35214e-09	0.273935	0.916	0.764	9.69861e-05	5
LUC7L	5.39821e-09	0.310254	0.471	0.258	9.7821e-05	5
ID4	5.51549e-09	0.303972	0.348	0.157	9.99461e-05	5
ERBB3	7.00853e-09	0.265005	0.502	0.29	0.000127002	5
NKTR	7.08206e-09	0.368979	0.599	0.38	0.000128334	5
ARID4B	7.08697e-09	0.313687	0.639	0.437	0.000128423	5
TRAPPC6A	7.12687e-09	0.256059	0.493	0.287	0.000129146	5
NPEPPS	7.34104e-09	0.325097	0.705	0.486	0.000133027	5
PINK1	8.0853e-09	0.312954	0.485	0.269	0.000146514	5
HERC4	8.27773e-09	0.300243	0.577	0.352	0.000150001	5
RHOBTB3	8.4901e-09	0.316827	0.811	0.611	0.000153849	5
PLXNB1	9.05282e-09	0.280336	0.251	0.092	0.000164046	5
SPECC1	9.07841e-09	0.295408	0.63	0.412	0.00016451	5
MFAP5	9.29829e-09	0.371968	0.256	0.099	0.000168494	5
PCYOX1	1.09148e-08	0.284648	0.573	0.367	0.000197787	5
HSP90B2P	1.10249e-08	0.269291	0.282	0.113	0.000199781	5
CYP1B1	1.10414e-08	0.282012	0.529	0.317	0.000200082	5
TMEM44	1.15244e-08	0.284325	0.264	0.101	0.000208834	5
LY6E	1.16256e-08	0.300623	0.727	0.524	0.000210667	5
SMIM22	1.16667e-08	0.272634	0.665	0.452	0.000211413	5
FZD2	1.2389e-08	0.250531	0.419	0.229	0.000224501	5
ZNF106	1.47212e-08	0.313662	0.718	0.503	0.000266764	5
TRAM1	1.59868e-08	0.262764	0.577	0.361	0.000289696	5
ERBB2IP	1.65207e-08	0.260679	0.744	0.54	0.000299371	5
TOR1AIP2	1.7127e-08	0.284477	0.586	0.385	0.000310358	5
LRP10	1.76303e-08	0.315272	0.529	0.313	0.000319478	5
MAP9	1.7801e-08	0.349223	0.463	0.257	0.000322572	5
RND3	1.78955e-08	0.406058	0.595	0.4	0.000324284	5
CTD-2192J16.15	1.93018e-08	0.382258	0.634	0.442	0.000349769	5
RIMKLB	2.02319e-08	0.342376	0.392	0.2	0.000366623	5
TRIM56	2.13873e-08	0.352685	0.467	0.263	0.00038756	5
RPL19P12	2.19644e-08	0.26244	0.286	0.121	0.000398017	5
GAS6	2.21107e-08	0.306538	0.502	0.289	0.000400668	5
RP11-157G21.2	2.33146e-08	0.303024	0.26	0.105	0.000422484	5
STX16	2.52427e-08	0.299878	0.476	0.267	0.000457423	5
PET100	2.52558e-08	0.278936	0.604	0.396	0.00045766	5
HSP90AB3P	2.88099e-08	0.318958	0.626	0.414	0.000522065	5
AMOTL1	2.91485e-08	0.352419	0.388	0.2	0.0005282	5
CST6	3.02439e-08	0.331898	0.692	0.48	0.00054805	5
ARRB2	3.42149e-08	0.275099	0.339	0.158	0.000620008	5
PTPN14	3.42857e-08	0.317749	0.608	0.391	0.000621291	5
YIPF4	3.58468e-08	0.256929	0.436	0.244	0.00064958	5
RP11-475J5.4	3.6995e-08	0.329295	0.48	0.277	0.000670386	5
GPR110	4.13561e-08	0.29084	0.555	0.341	0.000749415	5
MYH9	4.14599e-08	0.327386	0.837	0.707	0.000751295	5
PKN2	4.23891e-08	0.271597	0.661	0.445	0.000768133	5
CHP1	4.76727e-08	0.267919	0.612	0.4	0.000863877	5
OFD1	6.36528e-08	0.302306	0.467	0.271	0.00115345	5
CLIP1	7.39957e-08	0.388222	0.678	0.54	0.00134088	5
ATP10D	7.5362e-08	0.34799	0.313	0.153	0.00136563	5
LAMP1	7.79424e-08	0.279925	0.7	0.496	0.00141239	5
ZC3H11A	8.73103e-08	0.363246	0.52	0.32	0.00158215	5
IP6K2	1.01801e-07	0.282187	0.568	0.362	0.00184474	5
CDC42EP3	1.03289e-07	0.255432	0.612	0.401	0.00187169	5
APOL6	1.12504e-07	0.25087	0.414	0.232	0.00203868	5
PLA2G16	1.21016e-07	0.271062	0.863	0.728	0.00219294	5
ALDH6A1	1.25821e-07	0.259339	0.401	0.214	0.00228001	5
RP11-466H18.1	1.30384e-07	0.304658	0.736	0.545	0.00236269	5
EXT1	1.31435e-07	0.254027	0.286	0.126	0.00238173	5
TRIM29	1.36235e-07	0.263262	0.709	0.506	0.00246871	5
PURB	1.4241e-07	0.250405	0.52	0.322	0.00258062	5
C1orf63	1.44363e-07	0.366909	0.361	0.187	0.002616	5
EXOC4	1.46654e-07	0.310275	0.37	0.189	0.00265751	5
CADM4	1.61255e-07	0.285179	0.445	0.253	0.00292211	5
RP3-486I3.4	1.63318e-07	0.259701	0.366	0.193	0.00295948	5
LCN2	1.74031e-07	0.287758	0.771	0.575	0.00315362	5
ALCAM	1.75706e-07	0.253649	0.872	0.704	0.00318396	5
PARP14	1.87856e-07	0.296554	0.335	0.162	0.00340414	5
RRBP1	2.03585e-07	0.257476	0.784	0.594	0.00368917	5
CREBZF	2.1621e-07	0.277354	0.379	0.198	0.00391793	5
AC016683.6	2.32624e-07	0.320057	0.419	0.234	0.00421538	5
RP11-352E6.2	2.72555e-07	0.299159	0.26	0.12	0.00493898	5
GLG1	3.20292e-07	0.293491	0.533	0.333	0.00580401	5
RBM5	4.06423e-07	0.261748	0.427	0.241	0.00736479	5
FAM63B	4.71953e-07	0.303108	0.471	0.28	0.00855227	5
FTH1P20	4.76103e-07	0.250742	0.278	0.125	0.00862745	5
GCC2	5.05843e-07	0.361155	0.581	0.391	0.00916638	5
ARAP1	5.63789e-07	0.334485	0.322	0.163	0.0102164	5
RASEF	6.03423e-07	0.295428	0.282	0.14	0.0109346	5
SPSB3	6.79191e-07	0.272173	0.361	0.193	0.0123076	5
SPARC	6.80116e-07	0.250115	0.366	0.192	0.0123244	5
hsa-mir-6723	8.61619e-07	0.294987	0.348	0.18	0.0156134	5
SAMD12	8.91924e-07	0.255814	0.348	0.185	0.0161626	5
ZYX	9.65889e-07	0.250996	0.559	0.364	0.0175029	5
SRRM2	1.24428e-06	0.256038	0.868	0.715	0.0225475	5
ADM	1.61902e-06	0.257135	0.26	0.115	0.0293383	5
TGFB2	1.67508e-06	0.290398	0.595	0.401	0.0303541	5
BDNF	1.71963e-06	0.259886	0.295	0.142	0.0311614	5
PTOV1	1.93443e-06	0.253045	0.546	0.357	0.0350538	5
SPTAN1	2.68895e-06	0.355318	0.379	0.232	0.0487265	5
TPM1	1.59414e-38	0.672896	0.933	0.693	2.88873e-34	6
SLC7A5	2.9475e-25	0.660864	0.744	0.482	5.34117e-21	6
CYP1B1	6.02635e-25	0.748219	0.622	0.299	1.09203e-20	6
RPS27	1.48241e-24	0.633158	0.773	0.513	2.68628e-20	6
RP11-36C20.1	1.73055e-23	0.598027	0.731	0.558	3.13593e-19	6
SLC3A2	8.27439e-22	0.507911	0.828	0.674	1.4994e-17	6
PABPC1P3	1.4248e-19	0.586659	0.626	0.391	2.58188e-15	6
RPL41	2.27087e-18	0.380084	0.849	0.777	4.11505e-14	6
CCDC80	7.20991e-18	0.444305	0.807	0.582	1.30651e-13	6
TMSB4XP8	1.8197e-17	0.413617	0.866	0.78	3.29748e-13	6
SERPINE1	4.83059e-17	0.635031	0.681	0.408	8.75351e-13	6
FTL	7.4503e-17	0.282094	1	0.994	1.35007e-12	6
PTRF	1.31459e-16	0.457568	0.782	0.688	2.38217e-12	6
PTMS	8.94216e-16	0.345623	0.815	0.79	1.62041e-11	6
FSTL1	1.60408e-13	0.48023	0.681	0.452	2.90676e-09	6
INHBA	3.53559e-13	0.555	0.538	0.296	6.40685e-09	6
RPL23	4.38693e-13	0.277129	0.954	0.957	7.94956e-09	6
RP4-604A21.1	6.10911e-13	0.442379	0.399	0.22	1.10703e-08	6
SEPW1	8.0263e-13	0.415227	0.702	0.54	1.45445e-08	6
NQO1	1.21633e-12	0.338799	0.916	0.841	2.20412e-08	6
ACTB	2.75298e-12	0.311877	0.966	0.897	4.98868e-08	6
NUPR1	1.13945e-11	0.454827	0.294	0.116	2.0648e-07	6
RP5-940J5.9	1.40962e-11	0.504234	0.37	0.217	2.55438e-07	6
RP11-51O6.1	4.35809e-11	0.411007	0.584	0.464	7.89729e-07	6
KRT17	1.37614e-10	0.397961	0.534	0.309	2.4937e-06	6
PABPC3	4.71746e-10	0.421729	0.437	0.311	8.5485e-06	6
SC22CB-1E7.1	9.20457e-10	0.371143	0.508	0.394	1.66796e-05	6
RPL13P12	9.8975e-10	0.358041	0.769	0.657	1.79353e-05	6
GSTM4	9.91291e-10	0.401972	0.336	0.217	1.79632e-05	6
RPL37P2	1.05818e-09	0.346007	0.664	0.529	1.91753e-05	6
GNG12	1.16054e-09	0.395552	0.643	0.523	2.10301e-05	6
MT1X	1.21882e-09	0.353446	0.286	0.137	2.20862e-05	6
GADD45A	2.56974e-09	0.343698	0.681	0.527	4.65663e-05	6
RP11-122G18.7	3.98653e-09	0.385542	0.588	0.477	7.22399e-05	6
SPARC	5.67108e-09	0.385707	0.34	0.195	0.000102766	6
GNAS	6.66796e-09	0.250156	0.845	0.814	0.00012083	6
AC016739.2	1.66555e-08	0.34245	0.718	0.617	0.000301814	6
PPIA	2.31575e-08	0.315128	0.832	0.743	0.000419638	6
RPS19P1	2.9453e-08	0.354139	0.605	0.486	0.000533718	6
RPS7	3.08751e-08	0.28826	0.832	0.777	0.000559488	6
RPL24P4	3.30634e-08	0.394999	0.542	0.409	0.000599142	6
BEST1	4.23344e-08	0.432952	0.412	0.247	0.000767141	6
RPL36	6.90365e-08	0.258621	0.857	0.804	0.00125101	6
SMS	7.05766e-08	0.328197	0.681	0.593	0.00127892	6
MIR4426	7.8042e-08	0.370077	0.5	0.345	0.0014142	6
FTLP3	1.4363e-07	0.386075	0.592	0.451	0.00260273	6
MT2A	2.20951e-07	0.382889	0.66	0.515	0.00400385	6
RPSA	5.19158e-07	0.256415	0.714	0.681	0.00940765	6
RP11-360D2.2	5.60996e-07	0.313187	0.294	0.202	0.0101658	6
KRT5	7.58496e-07	0.359907	0.324	0.182	0.0137447	6
PHGDH	1.12014e-06	0.36965	0.508	0.384	0.0202981	6
PSAT1	1.48459e-06	0.380561	0.45	0.304	0.0269022	6
RPS19P3	1.52544e-06	0.289264	0.265	0.205	0.0276424	6
HSPD1P1	1.72882e-06	0.28137	0.269	0.187	0.031328	6
RP1-278E11.3	1.73171e-06	0.289217	0.303	0.226	0.0313803	6
RP3-417G15.1	1.91805e-06	0.298685	0.655	0.561	0.034757	6
BANF1	2.03889e-06	0.303227	0.563	0.475	0.0369467	6
FAM111B	2.12369e-46	0.704157	0.684	0.078	3.84834e-42	7
CDC6	8.89887e-45	0.611196	0.735	0.111	1.61256e-40	7
MCM6	4.10733e-43	0.519054	0.776	0.155	7.4429e-39	7
CHAF1A	8.4292e-38	0.447318	0.663	0.116	1.52745e-33	7
UNG	9.46724e-38	0.664481	0.776	0.156	1.71556e-33	7
PCNA	1.09514e-37	0.843727	0.98	0.434	1.98451e-33	7
RFC3	1.78966e-37	0.429425	0.714	0.15	3.24305e-33	7
CLSPN	4.78895e-37	0.647985	0.827	0.208	8.67805e-33	7
CDT1	5.1017e-37	0.408575	0.653	0.127	9.24478e-33	7
MCM2	2.60023e-36	0.679449	0.796	0.179	4.71187e-32	7
ATAD2	1.89961e-35	0.614152	0.847	0.232	3.44228e-31	7
ORC6	1.01166e-34	0.431254	0.633	0.114	1.83322e-30	7
TUBA1B	4.60524e-34	0.485185	1	0.745	8.34515e-30	7
TYMS	5.11408e-34	0.728458	0.908	0.295	9.26722e-30	7
MCM3	7.43625e-33	0.583437	0.857	0.269	1.34752e-28	7
CCNE2	2.18671e-32	0.451049	0.469	0.047	3.96254e-28	7
XRCC2	4.20613e-32	0.510291	0.663	0.134	7.62194e-28	7
CDCA5	1.06751e-31	0.51122	0.694	0.153	1.93443e-27	7
HELLS	1.66423e-31	0.48448	0.735	0.191	3.01575e-27	7
MMS22L	2.44553e-31	0.457165	0.684	0.155	4.43155e-27	7
MCM5	1.30014e-30	0.491399	0.684	0.153	2.35599e-26	7
GINS2	1.13856e-29	0.386701	0.602	0.123	2.06319e-25	7
FOXM1	1.30245e-29	0.3819	0.816	0.279	2.36017e-25	7
PRPS1	1.49142e-29	0.4877	0.867	0.305	2.70261e-25	7
BARD1	1.65959e-29	0.400646	0.571	0.103	3.00734e-25	7
USP1	1.67582e-29	0.744142	0.959	0.452	3.03676e-25	7
INHBA	2.77959e-29	0.982335	0.857	0.297	5.0369e-25	7
FEN1	8.44845e-29	0.461311	0.735	0.205	1.53094e-24	7
CDCA7	1.12131e-28	0.494038	0.561	0.094	2.03193e-24	7
MAD2L1	1.18846e-28	0.28292	0.612	0.159	2.1536e-24	7
GMNN	1.61284e-28	0.512852	0.827	0.278	2.92262e-24	7
MLF1IP	1.61849e-28	0.509534	0.684	0.161	2.93287e-24	7
DSN1	2.47629e-28	0.305012	0.673	0.2	4.48728e-24	7
CENPH	2.59817e-28	0.368257	0.653	0.161	4.70814e-24	7
RFC4	2.96751e-28	0.402146	0.745	0.231	5.37742e-24	7
CENPK	4.30305e-28	0.255059	0.663	0.197	7.79756e-24	7
ZNF367	1.24741e-27	0.342541	0.408	0.038	2.26043e-23	7
IGFN1	1.56746e-27	0.475622	0.439	0.046	2.84039e-23	7
ZWINT	1.74154e-27	0.416017	0.724	0.217	3.15585e-23	7
MCM10	4.09933e-27	0.614169	0.541	0.08	7.42839e-23	7
SPARC	4.26195e-27	0.543538	0.714	0.184	7.72307e-23	7
DIAPH3	6.43694e-27	0.497285	0.827	0.282	1.16644e-22	7
BRI3BP	1.34405e-26	0.363087	0.724	0.226	2.43556e-22	7
MCM7	2.77845e-26	0.485658	0.898	0.371	5.03482e-22	7
MCAM	2.93484e-26	0.541199	0.653	0.149	5.31822e-22	7
MCM4	3.83185e-26	0.373851	0.745	0.248	6.94369e-22	7
SLC43A3	1.19767e-25	0.364118	0.551	0.11	2.1703e-21	7
PKMYT1	1.36782e-25	0.360839	0.551	0.114	2.47863e-21	7
GSTM4	1.99508e-25	0.410531	0.704	0.205	3.61529e-21	7
WDR76	2.79613e-25	0.345138	0.52	0.1	5.06686e-21	7
SLC7A5	4.60599e-25	0.688572	0.959	0.493	8.34651e-21	7
TPM1	5.49432e-25	0.506462	0.98	0.712	9.95625e-21	7
RAD18	6.91636e-25	0.386121	0.592	0.14	1.25331e-20	7
SLBP	7.0247e-25	0.53157	0.816	0.283	1.27295e-20	7
CYP1B1	8.39457e-25	0.502014	0.837	0.315	1.52118e-20	7
PRIM1	1.20043e-24	0.287571	0.51	0.103	2.17529e-20	7
BRCA1	1.20729e-24	0.32298	0.622	0.17	2.18774e-20	7
DTL	1.51072e-24	0.263338	0.367	0.046	2.73757e-20	7
MTHFD1	1.52949e-24	0.443965	0.827	0.305	2.77159e-20	7
BLM	1.64246e-24	0.368631	0.48	0.076	2.9763e-20	7
MAT2A	2.64782e-24	0.282758	0.633	0.197	4.79812e-20	7
C19orf48	2.72907e-24	0.352943	0.653	0.19	4.94535e-20	7
ASF1B	3.9027e-24	0.352562	0.541	0.117	7.07207e-20	7
PSMC3IP	4.33957e-24	0.317535	0.418	0.058	7.86373e-20	7
IGFBP7	4.60825e-24	0.273143	0.908	0.436	8.3506e-20	7
MELK	5.84364e-24	0.269873	0.51	0.116	1.05893e-19	7
LIG1	6.84194e-24	0.422701	0.673	0.194	1.23983e-19	7
PSIP1	1.42121e-23	0.319225	0.878	0.399	2.57538e-19	7
RRM2	1.6214e-23	0.614731	0.704	0.203	2.93813e-19	7
FAM161A	2.01603e-23	0.353747	0.541	0.12	3.65324e-19	7
FLNC	2.06667e-23	0.365369	0.663	0.199	3.74501e-19	7
EZH2	2.08759e-23	0.52302	0.796	0.282	3.78292e-19	7
POLD3	2.37396e-23	0.389311	0.704	0.224	4.30185e-19	7
FAM105B	2.57919e-23	0.27238	0.735	0.269	4.67374e-19	7
FANCI	3.26631e-23	0.397087	0.663	0.199	5.91888e-19	7
TFDP1	3.80101e-23	0.265221	0.786	0.317	6.88782e-19	7
FAM129A	4.45659e-23	0.275861	0.592	0.173	8.07579e-19	7
DNAJC9	4.56807e-23	0.461954	0.776	0.288	8.27781e-19	7
PKP4	6.2914e-23	0.255071	0.643	0.211	1.14007e-18	7
MLTK	1.31408e-22	0.430011	0.837	0.338	2.38125e-18	7
COLGALT1	1.49298e-22	0.268295	0.714	0.257	2.70543e-18	7
HAT1	2.49787e-22	0.411456	0.878	0.392	4.52639e-18	7
MSH6	3.02145e-22	0.556516	0.745	0.267	5.47516e-18	7
MATN2	3.7167e-22	0.376448	0.612	0.165	6.73504e-18	7
SLC3A2	3.89975e-22	0.523303	0.98	0.679	7.06673e-18	7
MB21D1	4.5816e-22	0.384144	0.653	0.196	8.30231e-18	7
SFXN1	6.91211e-22	0.255575	0.592	0.179	1.25254e-17	7
SAC3D1	7.86643e-22	0.261325	0.592	0.187	1.42548e-17	7
KIAA0101	7.93623e-22	0.477536	0.786	0.299	1.43812e-17	7
SMC6	8.28343e-22	0.392234	0.735	0.254	1.50104e-17	7
E2F1	9.93041e-22	0.529702	0.429	0.06	1.79949e-17	7
TK1	1.01714e-21	0.369808	0.704	0.246	1.84316e-17	7
ARL13B	1.10015e-21	0.357057	0.643	0.201	1.99359e-17	7
RRM1	1.28782e-21	0.444171	0.684	0.214	2.33365e-17	7
PRPS2	2.28866e-21	0.400319	0.704	0.231	4.14727e-17	7
ATAD5	3.35484e-21	0.381095	0.51	0.11	6.0793e-17	7
OLR1	4.22547e-21	0.416152	0.684	0.226	7.65697e-17	7
DHFR	5.47579e-21	0.332412	0.541	0.143	9.92267e-17	7
MID1	6.33652e-21	0.31858	0.765	0.301	1.14824e-16	7
TPD52	6.93596e-21	0.267585	0.816	0.366	1.25687e-16	7
RPL24P4	9.01355e-21	0.315354	0.847	0.402	1.63335e-16	7
PLXND1	1.422e-20	0.258122	0.398	0.066	2.57681e-16	7
DUT	1.63659e-20	0.322181	0.908	0.533	2.96567e-16	7
2019-09-11	1.87646e-20	0.338021	0.745	0.292	3.40033e-16	7
TUBB6	2.36628e-20	0.403248	0.592	0.159	4.28794e-16	7
EIF1AX	2.71052e-20	0.367361	0.929	0.483	4.91174e-16	7
EGLN3	3.02402e-20	0.251471	0.602	0.203	5.47983e-16	7
MSANTD3	3.31366e-20	0.334007	0.592	0.174	6.00468e-16	7
FSTL1	3.80766e-20	0.393183	0.918	0.458	6.89986e-16	7
NUP62	4.22338e-20	0.252248	0.806	0.367	7.65319e-16	7
CTPS1	4.29493e-20	0.430062	0.724	0.26	7.78285e-16	7
ACKR3	5.32542e-20	0.389941	0.51	0.116	9.6502e-16	7
RAD51AP1	6.57677e-20	0.270335	0.633	0.23	1.19178e-15	7
KRT17	1.03072e-19	0.283333	0.765	0.315	1.86777e-15	7
KIF21A	1.06779e-19	0.283693	0.582	0.185	1.93494e-15	7
CCNE1	1.18852e-19	0.363702	0.367	0.046	2.15372e-15	7
E2F7	1.27348e-19	0.302255	0.347	0.046	2.30768e-15	7
EXO1	1.52277e-19	0.257493	0.357	0.054	2.75942e-15	7
CCDC14	2.12585e-19	0.267745	0.602	0.207	3.85226e-15	7
GOLIM4	2.40019e-19	0.334921	0.816	0.365	4.34938e-15	7
SAE1	4.0193e-19	0.270011	0.704	0.29	7.28337e-15	7
UBL3	7.13111e-19	0.284966	0.765	0.331	1.29223e-14	7
SNRPD1	8.44293e-19	0.252929	0.878	0.493	1.52994e-14	7
FGFR1	9.32404e-19	0.2766	0.286	0.022	1.68961e-14	7
POLD2	9.39993e-19	0.292483	0.806	0.372	1.70336e-14	7
LMNB2	9.9598e-19	0.295077	0.653	0.238	1.80482e-14	7
ODC1	1.10299e-18	0.310804	0.694	0.286	1.99872e-14	7
ID3	1.13743e-18	0.369922	0.653	0.227	2.06114e-14	7
CSE1L	1.35872e-18	0.315485	0.724	0.299	2.46213e-14	7
ARHGEF26	1.37779e-18	0.338521	0.439	0.088	2.49669e-14	7
TMEM52B	1.49758e-18	0.256492	0.378	0.067	2.71377e-14	7
LDHB	1.87647e-18	0.389438	1	0.908	3.40034e-14	7
PAQR4	2.06697e-18	0.269513	0.408	0.087	3.74556e-14	7
DIO2	2.23627e-18	0.536839	0.806	0.342	4.05235e-14	7
FANCL	2.70881e-18	0.319751	0.571	0.169	4.90863e-14	7
PRKDC	3.20872e-18	0.290011	0.837	0.408	5.81453e-14	7
LHFP	3.83961e-18	0.287158	0.316	0.037	6.95775e-14	7
NCAPD3	4.24016e-18	0.263515	0.48	0.129	7.68359e-14	7
PHGDH	4.75924e-18	0.341437	0.806	0.376	8.62421e-14	7
SERPINE1	5.53908e-18	0.536564	0.867	0.421	1.00374e-13	7
UHRF1	6.58172e-18	0.303644	0.347	0.049	1.19267e-13	7
TGFB2	6.83565e-18	0.279432	0.827	0.402	1.23869e-13	7
CBX5	7.39358e-18	0.343051	0.898	0.489	1.33979e-13	7
SERPINH1	9.06099e-18	0.263719	0.806	0.388	1.64194e-13	7
PAICS	9.98265e-18	0.303881	0.786	0.365	1.80896e-13	7
POLD1	1.23203e-17	0.322789	0.408	0.075	2.23255e-13	7
DCTPP1	1.45067e-17	0.371164	0.827	0.396	2.62876e-13	7
DEK	1.52404e-17	0.364427	0.99	0.88	2.76171e-13	7
EIF2S1	1.66002e-17	0.284312	0.827	0.424	3.00813e-13	7
OXCT1	2.00421e-17	0.273458	0.52	0.152	3.63183e-13	7
ALYREF	2.12345e-17	0.262775	0.673	0.268	3.84791e-13	7
C4BPB	2.36789e-17	0.273286	0.347	0.054	4.29085e-13	7
CCDC85B	2.86022e-17	0.307024	0.786	0.358	5.18301e-13	7
SIVA1	3.19765e-17	0.291795	0.847	0.436	5.79446e-13	7
CEBPZ	3.22787e-17	0.279693	0.806	0.39	5.84921e-13	7
RNASEH2A	3.27022e-17	0.307183	0.571	0.185	5.92597e-13	7
TIMELESS	3.70058e-17	0.413192	0.541	0.148	6.70581e-13	7
PPIC	3.89994e-17	0.252517	0.633	0.236	7.06708e-13	7
COMMD4	3.96313e-17	0.294523	0.786	0.363	7.18159e-13	7
DNMT1	4.85391e-17	0.41458	0.827	0.389	8.79577e-13	7
PRPF19	4.98791e-17	0.277491	0.827	0.42	9.03859e-13	7
SNRPB	5.08922e-17	0.254445	0.98	0.666	9.22218e-13	7
FAIM	5.128e-17	0.267004	0.602	0.213	9.29245e-13	7
CCDC34	5.75411e-17	0.259601	0.816	0.403	1.0427e-12	7
STXBP6	6.29971e-17	0.278361	0.582	0.201	1.14157e-12	7
NASP	8.08881e-17	0.479267	0.969	0.635	1.46577e-12	7
NEXN	8.60752e-17	0.257019	0.469	0.128	1.55977e-12	7
TCOF1	8.89722e-17	0.259693	0.837	0.432	1.61227e-12	7
MAZ	1.02657e-16	0.252746	0.806	0.398	1.86024e-12	7
CHEK1	1.06085e-16	0.29117	0.469	0.124	1.92237e-12	7
CCDC80	1.09644e-16	0.359559	0.959	0.593	1.98686e-12	7
HNRNPAB	1.31694e-16	0.406527	0.969	0.635	2.38643e-12	7
PGAM1	1.33601e-16	0.260371	0.48	0.136	2.42098e-12	7
TMEM70	1.34237e-16	0.253127	0.449	0.114	2.4325e-12	7
TUBA4A	2.04223e-16	0.519862	0.939	0.545	3.70072e-12	7
SLC1A5	2.22065e-16	0.266064	0.724	0.325	4.02404e-12	7
TOPBP1	2.55582e-16	0.254841	0.643	0.262	4.6314e-12	7
HMGN1P38	4.50711e-16	0.274674	0.622	0.234	8.16733e-12	7
MYBL2	5.11015e-16	0.366245	0.592	0.2	9.2601e-12	7
RP5-940J5.9	5.25884e-16	0.349463	0.612	0.215	9.52954e-12	7
GSTM3	5.34023e-16	0.255912	0.806	0.436	9.67704e-12	7
FERMT2	7.35088e-16	0.251353	0.398	0.098	1.33205e-11	7
NUP153	7.38707e-16	0.282123	0.622	0.236	1.33861e-11	7
SKP2	7.59937e-16	0.344094	0.653	0.25	1.37708e-11	7
RBBP7	9.87467e-16	0.268123	0.908	0.532	1.78939e-11	7
SLC16A1	1.03923e-15	0.306439	0.745	0.335	1.88319e-11	7
PAPOLA	1.19352e-15	0.256455	0.765	0.365	2.16278e-11	7
PLOD2	1.20549e-15	0.459064	0.684	0.272	2.18446e-11	7
RPS2P7	1.63168e-15	0.261209	0.704	0.313	2.95677e-11	7
POLA2	1.74277e-15	0.299074	0.418	0.098	3.15807e-11	7
EED	1.76438e-15	0.251305	0.439	0.118	3.19723e-11	7
ID4	1.864e-15	0.278308	0.51	0.163	3.37775e-11	7
AXL	1.91e-15	0.312384	0.786	0.376	3.46111e-11	7
GGCT	2.05862e-15	0.347119	0.939	0.606	3.73043e-11	7
RP11-122G18.7	2.1805e-15	0.292247	0.847	0.471	3.95128e-11	7
SRP9	2.61684e-15	0.273082	0.929	0.559	4.74198e-11	7
PSMG3	3.33845e-15	0.279784	0.724	0.331	6.0496e-11	7
GNG12	3.5404e-15	0.408851	0.888	0.519	6.41557e-11	7
MFAP5	3.57318e-15	0.39199	0.429	0.101	6.47496e-11	7
SRSF2	4.19757e-15	0.432759	0.929	0.539	7.60642e-11	7
PPM1G	4.48403e-15	0.319231	0.99	0.681	8.12551e-11	7
RIF1	4.65675e-15	0.362026	0.714	0.313	8.43849e-11	7
RP11-36C20.1	4.68095e-15	0.320965	0.918	0.562	8.48236e-11	7
FSCN1	4.97183e-15	0.250936	0.929	0.556	9.00946e-11	7
DRAP1	5.2845e-15	0.329779	0.918	0.548	9.57604e-11	7
NXT1	5.60196e-15	0.257753	0.51	0.162	1.01513e-10	7
KPNB1	6.62667e-15	0.26188	0.98	0.661	1.20082e-10	7
PTMA	7.65161e-15	0.264057	1	0.963	1.38655e-10	7
NPM1P27	7.70683e-15	0.290079	0.806	0.408	1.39656e-10	7
CKAP4	9.91839e-15	0.324318	0.888	0.503	1.79731e-10	7
NCL	1.02984e-14	0.271919	1	0.951	1.86618e-10	7
PSAT1	1.13339e-14	0.330883	0.694	0.301	2.05381e-10	7
CYR61	1.17284e-14	0.316667	0.827	0.445	2.1253e-10	7
MFI2	1.50524e-14	0.317032	0.684	0.288	2.72764e-10	7
NOP56	1.76544e-14	0.344606	0.98	0.671	3.19916e-10	7
MAFG	2.21098e-14	0.25405	0.776	0.392	4.00651e-10	7
GINS1	2.24627e-14	0.282804	0.449	0.123	4.07046e-10	7
TIMP3	3.3904e-14	0.279662	0.816	0.426	6.14375e-10	7
MT2A	3.55948e-14	0.360611	0.898	0.513	6.45013e-10	7
SC22CB-1E7.1	4.21215e-14	0.265283	0.765	0.388	7.63284e-10	7
CORO1C	4.78396e-14	0.310285	0.714	0.323	8.66901e-10	7
PPIF	9.16215e-14	0.450428	0.776	0.376	1.66027e-09	7
MAP1B	9.42883e-14	0.346313	0.99	0.737	1.7086e-09	7
SLC26A2	1.05934e-13	0.318399	0.582	0.224	1.91964e-09	7
CCP110	1.06635e-13	0.257918	0.531	0.194	1.93233e-09	7
BTG3	1.20619e-13	0.276171	0.531	0.186	2.18574e-09	7
TTLL7	1.85063e-13	0.287374	0.327	0.062	3.35353e-09	7
RANBP1	2.07589e-13	0.304807	0.878	0.508	3.76172e-09	7
STMN1	2.10469e-13	0.267923	0.959	0.661	3.81391e-09	7
CNBP	2.18871e-13	0.277452	0.949	0.64	3.96616e-09	7
NUPR1	2.24076e-13	0.347519	0.439	0.124	4.06049e-09	7
STRA13	2.78061e-13	0.469147	0.878	0.513	5.03874e-09	7
YWHAH	3.90272e-13	0.290679	0.827	0.452	7.07212e-09	7
GADD45A	4.19705e-13	0.532825	0.878	0.529	7.60548e-09	7
CST6	4.53368e-13	0.295573	0.857	0.487	8.21548e-09	7
USP14	6.79201e-13	0.279007	0.908	0.56	1.23078e-08	7
FUS	7.69415e-13	0.298845	0.99	0.748	1.39426e-08	7
TWSG1	1.26389e-12	0.259244	0.622	0.27	2.29029e-08	7
ROCK2	3.1024e-12	0.275776	0.786	0.432	5.62187e-08	7
KRT5	3.59954e-12	0.429676	0.531	0.182	6.52273e-08	7
AKAP12	3.86552e-12	0.270221	0.531	0.205	7.00472e-08	7
SRSF1	4.7289e-12	0.256689	0.643	0.307	8.56923e-08	7
RDX	5.3637e-12	0.365779	0.959	0.675	9.71956e-08	7
RP11-425L10.1	5.69682e-12	0.273536	0.867	0.518	1.03232e-07	7
MIR4426	8.3567e-12	0.321035	0.704	0.346	1.51432e-07	7
SMS	9.02943e-12	0.405032	0.918	0.586	1.63622e-07	7
RFC1	9.08305e-12	0.319598	0.816	0.454	1.64594e-07	7
CALD1	9.69371e-12	0.309765	0.98	0.696	1.7566e-07	7
PRSS23	9.87114e-12	0.3524	0.949	0.72	1.78875e-07	7
SEPW1	2.05039e-11	0.433761	0.878	0.543	3.71551e-07	7
LINC00116	2.16843e-11	0.257685	0.541	0.218	3.92941e-07	7
PTRF	2.32265e-11	0.370913	0.949	0.686	4.20888e-07	7
PA2G4	2.69265e-11	0.296726	0.939	0.659	4.87935e-07	7
DOCK10	3.0577e-11	0.298258	0.378	0.102	5.54086e-07	7
RPS27	3.23107e-11	0.276347	0.857	0.532	5.85503e-07	7
KCNK1	3.47674e-11	0.277086	0.694	0.35	6.3002e-07	7
CFL1	3.85984e-11	0.266869	1	0.918	6.99442e-07	7
NGFRAP1	4.45189e-11	0.28465	0.908	0.582	8.06727e-07	7
C20orf24	4.51816e-11	0.265619	0.929	0.63	8.18735e-07	7
PLD3	5.49086e-11	0.253985	0.592	0.262	9.94999e-07	7
TMED9	5.8931e-11	0.250874	0.898	0.574	1.06789e-06	7
ENAH	7.56454e-11	0.318125	0.929	0.627	1.37077e-06	7
CPA4	8.47171e-11	0.258821	0.316	0.077	1.53516e-06	7
AC016739.2	8.6765e-11	0.266952	0.918	0.614	1.57227e-06	7
FN1	8.75791e-11	0.360885	0.48	0.175	1.58702e-06	7
BANF1	1.43943e-10	0.264332	0.796	0.468	2.60839e-06	7
CALU	1.76101e-10	0.30065	0.949	0.682	3.19112e-06	7
GLIPR1	2.08318e-10	0.259716	0.449	0.163	3.77494e-06	7
CNTLN	2.11011e-10	0.27624	0.276	0.052	3.82373e-06	7
TES	2.55906e-10	0.306242	0.949	0.664	4.63727e-06	7
RAN	2.94105e-10	0.271396	0.949	0.72	5.32947e-06	7
ACTN1	8.19511e-10	0.27566	0.949	0.667	1.48504e-05	7
HNRNPA3	1.93423e-09	0.280264	0.908	0.615	3.50502e-05	7
H2AFZ	2.69014e-09	0.272445	0.908	0.641	4.8748e-05	7
PPIA	3.75953e-09	0.290403	0.969	0.742	6.81265e-05	7
HSPA8	1.34472e-08	0.336861	0.939	0.701	0.000243676	7
SERBP1	3.30138e-08	0.297105	0.969	0.872	0.000598244	7
H2AFY	7.92407e-08	0.269103	0.898	0.653	0.00143592	7
SLC25A5	3.00123e-07	0.254933	0.969	0.841	0.00543853	7
RPS7	3.77275e-07	0.27575	0.959	0.774	0.0068366	7
ASPM	4.09351e-37	1.19387	0.954	0.2	7.41785e-33	8
CCNB1	1.42974e-34	0.842726	0.954	0.25	2.59084e-30	8
CENPF	1.66289e-34	1.39605	0.985	0.403	3.01333e-30	8
TPX2	7.26141e-33	0.987444	0.985	0.336	1.31584e-28	8
PLK1	4.28583e-32	0.764494	0.846	0.165	7.76635e-28	8
DEPDC1	1.29611e-30	0.926812	0.815	0.145	2.34868e-26	8
CEP55	6.22228e-30	0.894746	0.831	0.157	1.12754e-25	8
HMMR	1.44512e-28	1.05951	0.923	0.242	2.6187e-24	8
NEK2	4.36301e-28	0.774416	0.754	0.123	7.90622e-24	8
PTTG1	8.44139e-28	0.994803	0.969	0.388	1.52966e-23	8
DLGAP5	1.33654e-27	0.984854	0.862	0.213	2.42194e-23	8
KIF20A	9.14077e-27	0.77482	0.677	0.091	1.6564e-22	8
KIF14	4.50752e-26	0.791598	0.754	0.14	8.16808e-22	8
KIF4A	1.40924e-25	0.798322	0.815	0.184	2.55369e-21	8
BUB1	1.90714e-25	0.702544	0.677	0.106	3.45593e-21	8
MKI67	3.49958e-25	0.916266	0.954	0.352	6.34159e-21	8
CCNB2	1.45044e-24	0.741536	0.8	0.182	2.62835e-20	8
ANLN	2.34352e-24	0.955377	0.938	0.33	4.24669e-20	8
AURKA	2.72272e-24	0.804463	0.769	0.163	4.93384e-20	8
SGOL2	4.60534e-24	0.783761	0.738	0.144	8.34534e-20	8
NCAPG	4.73401e-24	0.26231	0.723	0.212	8.57849e-20	8
SMC4	1.28619e-23	0.763992	1	0.53	2.33071e-19	8
NDC80	7.78101e-23	0.602189	0.785	0.203	1.41e-18	8
CCNA2	1.43516e-22	0.568317	0.769	0.209	2.60065e-18	8
PRC1	1.78692e-22	0.957172	0.846	0.27	3.23808e-18	8
CYP1B1	1.94916e-22	1.08841	0.892	0.324	3.53207e-18	8
CENPE	9.26646e-22	1.07969	0.738	0.165	1.67918e-17	8
SLC7A5	1.74119e-21	0.867213	0.969	0.502	3.15521e-17	8
PRR11	9.73253e-21	0.668626	0.877	0.309	1.76363e-16	8
TTK	2.20337e-20	0.541613	0.677	0.153	3.99272e-16	8
SPDL1	3.08153e-20	0.633422	0.846	0.287	5.58404e-16	8
KIF20B	4.33934e-20	0.690536	0.815	0.243	7.86331e-16	8
KIF18A	5.29048e-20	0.670084	0.569	0.084	9.58688e-16	8
BIRC5	5.4326e-20	0.658479	0.877	0.316	9.84442e-16	8
TACC3	2.08029e-19	0.68161	0.8	0.234	3.76969e-15	8
CDCA2	2.1637e-19	0.480645	0.523	0.08	3.92084e-15	8
NUSAP1	2.52664e-19	0.77027	0.831	0.259	4.57853e-15	8
CKS2	2.70575e-19	0.679029	0.938	0.448	4.90309e-15	8
CDC20	2.85285e-19	0.728429	0.769	0.212	5.16965e-15	8
KIF23	4.54918e-19	0.701078	0.754	0.222	8.24356e-15	8
SAPCD2	8.64134e-19	0.660438	0.631	0.129	1.5659e-14	8
CKAP2	1.24792e-18	0.675053	0.8	0.265	2.26135e-14	8
KIF2C	1.30166e-18	0.677717	0.723	0.188	2.35874e-14	8
PHF19	1.73952e-18	0.360202	0.6	0.142	3.15218e-14	8
TUBB4B	6.88359e-18	0.721534	0.938	0.594	1.24738e-13	8
ARHGAP11A	9.25963e-18	0.675401	0.692	0.172	1.67794e-13	8
OLR1	1.15926e-17	0.620053	0.769	0.232	2.10069e-13	8
TPM1	1.16928e-17	0.627284	0.985	0.717	2.11885e-13	8
FAM64A	3.35379e-17	0.507715	0.508	0.08	6.0774e-13	8
NMU	4.44104e-17	0.514258	0.631	0.147	8.04761e-13	8
SMC2	5.15088e-17	0.439989	0.877	0.363	9.33392e-13	8
CENPA	7.90171e-17	0.458854	0.477	0.073	1.43187e-12	8
CDCA8	1.07795e-16	0.455023	0.6	0.143	1.95335e-12	8
LMNB2	1.11678e-16	0.400578	0.738	0.244	2.02372e-12	8
KIAA1524	1.1657e-16	0.565463	0.754	0.239	2.11236e-12	8
NDE1	1.24536e-16	0.332146	0.462	0.076	2.25673e-12	8
LMNB1	1.29205e-16	0.367908	0.723	0.235	2.34132e-12	8
ARL6IP1	2.47406e-16	0.884284	0.923	0.571	4.48324e-12	8
NCAPD2	2.94351e-16	0.653758	0.831	0.314	5.33394e-12	8
NUF2	3.01077e-16	0.366121	0.508	0.118	5.45581e-12	8
DZIP3	3.57855e-16	0.294374	0.523	0.122	6.48468e-12	8
CDC25C	3.98601e-16	0.332104	0.446	0.08	7.22305e-12	8
GAS2L3	6.06749e-16	0.399497	0.4	0.05	1.09949e-11	8
HMGB2	6.08212e-16	0.69373	0.923	0.448	1.10214e-11	8
CDKN3	7.29354e-16	0.609355	0.785	0.273	1.32166e-11	8
UBE2S	7.5431e-16	0.542548	0.538	0.099	1.36688e-11	8
TUBA1B	7.75869e-16	0.488708	0.985	0.751	1.40595e-11	8
AURKB	9.02615e-16	0.336542	0.585	0.168	1.63563e-11	8
RAD21	1.05675e-15	0.432338	0.969	0.632	1.91494e-11	8
KIF15	1.2743e-15	0.256236	0.477	0.12	2.30917e-11	8
GTSE1	1.539e-15	0.584192	0.662	0.178	2.78883e-11	8
TRIP13	1.77019e-15	0.454626	0.738	0.251	3.20776e-11	8
RACGAP1	4.80924e-15	0.381353	0.523	0.123	8.71482e-11	8
SPAG5	7.22299e-15	0.40799	0.554	0.131	1.30888e-10	8
KIF22	7.30893e-15	0.392746	0.831	0.342	1.32445e-10	8
SPARC	1.28706e-14	0.542378	0.677	0.197	2.33228e-10	8
MZT1	1.99262e-14	0.286163	0.585	0.188	3.61083e-10	8
NUCKS1	2.47018e-14	0.395665	1	0.894	4.47621e-10	8
DBF4	3.56908e-14	0.453704	0.677	0.224	6.46754e-10	8
DTYMK	3.62388e-14	0.481118	0.938	0.532	6.56683e-10	8
TRMU	4.86416e-14	0.36911	0.538	0.132	8.81435e-10	8
CENPW	5.6297e-14	0.49216	0.723	0.248	1.02016e-09	8
SERPINH1	5.73407e-14	0.468716	0.877	0.394	1.03907e-09	8
RHNO1	8.20149e-14	0.282781	0.523	0.143	1.48619e-09	8
CCNF	1.64972e-13	0.271614	0.492	0.144	2.98946e-09	8
CCDC80	1.76167e-13	0.475852	0.985	0.6	3.19232e-09	8
CDC25B	2.00558e-13	0.472144	0.554	0.139	3.6343e-09	8
CEP78	2.83605e-13	0.290523	0.615	0.205	5.13921e-09	8
SLC3A2	5.53936e-13	0.644112	0.969	0.686	1.00379e-08	8
REEP4	6.44203e-13	0.294244	0.415	0.08	1.16736e-08	8
ECT2	8.86525e-13	0.52759	0.692	0.245	1.60647e-08	8
CENPN	1.0422e-12	0.252628	0.6	0.216	1.88857e-08	8
FAM83D	1.13021e-12	0.353793	0.446	0.097	2.04806e-08	8
FAM126A	1.16201e-12	0.471163	0.569	0.154	2.10567e-08	8
BEST1	1.9586e-12	0.515944	0.708	0.253	3.54918e-08	8
TROAP	2.06448e-12	0.53216	0.492	0.107	3.74104e-08	8
NUP107	3.46725e-12	0.265575	0.6	0.222	6.28301e-08	8
CKAP5	4.14411e-12	0.605205	0.738	0.294	7.50954e-08	8
CEP128	4.55034e-12	0.450706	0.477	0.105	8.24568e-08	8
GSTM4	4.77596e-12	0.310038	0.6	0.22	8.65453e-08	8
UBE2C	5.61033e-12	0.661351	0.677	0.233	1.01665e-07	8
CASC5	5.84948e-12	0.351366	0.462	0.116	1.05999e-07	8
GPSM2	5.86865e-12	0.251581	0.369	0.077	1.06346e-07	8
MT2A	9.21369e-12	0.508985	0.923	0.52	1.66961e-07	8
DEPDC1B	1.03741e-11	0.391881	0.415	0.078	1.87989e-07	8
NUDCD2	1.14203e-11	0.328193	0.831	0.406	2.06948e-07	8
RANGAP1	1.31455e-11	0.371284	0.692	0.274	2.3821e-07	8
CLIC4	1.63798e-11	0.323709	0.785	0.36	2.96819e-07	8
MXD3	1.78433e-11	0.29332	0.369	0.068	3.23338e-07	8
MIS18BP1	2.0113e-11	0.475931	0.8	0.354	3.64468e-07	8
POLR2A	2.09366e-11	0.256835	0.677	0.281	3.79392e-07	8
RAD51AP1	2.30842e-11	0.260296	0.615	0.24	4.18309e-07	8
KNSTRN	2.33078e-11	0.334745	0.477	0.131	4.2236e-07	8
CIT	2.71737e-11	0.364576	0.4	0.076	4.92415e-07	8
RABEPK	2.96409e-11	0.286832	0.477	0.125	5.37123e-07	8
CORO1C	3.09128e-11	0.281091	0.738	0.331	5.60172e-07	8
PBK	3.18175e-11	0.285325	0.462	0.132	5.76564e-07	8
OIP5	3.50717e-11	0.366082	0.431	0.09	6.35534e-07	8
PKP4	3.80698e-11	0.371219	0.615	0.222	6.89864e-07	8
NCAPG2	4.30818e-11	0.35632	0.585	0.198	7.80685e-07	8
FAM129A	4.4556e-11	0.380897	0.569	0.183	8.07399e-07	8
ASNS	7.78395e-11	0.411635	0.569	0.186	1.41053e-06	8
CDKN1B	8.01436e-11	0.379259	0.723	0.299	1.45228e-06	8
TOP2A	8.3507e-11	0.913271	0.738	0.324	1.51323e-06	8
H2AFX	8.35626e-11	0.412476	0.6	0.209	1.51424e-06	8
KIF11	9.95216e-11	0.358768	0.492	0.142	1.80343e-06	8
RCCD1	1.04462e-10	0.300383	0.477	0.135	1.89295e-06	8
TCOF1	1.11341e-10	0.281017	0.831	0.441	2.01762e-06	8
ZMYM1	1.77851e-10	0.262402	0.446	0.123	3.22284e-06	8
ALYREF	2.17719e-10	0.431643	0.692	0.276	3.94529e-06	8
APOLD1	2.63809e-10	0.378977	0.369	0.07	4.78048e-06	8
NCAPH	2.92554e-10	0.414783	0.508	0.15	5.30136e-06	8
IQGAP3	2.93791e-10	0.339962	0.338	0.06	5.32379e-06	8
PTMAP5	3.91818e-10	0.367587	0.692	0.283	7.10014e-06	8
PTMA	3.95775e-10	0.316777	0.985	0.965	7.17184e-06	8
RNF26	4.14641e-10	0.321279	0.477	0.139	7.5137e-06	8
MLTK	4.37303e-10	0.509461	0.769	0.352	7.92437e-06	8
CNTRL	4.5559e-10	0.350602	0.6	0.22	8.25575e-06	8
C4BPB	4.75256e-10	0.407951	0.354	0.06	8.61211e-06	8
WHSC1	4.82999e-10	0.28545	0.662	0.279	8.75243e-06	8
DEK	5.47276e-10	0.372408	0.969	0.883	9.91719e-06	8
FOXM1	5.64892e-10	0.452985	0.692	0.296	1.02364e-05	8
PSAT1	7.216e-10	0.370932	0.708	0.309	1.30761e-05	8
RFWD3	7.28075e-10	0.260049	0.446	0.125	1.31935e-05	8
THOC1	7.53602e-10	0.251742	0.569	0.212	1.3656e-05	8
CEP70	9.6248e-10	0.316509	0.692	0.307	1.74411e-05	8
NDST1	9.81727e-10	0.313952	0.585	0.214	1.77899e-05	8
SGOL1	9.99289e-10	0.435671	0.462	0.12	1.81081e-05	8
CDK2AP2	1.12561e-09	0.425503	0.785	0.385	2.03971e-05	8
CTD-2090I13.2	1.14609e-09	0.27087	0.431	0.12	2.07683e-05	8
TUBA1C	1.19193e-09	0.53756	0.969	0.689	2.1599e-05	8
FSTL1	1.2397e-09	0.568922	0.862	0.47	2.24645e-05	8
SLC1A5	1.28901e-09	0.390001	0.738	0.333	2.33582e-05	8
PTBP1	1.4537e-09	0.272926	0.862	0.485	2.63425e-05	8
PPIAP22	1.46297e-09	0.284579	0.662	0.283	2.65105e-05	8
MTRNR2L12	1.4993e-09	0.43685	0.462	0.121	2.71688e-05	8
NDC1	1.78773e-09	0.278285	0.523	0.179	3.23954e-05	8
SKA2	1.98644e-09	0.369499	0.615	0.233	3.59963e-05	8
NUP35	2.2744e-09	0.250307	0.415	0.116	4.12144e-05	8
RP11-367G18.2	2.27735e-09	0.262715	0.738	0.419	4.12678e-05	8
GARS	2.34966e-09	0.337033	0.877	0.504	4.25782e-05	8
DIAPH3	2.64561e-09	0.522497	0.692	0.3	4.79412e-05	8
ENAH	2.68161e-09	0.451997	0.938	0.634	4.85934e-05	8
ZYX	3.06421e-09	0.364032	0.769	0.376	5.55266e-05	8
CPSF6	4.86669e-09	0.294755	0.615	0.25	8.81894e-05	8
CXCL16	4.93465e-09	0.390073	0.677	0.288	8.94208e-05	8
HJURP	5.58819e-09	0.443384	0.523	0.174	0.000101264	8
NEURL1B	6.51835e-09	0.311182	0.292	0.044	0.000118119	8
EMB	6.58452e-09	0.2533	0.354	0.084	0.000119318	8
TPRKB	7.50607e-09	0.25132	0.615	0.27	0.000136017	8
GANAB	7.80474e-09	0.356766	0.8	0.412	0.00014143	8
CCNC	8.52415e-09	0.250128	0.646	0.294	0.000154466	8
SAE1	8.94027e-09	0.312845	0.662	0.301	0.000162007	8
2019-09-11	9.99436e-09	0.329499	0.677	0.304	0.000181108	8
CNOT1	1.01035e-08	0.319673	0.662	0.292	0.000183086	8
LSM4	1.04486e-08	0.264305	0.923	0.595	0.00018934	8
RPS27	1.1723e-08	0.404154	0.892	0.537	0.000212433	8
SCLT1	1.25017e-08	0.266323	0.338	0.075	0.000226543	8
CKAP2L	1.49586e-08	0.296707	0.354	0.085	0.000271064	8
LBR	1.57062e-08	0.413919	0.769	0.384	0.000284613	8
STMN1	1.62137e-08	0.441622	0.923	0.669	0.000293808	8
GPX3	1.79094e-08	0.30398	0.662	0.3	0.000324537	8
ACTB	1.98577e-08	0.356562	1	0.903	0.000359842	8
MATN2	2.25408e-08	0.295174	0.508	0.179	0.000408461	8
CTNNB1	2.2813e-08	0.365045	0.8	0.43	0.000413394	8
PYCR1	2.4291e-08	0.308345	0.477	0.163	0.000440177	8
MYBL2	2.64459e-08	0.262522	0.538	0.211	0.000479225	8
FSCN1	3.42251e-08	0.283616	0.908	0.565	0.000620192	8
RP11-386G11.10	3.50513e-08	0.269597	0.308	0.059	0.000635165	8
CENPK	3.5526e-08	0.277423	0.538	0.212	0.000643766	8
NBPF1	3.96568e-08	0.296413	0.523	0.192	0.000718621	8
CEP89	4.02846e-08	0.275246	0.492	0.172	0.000729997	8
FASTK	4.07358e-08	0.25332	0.569	0.235	0.000738173	8
PTMS	4.19888e-08	0.382214	0.969	0.786	0.000760879	8
KDELC2	4.22384e-08	0.260251	0.446	0.145	0.000765403	8
ANKRD11	4.46887e-08	0.260308	0.938	0.632	0.000809804	8
RAB32	4.85696e-08	0.250681	0.569	0.242	0.00088013	8
SLC7A11	4.98309e-08	0.364532	0.969	0.673	0.000902986	8
CCDC34	5.18762e-08	0.408984	0.769	0.414	0.000940049	8
BUB1B	5.50236e-08	0.272622	0.431	0.143	0.000997083	8
FLNC	5.56548e-08	0.41567	0.554	0.214	0.00100852	8
IGFBP7	5.67833e-08	0.379561	0.815	0.45	0.00102897	8
BOD1L1	5.71474e-08	0.273389	0.831	0.48	0.00103557	8
MRPL37	6.00812e-08	0.296921	0.815	0.459	0.00108873	8
STRBP	6.24376e-08	0.287158	0.615	0.276	0.00113143	8
NELFB	6.77886e-08	0.270815	0.554	0.222	0.0012284	8
TMEM19	6.8888e-08	0.255394	0.508	0.192	0.00124832	8
H2AFV	7.03234e-08	0.328896	0.954	0.705	0.00127433	8
RP11-1033A18.1	7.82449e-08	0.364806	0.846	0.489	0.00141788	8
FARP2	8.38897e-08	0.251549	0.523	0.207	0.00152017	8
MTHFD2	9.32772e-08	0.26443	0.677	0.339	0.00169028	8
MYBBP1A	9.38852e-08	0.334048	0.492	0.17	0.00170129	8
SMARCA1	9.47321e-08	0.451375	0.908	0.581	0.00171664	8
SOGA1	1.00931e-07	0.305371	0.338	0.075	0.00182896	8
CCND1	1.14361e-07	0.259463	0.954	0.678	0.00207234	8
NXPE3	1.30832e-07	0.276065	0.385	0.106	0.0023708	8
MTHFD1L	1.31721e-07	0.295661	0.477	0.166	0.00238692	8
MYH15	1.32349e-07	0.345391	0.338	0.075	0.00239829	8
CDC42SE1	1.93547e-07	0.272756	0.462	0.163	0.00350726	8
TNFAIP8L1	1.97637e-07	0.329536	0.292	0.065	0.00358138	8
RAB12	2.09583e-07	0.273085	0.692	0.348	0.00379786	8
CCDC18	2.23259e-07	0.372483	0.415	0.123	0.00404568	8
PTP4A1	2.28889e-07	0.250743	0.677	0.345	0.0041477	8
CALU	2.38279e-07	0.338383	0.969	0.687	0.00431786	8
LMO7	2.47348e-07	0.28321	0.662	0.322	0.00448219	8
NCEH1	2.56657e-07	0.396509	0.585	0.242	0.00465089	8
IGFN1	2.64834e-07	0.294372	0.292	0.061	0.00479906	8
PIF1	2.71918e-07	0.415613	0.323	0.077	0.00492743	8
HMGN2	2.7402e-07	0.382436	0.862	0.634	0.00496552	8
ATP6V0E2	2.89038e-07	0.315444	0.354	0.088	0.00523766	8
ATP2C1	2.98465e-07	0.328178	0.692	0.346	0.00540849	8
PTPRF	3.19529e-07	0.310431	0.862	0.523	0.00579018	8
H2AFZ	3.26124e-07	0.310551	0.923	0.646	0.00590969	8
GRB10	3.42046e-07	0.257017	0.385	0.118	0.00619821	8
HNRNPH3	3.82399e-07	0.361863	0.923	0.644	0.00692945	8
PSMC6	6.06787e-07	0.265086	0.738	0.422	0.0109956	8
PLEKHA3	6.12107e-07	0.256107	0.662	0.333	0.011092	8
CEP44	6.42142e-07	0.287107	0.338	0.092	0.0116363	8
MCAM	6.83695e-07	0.460376	0.477	0.168	0.0123892	8
RAN	8.17528e-07	0.262731	0.923	0.726	0.0148144	8
HSPB1	9.54413e-07	0.370674	0.908	0.634	0.0172949	8
2019-09-07	1.02127e-06	0.298413	0.938	0.674	0.0185065	8
USP22	1.02824e-06	0.304813	0.831	0.5	0.0186328	8
SMS	1.11368e-06	0.297352	0.877	0.595	0.020181	8
FAM122B	1.13204e-06	0.257155	0.585	0.281	0.0205136	8
COX17P1	1.19249e-06	0.312558	0.415	0.133	0.0216091	8
SNAPC1	1.21749e-06	0.253254	0.569	0.263	0.0220621	8
LPCAT1	1.28576e-06	0.390536	0.6	0.268	0.0232993	8
PRKRIR	1.36182e-06	0.272861	0.462	0.172	0.0246776	8
SUMO3	1.54239e-06	0.264718	0.738	0.411	0.0279496	8
SF3B3	1.58474e-06	0.256539	0.492	0.199	0.0287171	8
EIF4G2	1.71743e-06	0.340312	0.923	0.628	0.0311215	8
TSN	1.78505e-06	0.330037	0.692	0.36	0.0323469	8
SNX5	1.93204e-06	0.270561	0.662	0.34	0.0350104	8
CFL1	2.6172e-06	0.279689	1	0.92	0.0474264	8
PGM2L1	2.67495e-06	0.340304	0.385	0.12	0.0484728	8

## Sheet: 2
Supplementary Data 2. Markers of resistant clusters in PC9 cells treated with erlotinib for 1, 2, 4, 9 and 11 days or untreated after regressing cell cycle genes.
Gene	p_val	avg_logFC	pct.1	pct.2	p_val_adj	Cluster
TACSTD2	6.64789e-99	1.27996	0.982	0.747	1.20466e-94	3
FTH1	6.16712e-96	0.747611	1	0.99	1.11754e-91	3
LGALS3	7.15501e-85	1.07985	0.911	0.608	1.29656e-80	3
PTGR1	1.1384e-81	0.955392	0.964	0.788	2.06289e-77	3
MTATP6P1	1.40036e-63	0.891237	0.942	0.625	2.53759e-59	3
MUC20	1.46945e-60	1.0894	0.621	0.132	2.66279e-56	3
ELF3	1.19897e-58	1.05988	0.817	0.372	2.17265e-54	3
FTH1P4	4.89728e-57	1.00133	0.571	0.19	8.87437e-53	3
YBX3	4.09437e-54	0.770967	0.906	0.764	7.41941e-50	3
RPL3	4.36457e-54	0.785073	0.906	0.703	7.90904e-50	3
BRI3	9.58385e-52	0.869373	0.83	0.532	1.73669e-47	3
MTRNR2L1	1.79222e-51	0.828883	0.955	0.734	3.24768e-47	3
PNRC1	3.31228e-51	1.01539	0.647	0.249	6.00218e-47	3
CEBPD	2.01884e-48	0.922953	0.473	0.088	3.65835e-44	3
RPL13A	2.0466e-48	0.570136	0.996	0.921	3.70865e-44	3
YPEL3	3.88456e-47	0.973945	0.683	0.278	7.03921e-43	3
RP11-475J5.4	5.05754e-45	0.830907	0.607	0.257	9.16476e-41	3
PTTG1IP	3.9608e-44	0.75388	0.866	0.656	7.17737e-40	3
PDLIM1	1.12298e-43	0.839981	0.853	0.554	2.03494e-39	3
CITED2	3.30739e-43	0.909015	0.679	0.275	5.99333e-39	3
CD24	8.74193e-42	0.900336	0.853	0.495	1.58413e-37	3
AC005019.2	3.70905e-41	0.77168	0.397	0.075	6.72117e-37	3
RPS12P26	3.29558e-39	0.789825	0.576	0.255	5.97193e-35	3
RPL31P12	3.74308e-39	0.685105	0.384	0.067	6.78284e-35	3
ZFAND5	2.48965e-38	0.763262	0.839	0.551	4.5115e-34	3
AC069213.1	5.05625e-38	0.604229	0.277	0.016	9.16243e-34	3
TFPI2	5.54275e-38	1.12727	0.661	0.406	1.0044e-33	3
RPS2P46	3.50711e-37	0.799831	0.554	0.253	6.35523e-33	3
ANXA1	4.47968e-37	0.736873	0.897	0.76	8.11763e-33	3
FTH1P3	7.59113e-37	0.763228	0.54	0.221	1.37559e-32	3
FTL	4.95092e-35	0.46069	1	0.994	8.97157e-31	3
LIMA1	7.62302e-35	0.734604	0.853	0.602	1.38137e-30	3
SNHG7	1.20952e-34	0.832276	0.58	0.309	2.19178e-30	3
MTND1P23	2.1142e-34	0.653305	0.384	0.078	3.83113e-30	3
BPGM	5.96555e-34	0.809615	0.433	0.144	1.08102e-29	3
IGFBP3	7.03639e-34	0.789639	0.92	0.738	1.27506e-29	3
RPL13AP6	5.39109e-32	0.652312	0.393	0.131	9.7692e-28	3
UBE2H	1.66145e-31	0.681093	0.821	0.58	3.01071e-27	3
TNFSF10	1.67894e-31	0.89816	0.375	0.095	3.0424e-27	3
UCA1	2.14398e-31	0.801954	0.46	0.17	3.88511e-27	3
LCN2	2.83471e-31	0.745891	0.812	0.569	5.13678e-27	3
HIST1H2BD	3.43944e-31	0.866438	0.518	0.202	6.23261e-27	3
TPT1	1.0498e-30	0.382579	0.996	0.972	1.90234e-26	3
SAT1	2.85159e-30	0.893447	0.58	0.299	5.16737e-26	3
TGFB2	3.49976e-30	0.84947	0.665	0.39	6.34191e-26	3
EIF4B	4.77936e-30	0.64622	0.746	0.504	8.66067e-26	3
PLK2	9.79008e-30	0.679416	0.786	0.584	1.77406e-25	3
LEPROT	1.01517e-29	0.714123	0.737	0.483	1.83958e-25	3
GSTK1	1.36058e-29	0.658325	0.781	0.557	2.4655e-25	3
RPLP0	1.45373e-29	0.432714	0.996	0.944	2.63431e-25	3
MTND4P12	1.87503e-29	0.68314	0.719	0.411	3.39775e-25	3
EPS8	1.89017e-29	0.652164	0.839	0.65	3.42518e-25	3
WNT5A	1.53981e-28	0.71046	0.799	0.512	2.79029e-24	3
hsa-mir-6723	5.86104e-28	0.651096	0.451	0.164	1.06208e-23	3
EEF2	2.05122e-27	0.522399	0.915	0.788	3.71702e-23	3
RPL13	1.69301e-26	0.336972	1	0.99	3.0679e-22	3
RPS4X	2.00021e-26	0.416822	0.987	0.934	3.62459e-22	3
ALDH3A1	4.84463e-26	0.671228	0.915	0.734	8.77896e-22	3
SRI	5.12027e-26	0.577576	0.844	0.675	9.27844e-22	3
GULP1	9.53908e-26	0.697661	0.554	0.267	1.72858e-21	3
TMEM106B	1.98619e-25	0.607214	0.643	0.399	3.59917e-21	3
EIF4A2	3.04527e-25	0.621084	0.808	0.614	5.51834e-21	3
BTG1	4.55421e-25	0.693884	0.683	0.457	8.25268e-21	3
H2AFJ	1.55547e-24	0.69354	0.67	0.392	2.81867e-20	3
HIST1H1C	1.63723e-24	0.754189	0.589	0.317	2.96682e-20	3
STEAP4	1.63874e-24	0.539284	0.277	0.043	2.96956e-20	3
S100P	3.72309e-24	0.643923	0.79	0.562	6.74661e-20	3
RP11-346C16.4	1.51564e-23	0.624308	0.451	0.198	2.74649e-19	3
WFDC2	1.77554e-23	0.68458	0.71	0.472	3.21745e-19	3
NPC2	2.22395e-23	0.454964	0.951	0.88	4.03002e-19	3
NR0B1	3.21858e-23	0.66792	0.527	0.283	5.8324e-19	3
NTN4	3.91196e-23	0.598986	0.464	0.209	7.08886e-19	3
CTC-398G3.1	4.3661e-23	0.447916	0.286	0.07	7.91182e-19	3
RPL13P12	7.09818e-23	0.480723	0.857	0.644	1.28626e-18	3
RP11-818F20.5	1.47611e-22	0.65117	0.513	0.256	2.67486e-18	3
PGD	1.9978e-22	0.540893	0.804	0.604	3.62021e-18	3
ARL6IP5	2.99957e-22	0.639858	0.589	0.333	5.43553e-18	3
CD55	3.32325e-22	0.697115	0.549	0.294	6.02207e-18	3
HEG1	4.06279e-22	0.721248	0.433	0.204	7.36218e-18	3
RPL15	9.52978e-22	0.384789	0.955	0.91	1.72689e-17	3
RP11-156G14.6	9.81144e-22	0.504438	0.326	0.114	1.77793e-17	3
ANKRD13A	1.75643e-21	0.633054	0.491	0.248	3.18283e-17	3
RPL30P4	1.87219e-21	0.462204	0.728	0.549	3.39259e-17	3
CMBL	1.91006e-21	0.609199	0.812	0.659	3.46122e-17	3
RPL35P1	2.27482e-21	0.522029	0.335	0.122	4.1222e-17	3
RPL13AP7	2.41695e-21	0.578584	0.496	0.264	4.37975e-17	3
PGRMC2	2.76554e-21	0.549833	0.763	0.604	5.01144e-17	3
RHOBTB3	3.64889e-21	0.546075	0.777	0.617	6.61215e-17	3
TMEM59	3.71576e-21	0.544524	0.67	0.44	6.73333e-17	3
SERPINB1	4.10346e-21	0.639478	0.598	0.362	7.43589e-17	3
FXYD3	4.61434e-21	0.571223	0.804	0.541	8.36165e-17	3
MYOF	5.85653e-21	0.568023	0.705	0.544	1.06126e-16	3
RARRES3	6.43182e-21	0.706951	0.616	0.332	1.16551e-16	3
TAX1BP1	7.42468e-21	0.447155	0.911	0.823	1.34543e-16	3
OSER1	1.0039e-20	0.57513	0.549	0.358	1.81917e-16	3
ERP27	1.21323e-20	0.619203	0.326	0.112	2.19849e-16	3
PPP2R3A	1.22872e-20	0.645147	0.54	0.306	2.22656e-16	3
TTC9	1.7447e-20	0.621657	0.304	0.086	3.16157e-16	3
DYNLRB1	3.20477e-20	0.518295	0.746	0.59	5.80737e-16	3
RP1-83M4.2	6.95076e-20	0.537523	0.353	0.147	1.25955e-15	3
EEF1A1	7.38805e-20	0.513141	0.862	0.683	1.33879e-15	3
RP11-17A4.1	1.01e-19	0.450572	0.612	0.486	1.83022e-15	3
RARRES1	1.08797e-19	0.742389	0.397	0.152	1.97151e-15	3
PAWR	1.43707e-19	0.50142	0.83	0.631	2.60411e-15	3
AC098828.3	2.08951e-19	0.520004	0.357	0.143	3.78641e-15	3
FBXO32	2.32396e-19	0.632024	0.411	0.17	4.21124e-15	3
RPL7AP10	2.42577e-19	0.467683	0.29	0.083	4.39574e-15	3
ARPC5	4.04317e-19	0.462331	0.884	0.714	7.32662e-15	3
PALLD	5.40405e-19	0.558485	0.821	0.677	9.79267e-15	3
MTND2P28	6.11578e-19	0.60051	0.527	0.337	1.10824e-14	3
NACA	6.364e-19	0.365388	0.96	0.883	1.15322e-14	3
DKK1	8.2902e-19	0.65819	0.554	0.362	1.50227e-14	3
TPM4	9.13752e-19	0.524951	0.83	0.709	1.65581e-14	3
CAV1	1.13099e-18	0.408981	0.978	0.947	2.04947e-14	3
RPL19	1.89049e-18	0.293945	1	0.943	3.42575e-14	3
EIF1	1.9606e-18	0.400151	0.911	0.824	3.55281e-14	3
OPN3	4.3485e-18	0.559297	0.625	0.366	7.87992e-14	3
FHL2	5.1203e-18	0.542188	0.652	0.441	9.27849e-14	3
TSG101	5.97192e-18	0.451333	0.58	0.388	1.08217e-13	3
CYR61	7.89172e-18	0.632465	0.621	0.443	1.43006e-13	3
CYBRD1	9.17904e-18	0.507126	0.558	0.328	1.66333e-13	3
FILIP1L	1.1127e-17	0.764848	0.522	0.302	2.01632e-13	3
KRT8	1.51925e-17	0.44817	0.96	0.892	2.75304e-13	3
CD47	1.68937e-17	0.50332	0.46	0.287	3.06131e-13	3
RP11-247I13.3	1.70067e-17	0.441441	0.263	0.072	3.08178e-13	3
UGCG	1.83633e-17	0.551222	0.665	0.445	3.32761e-13	3
ARID5B	2.60323e-17	0.531088	0.384	0.141	4.71732e-13	3
RPL34P26	2.69759e-17	0.471115	0.29	0.109	4.88831e-13	3
TJP1	3.51753e-17	0.525362	0.629	0.449	6.37411e-13	3
RP11-377K22.2	3.69186e-17	0.509198	0.402	0.214	6.69001e-13	3
TXNRD1	4.32085e-17	0.381603	0.973	0.904	7.82981e-13	3
VGLL3	6.01081e-17	0.538492	0.388	0.194	1.08922e-12	3
MAP2	8.64234e-17	0.526277	0.549	0.401	1.56608e-12	3
MTRNR2L3	9.39619e-17	0.429512	0.379	0.175	1.70268e-12	3
RPS4XP16	9.60102e-17	0.427751	0.259	0.08	1.7398e-12	3
LIMCH1	1.57366e-16	0.444854	0.902	0.768	2.85163e-12	3
TMSB4X	2.22637e-16	0.35577	0.996	0.962	4.03441e-12	3
IL13RA1	2.80272e-16	0.495517	0.634	0.449	5.07881e-12	3
SUMO2	3.10496e-16	0.484597	0.652	0.475	5.6265e-12	3
RPL10P3	3.73825e-16	0.461158	0.348	0.176	6.77409e-12	3
PHACTR2	3.87289e-16	0.565161	0.567	0.398	7.01806e-12	3
PLA2G16	4.82466e-16	0.476519	0.844	0.731	8.74277e-12	3
PINK1	4.92199e-16	0.49576	0.464	0.273	8.91913e-12	3
PLAC8	4.97951e-16	0.480517	0.451	0.255	9.02338e-12	3
CHMP1B	5.44305e-16	0.448042	0.603	0.414	9.86336e-12	3
SQSTM1	7.95624e-16	0.380157	0.884	0.809	1.44175e-11	3
TMEM14C	1.16325e-15	0.468738	0.754	0.579	2.10792e-11	3
KRT18	1.24156e-15	0.37922	0.973	0.957	2.24982e-11	3
MVP	1.25278e-15	0.460058	0.536	0.314	2.27016e-11	3
RIPK2	1.56385e-15	0.457078	0.415	0.217	2.83385e-11	3
RPL13AP20	1.57746e-15	0.435516	0.353	0.175	2.85851e-11	3
BATF	1.62531e-15	0.483638	0.527	0.32	2.94522e-11	3
RPL6	1.75145e-15	0.367722	0.888	0.802	3.17381e-11	3
ANXA2	1.99652e-15	0.324478	0.973	0.963	3.61789e-11	3
GABARAPL1	2.43752e-15	0.50806	0.536	0.303	4.41702e-11	3
RPL37P2	2.71597e-15	0.449488	0.683	0.528	4.92161e-11	3
FAM60A	4.2063e-15	0.480917	0.549	0.372	7.62224e-11	3
PDLIM5	5.79052e-15	0.543233	0.576	0.417	1.0493e-10	3
RPL18AP15	6.90155e-15	0.43169	0.531	0.381	1.25063e-10	3
KYNU	7.4612e-15	0.486174	0.357	0.167	1.35204e-10	3
KRT17	8.18883e-15	0.96826	0.415	0.33	1.4839e-10	3
B2M	8.8053e-15	0.342964	0.978	0.893	1.59561e-10	3
IFI16	9.83768e-15	0.505637	0.384	0.19	1.78269e-10	3
FTH1P11	1.36626e-14	0.432304	0.656	0.502	2.47579e-10	3
DDX17	1.57668e-14	0.437484	0.808	0.701	2.8571e-10	3
DAB2	1.58527e-14	0.589966	0.411	0.194	2.87267e-10	3
CHKA	2.45886e-14	0.417834	0.513	0.306	4.45571e-10	3
KLK8	2.51206e-14	0.514778	0.473	0.307	4.55211e-10	3
CDC42EP3	2.56816e-14	0.47484	0.554	0.411	4.65376e-10	3
TXN	2.87066e-14	0.289902	0.996	0.975	5.20193e-10	3
MYL12A	3.19198e-14	0.413384	0.906	0.817	5.7842e-10	3
PRDX1	3.3859e-14	0.338926	0.973	0.943	6.13559e-10	3
CHMP4B	3.73371e-14	0.420977	0.812	0.695	6.76586e-10	3
MIR205HG	4.01489e-14	0.40407	0.754	0.601	7.27538e-10	3
PSAP	4.64856e-14	0.351496	0.929	0.804	8.42366e-10	3
FGD3	5.03767e-14	0.453052	0.339	0.121	9.12876e-10	3
PDCD6	6.14366e-14	0.390087	0.795	0.704	1.11329e-09	3
RPL4	6.55889e-14	0.294396	0.942	0.915	1.18854e-09	3
MIR22HG	9.31878e-14	0.476124	0.353	0.155	1.68866e-09	3
YWHAZ	9.49412e-14	0.370579	0.906	0.77	1.72043e-09	3
EIF3H	9.99189e-14	0.376691	0.804	0.692	1.81063e-09	3
RP1-27K12.2	1.22406e-13	0.515006	0.353	0.155	2.21811e-09	3
RASAL2	1.23033e-13	0.475845	0.393	0.243	2.22949e-09	3
CXXC5	1.53093e-13	0.515087	0.522	0.343	2.77421e-09	3
KLF8	1.64205e-13	0.416414	0.384	0.194	2.97557e-09	3
UBXN1	1.66298e-13	0.426239	0.728	0.559	3.01349e-09	3
KDELR1	1.66583e-13	0.446486	0.795	0.628	3.01865e-09	3
NQO1	1.76125e-13	0.357259	0.942	0.838	3.19156e-09	3
RAB11FIP1	1.87935e-13	0.571352	0.438	0.242	3.40556e-09	3
KLF5	2.34693e-13	0.484988	0.554	0.372	4.25287e-09	3
IFITM3	3.27559e-13	0.416815	0.576	0.432	5.9357e-09	3
PPP1R15A	3.57317e-13	0.445191	0.446	0.288	6.47494e-09	3
RNF13	3.9226e-13	0.462759	0.46	0.272	7.10815e-09	3
GNPDA1	4.68868e-13	0.439977	0.509	0.325	8.49635e-09	3
IGBP1	5.02844e-13	0.454804	0.487	0.296	9.11204e-09	3
UBE2D1	5.18461e-13	0.430277	0.433	0.281	9.39503e-09	3
SLPI	5.41877e-13	0.503735	0.496	0.303	9.81936e-09	3
RP11-543B16.1	5.67831e-13	0.378981	0.281	0.133	1.02897e-08	3
RPL30	5.88928e-13	0.259393	0.991	0.972	1.0672e-08	3
VGLL1	6.0279e-13	0.429774	0.491	0.353	1.09232e-08	3
RPL29	6.18069e-13	0.394954	0.759	0.604	1.12e-08	3
ZBED2	6.30365e-13	0.433155	0.397	0.23	1.14228e-08	3
DCAF6	6.32762e-13	0.398429	0.509	0.359	1.14663e-08	3
GPRC5A	6.45073e-13	0.429969	0.866	0.735	1.16894e-08	3
RNF7	6.92164e-13	0.412968	0.576	0.416	1.25427e-08	3
TALDO1	8.81653e-13	0.382683	0.835	0.682	1.59764e-08	3
ANXA3	8.82815e-13	0.41342	0.589	0.489	1.59975e-08	3
IGFBP5	9.07331e-13	0.681198	0.33	0.137	1.64417e-08	3
SCRN1	9.11101e-13	0.445934	0.46	0.322	1.65101e-08	3
ACTB	9.42907e-13	0.359346	0.915	0.906	1.70864e-08	3
MGST3	9.69593e-13	0.455869	0.58	0.407	1.757e-08	3
AP000354.2	1.07767e-12	0.387586	0.277	0.133	1.95285e-08	3
PCMTD1	1.09274e-12	0.414219	0.397	0.205	1.98016e-08	3
KRT19	1.15808e-12	0.324853	0.996	0.951	2.09855e-08	3
RP11-169K16.8	1.23156e-12	0.400011	0.558	0.399	2.2317e-08	3
FTLP3	1.33925e-12	0.453752	0.661	0.441	2.42686e-08	3
CCDC80	1.45981e-12	0.4278	0.786	0.588	2.64533e-08	3
GCLM	1.54346e-12	0.391955	0.911	0.777	2.7969e-08	3
CALD1	1.9797e-12	0.516216	0.808	0.698	3.58742e-08	3
MFF	2.18924e-12	0.459545	0.643	0.456	3.96713e-08	3
NFKBIA	2.4537e-12	0.482561	0.406	0.218	4.44635e-08	3
GSN	2.89858e-12	0.391626	0.598	0.376	5.25252e-08	3
PIR	2.91099e-12	0.403227	0.594	0.45	5.275e-08	3
ITM2B	2.96212e-12	0.403332	0.768	0.617	5.36765e-08	3
TMEM219	3.04654e-12	0.403191	0.58	0.445	5.52064e-08	3
GAPDHP40	3.18815e-12	0.390454	0.384	0.204	5.77725e-08	3
ASS1	4.58553e-12	0.489276	0.397	0.253	8.30943e-08	3
HIGD2A	4.70116e-12	0.392173	0.607	0.458	8.51898e-08	3
RPL18A	4.75277e-12	0.364002	0.424	0.25	8.61249e-08	3
MXI1	4.78821e-12	0.441471	0.317	0.149	8.67672e-08	3
STK3	5.48396e-12	0.426006	0.451	0.306	9.93748e-08	3
CITED4	7.11004e-12	0.476489	0.402	0.241	1.28841e-07	3
LAYN	1.02684e-11	0.440537	0.366	0.21	1.86074e-07	3
PERP	1.35876e-11	0.371232	0.812	0.698	2.46221e-07	3
LITAF	1.4606e-11	0.367137	0.705	0.557	2.64676e-07	3
RP11-389O22.4	1.5393e-11	0.387382	0.353	0.21	2.78936e-07	3
KRT13	1.67382e-11	0.637106	0.732	0.575	3.03313e-07	3
RP11-543P15.1	2.07026e-11	0.381852	0.357	0.212	3.75152e-07	3
PCDH7	2.14503e-11	0.462763	0.451	0.256	3.88701e-07	3
BLVRB	2.20399e-11	0.376503	0.732	0.623	3.99385e-07	3
PPT1	2.47369e-11	0.458454	0.527	0.354	4.48258e-07	3
TLE1	2.51689e-11	0.441378	0.531	0.356	4.56086e-07	3
SPTSSA	2.65873e-11	0.309945	0.491	0.305	4.81788e-07	3
PCBP1	2.71433e-11	0.337496	0.688	0.596	4.91865e-07	3
SCAMP1	2.79381e-11	0.41539	0.286	0.208	5.06266e-07	3
SLC16A4	2.80616e-11	0.413787	0.295	0.125	5.08504e-07	3
MYO6	3.20555e-11	0.374246	0.719	0.593	5.80877e-07	3
TMEM123	3.31494e-11	0.392677	0.728	0.572	6.007e-07	3
SMIM14	3.73199e-11	0.455766	0.629	0.462	6.76273e-07	3
YPEL5	3.98684e-11	0.454447	0.375	0.216	7.22455e-07	3
TDP2	4.01148e-11	0.387543	0.5	0.362	7.2692e-07	3
GRB2	4.36371e-11	0.461782	0.567	0.404	7.90749e-07	3
ABCC5	5.66489e-11	0.411838	0.54	0.355	1.02653e-06	3
SRRM2	5.7759e-11	0.33925	0.853	0.717	1.04665e-06	3
SH3BGRL	6.38382e-11	0.386081	0.518	0.378	1.15681e-06	3
KLHL24	6.75551e-11	0.452145	0.357	0.171	1.22417e-06	3
CASP4	7.26452e-11	0.414885	0.438	0.28	1.3164e-06	3
RPS7	7.73381e-11	0.324588	0.888	0.769	1.40144e-06	3
SNAP23	8.02117e-11	0.450023	0.438	0.301	1.45352e-06	3
RPL24P8	1.08267e-10	0.355405	0.5	0.362	1.96191e-06	3
RPL10A	1.10401e-10	0.308855	0.929	0.836	2.00057e-06	3
ANXA11	1.15973e-10	0.340702	0.679	0.578	2.10154e-06	3
CSNK1A1	1.19411e-10	0.419883	0.634	0.478	2.16385e-06	3
UBA3	1.83371e-10	0.36031	0.438	0.294	3.32286e-06	3
NME3	2.213e-10	0.344217	0.415	0.251	4.01017e-06	3
KLK7	2.23235e-10	0.556332	0.487	0.374	4.04524e-06	3
WFDC3	2.33294e-10	0.459146	0.29	0.119	4.22752e-06	3
F3	3.18843e-10	0.350119	0.884	0.775	5.77775e-06	3
RP11-750B16.1	3.27933e-10	0.264579	0.795	0.682	5.94247e-06	3
ING4	3.54593e-10	0.408336	0.379	0.23	6.42558e-06	3
HSPB1	3.57731e-10	0.395576	0.696	0.636	6.48245e-06	3
VAMP8	3.81162e-10	0.391104	0.594	0.499	6.90704e-06	3
HIST1H2AC	4.70729e-10	0.426235	0.406	0.227	8.53008e-06	3
STAU1	5.22336e-10	0.407505	0.719	0.575	9.46525e-06	3
CDKN2B	5.41411e-10	0.449925	0.384	0.203	9.81092e-06	3
TRAM1	6.59132e-10	0.406127	0.504	0.373	1.19441e-05	3
ATP5G2	6.96426e-10	0.354487	0.795	0.641	1.26199e-05	3
EIF3F	7.2322e-10	0.355464	0.5	0.328	1.31055e-05	3
TPD52L1	8.10525e-10	0.380206	0.688	0.563	1.46875e-05	3
HSBP1L1	8.56142e-10	0.378483	0.371	0.213	1.55141e-05	3
HTATIP2	9.05195e-10	0.317376	0.616	0.495	1.6403e-05	3
ECH1	9.13463e-10	0.394073	0.496	0.371	1.65529e-05	3
GAS5	9.57357e-10	0.394795	0.638	0.502	1.73483e-05	3
QPRT	1.03946e-09	0.384221	0.768	0.666	1.8836e-05	3
RPS15AP11	1.06907e-09	0.33089	0.424	0.322	1.93726e-05	3
TTC32	1.0762e-09	0.352271	0.295	0.159	1.95018e-05	3
ADK	1.17541e-09	0.359371	0.701	0.601	2.12997e-05	3
EIF2AK1	1.2896e-09	0.318247	0.737	0.63	2.33688e-05	3
SLC20A2	1.31892e-09	0.356737	0.259	0.13	2.39001e-05	3
RP11-380G5.3	1.33029e-09	0.377593	0.522	0.346	2.41062e-05	3
ADAM10	1.4485e-09	0.376025	0.518	0.441	2.62482e-05	3
BFAR	1.57188e-09	0.334764	0.527	0.377	2.84841e-05	3
LACTB	1.6368e-09	0.385767	0.375	0.229	2.96604e-05	3
KLHL5	1.77383e-09	0.368948	0.562	0.425	3.21435e-05	3
C9orf3	1.9485e-09	0.401201	0.411	0.264	3.53089e-05	3
SNX6	2.10742e-09	0.401745	0.509	0.376	3.81885e-05	3
SOX4	2.1818e-09	0.295059	0.786	0.591	3.95363e-05	3
NEDD9	2.24342e-09	0.370939	0.571	0.376	4.0653e-05	3
MTUS1	2.35082e-09	0.355835	0.317	0.157	4.25992e-05	3
TM4SF1	2.43497e-09	0.430226	0.562	0.398	4.41241e-05	3
NAMPT	2.55611e-09	0.405836	0.696	0.567	4.63194e-05	3
SPIRE1	2.60954e-09	0.396731	0.308	0.186	4.72875e-05	3
WWC2	2.82983e-09	0.375344	0.379	0.257	5.12794e-05	3
CLIP4	2.95595e-09	0.3829	0.504	0.355	5.35647e-05	3
CYB5A	3.00578e-09	0.37703	0.487	0.371	5.44678e-05	3
GOLM1	3.22497e-09	0.347959	0.513	0.402	5.84397e-05	3
ASAH1	3.42205e-09	0.355241	0.504	0.374	6.20111e-05	3
ALDH3A2	3.77821e-09	0.404321	0.674	0.532	6.84649e-05	3
AC009362.2	4.1343e-09	0.325857	0.379	0.214	7.49177e-05	3
NT5C2	4.35384e-09	0.398675	0.321	0.191	7.88959e-05	3
EPB41L4A-AS1	4.45811e-09	0.295855	0.308	0.157	8.07854e-05	3
RPS19P3	5.07421e-09	0.33863	0.281	0.203	9.19498e-05	3
INHBB	6.92877e-09	0.412861	0.589	0.425	0.000125556	3
CSNK1D	7.73376e-09	0.332337	0.446	0.341	0.000140143	3
C1RL	7.9924e-09	0.315196	0.259	0.124	0.00014483	3
CDK14	8.04087e-09	0.389429	0.348	0.22	0.000145709	3
RPL21P75	8.1914e-09	0.287002	0.259	0.122	0.000148436	3
EIF3E	8.37864e-09	0.333823	0.719	0.614	0.000151829	3
VDAC2	9.01401e-09	0.29874	0.576	0.493	0.000163343	3
RP11-112N23.1	9.39593e-09	0.334639	0.317	0.176	0.000170264	3
SERINC3	9.53025e-09	0.28243	0.562	0.493	0.000172698	3
MAP4K3	1.01878e-08	0.344772	0.286	0.177	0.000184613	3
HCFC1R1	1.03339e-08	0.357813	0.487	0.341	0.00018726	3
ATXN7L3B	1.07159e-08	0.349392	0.469	0.367	0.000194184	3
H1FX	1.25925e-08	0.321114	0.58	0.449	0.000228188	3
PLEKHA1	1.30027e-08	0.374811	0.429	0.278	0.000235622	3
ARGLU1	1.30517e-08	0.353469	0.647	0.505	0.00023651	3
C8orf4	1.33181e-08	0.37078	0.268	0.141	0.000241337	3
LINC00493	1.34786e-08	0.346752	0.554	0.44	0.000244245	3
PAIP1	1.35406e-08	0.314257	0.549	0.449	0.00024537	3
CTD-2192J16.15	1.46172e-08	0.309759	0.571	0.452	0.000264878	3
ACOT13	1.72498e-08	0.305468	0.558	0.491	0.000312584	3
ATF4	1.78395e-08	0.335755	0.772	0.648	0.00032327	3
TRIM38	1.94309e-08	0.379473	0.455	0.32	0.000352108	3
SH3YL1	1.95292e-08	0.3189	0.473	0.373	0.000353888	3
GATA3	2.11731e-08	0.357057	0.509	0.367	0.000383678	3
IL6ST	2.32005e-08	0.333997	0.451	0.314	0.000420416	3
TRADD	2.38588e-08	0.350052	0.321	0.184	0.000432346	3
VGLL4	2.43884e-08	0.343956	0.375	0.22	0.000441942	3
PRSS22	2.59046e-08	0.304584	0.362	0.2	0.000469418	3
CD164	2.74437e-08	0.341892	0.607	0.475	0.000497307	3
TMEM159	2.92621e-08	0.338327	0.339	0.216	0.000530259	3
ARF1	3.1898e-08	0.275029	0.848	0.8	0.000578024	3
TMEM14B	3.21826e-08	0.32079	0.652	0.55	0.000583181	3
NCF2	3.53972e-08	0.377305	0.598	0.447	0.000641433	3
NOB1	3.8068e-08	0.345271	0.379	0.24	0.00068983	3
TMEM165	4.07154e-08	0.361527	0.487	0.354	0.000737804	3
GPR110	4.67045e-08	0.440088	0.513	0.349	0.000846332	3
SPECC1	4.79645e-08	0.331174	0.531	0.429	0.000869164	3
NFKBIZ	4.84784e-08	0.311105	0.295	0.145	0.000878476	3
WIPI2	5.78326e-08	0.331054	0.558	0.443	0.00104799	3
TBC1D1	6.46724e-08	0.345744	0.371	0.247	0.00117193	3
KRCC1	7.18462e-08	0.313321	0.371	0.235	0.00130193	3
UBE2L6	7.21978e-08	0.359411	0.384	0.258	0.0013083	3
ST3GAL1	7.29948e-08	0.393977	0.446	0.312	0.00132274	3
WWTR1	8.08763e-08	0.377952	0.455	0.355	0.00146556	3
BMPR2	8.32418e-08	0.33328	0.335	0.23	0.00150843	3
CTSB	8.8719e-08	0.301976	0.522	0.414	0.00160768	3
RALGPS2	9.34993e-08	0.353079	0.429	0.323	0.0016943	3
SPINT1	1.03526e-07	0.278133	0.335	0.221	0.001876	3
TMOD3	1.04325e-07	0.284446	0.804	0.709	0.00189047	3
HIBADH	1.06151e-07	0.354619	0.42	0.323	0.00192356	3
CCDC6	1.1106e-07	0.320819	0.433	0.37	0.00201252	3
VAPA	1.19086e-07	0.290705	0.67	0.615	0.00215796	3
CDKN1B	1.27623e-07	0.367114	0.415	0.3	0.00231265	3
RFK	1.69821e-07	0.34715	0.353	0.233	0.00307732	3
IMMP2L	1.94815e-07	0.323225	0.272	0.146	0.00353023	3
RABGAP1L	2.34203e-07	0.399215	0.348	0.24	0.004244	3
NENF	2.4139e-07	0.295151	0.513	0.412	0.00437424	3
ALDH3B1	2.62299e-07	0.376129	0.371	0.275	0.00475311	3
DSP	2.77952e-07	0.291688	0.688	0.609	0.00503676	3
MIF	2.79227e-07	0.338276	0.46	0.32	0.00505988	3
DIO2	2.84434e-07	0.384848	0.513	0.347	0.00515423	3
PPAP2B	3.11097e-07	0.351287	0.259	0.159	0.00563739	3
UBL3	3.20067e-07	0.308158	0.433	0.345	0.00579994	3
JAK1	3.29947e-07	0.298642	0.598	0.474	0.00597897	3
RNF213	3.65891e-07	0.27754	0.438	0.313	0.00663031	3
C9orf116	3.97211e-07	0.295465	0.304	0.175	0.00719786	3
VMP1	3.98652e-07	0.302497	0.473	0.343	0.00722396	3
CD9	4.19824e-07	0.2579	0.821	0.728	0.00760762	3
COX7A2L	4.41227e-07	0.319025	0.625	0.515	0.00799547	3
ABHD2	4.89456e-07	0.355311	0.411	0.309	0.00886943	3
TAB3	5.03034e-07	0.35695	0.299	0.17	0.00911547	3
INADL	5.14356e-07	0.35698	0.464	0.336	0.00932064	3
SLC38A2	5.38104e-07	0.343225	0.603	0.485	0.00975098	3
RP11-332E4.1	5.66979e-07	0.336961	0.42	0.284	0.0102742	3
MBTPS1	5.73421e-07	0.302852	0.406	0.294	0.010391	3
CISD1	5.88172e-07	0.323686	0.661	0.564	0.0106583	3
KRT16	5.91533e-07	0.319567	0.317	0.231	0.0107192	3
PLEKHA3	5.92942e-07	0.314503	0.442	0.331	0.0107447	3
PPP1R2	6.4999e-07	0.268706	0.384	0.298	0.0117785	3
GLUL	6.59734e-07	0.35975	0.554	0.407	0.011955	3
COPS2	6.76025e-07	0.319816	0.46	0.352	0.0122503	3
DECR1	7.05072e-07	0.340974	0.393	0.283	0.0127766	3
MAP1LC3B	7.38027e-07	0.301801	0.446	0.339	0.0133738	3
RAB25	7.43988e-07	0.251961	0.402	0.3	0.0134818	3
ARL4A	7.57949e-07	0.300667	0.295	0.215	0.0137348	3
ZNF581	7.81128e-07	0.313189	0.263	0.145	0.0141548	3
AFAP1-AS1	7.82303e-07	0.349914	0.397	0.291	0.0141761	3
ANXA4	8.51778e-07	0.279552	0.411	0.305	0.0154351	3
OSGIN2	8.66757e-07	0.329979	0.393	0.268	0.0157065	3
KIAA1462	8.78738e-07	0.356144	0.259	0.146	0.0159236	3
MARVELD3	8.87749e-07	0.272585	0.348	0.229	0.0160869	3
AJUBA	9.02819e-07	0.271044	0.286	0.175	0.01636	3
H1F0	9.02926e-07	0.430457	0.478	0.416	0.0163619	3
ZNF706	9.17019e-07	0.3122	0.442	0.338	0.0166173	3
DYNC1H1	9.71574e-07	0.254377	0.799	0.747	0.0176059	3
USP40	9.99779e-07	0.372955	0.5	0.39	0.018117	3
WWP1	1.00321e-06	0.342821	0.46	0.342	0.0181791	3
SF3B1	1.04013e-06	0.299004	0.665	0.546	0.0188481	3
CD63	1.07946e-06	0.251003	0.808	0.727	0.0195608	3
KLK5	1.09203e-06	0.268714	0.844	0.722	0.0197886	3
DRAM2	1.09978e-06	0.272537	0.263	0.147	0.0199291	3
SCNN1A	1.14827e-06	0.289632	0.5	0.393	0.0208079	3
ATP13A3	1.17913e-06	0.344167	0.625	0.529	0.021367	3
RAB9A	1.19667e-06	0.262596	0.286	0.172	0.0216849	3
SESTD1	1.22737e-06	0.336025	0.5	0.443	0.0222412	3
AFF4	1.26384e-06	0.310461	0.393	0.259	0.022902	3
NR1D2	1.27607e-06	0.280825	0.348	0.275	0.0231237	3
C1orf122	1.29146e-06	0.25851	0.402	0.335	0.0234025	3
RP11-796G6.1	1.30543e-06	0.281887	0.299	0.172	0.0236557	3
DDX60L	1.39591e-06	0.282407	0.415	0.317	0.0252953	3
ATP6V1G1	1.45237e-06	0.281553	0.665	0.58	0.0263184	3
RP11-475N22.4	1.52528e-06	0.299416	0.263	0.134	0.0276396	3
POLR1D	1.66295e-06	0.343367	0.549	0.454	0.0301343	3
RPL34P31	1.71803e-06	0.274353	0.295	0.186	0.0311324	3
XRN1	1.80512e-06	0.2771	0.286	0.221	0.0327106	3
CAMLG	1.83908e-06	0.326441	0.357	0.278	0.033326	3
EIF2A	1.93681e-06	0.30113	0.415	0.313	0.0350969	3
CASC4	1.93827e-06	0.308563	0.433	0.357	0.0351233	3
HDLBP	2.05085e-06	0.259042	0.893	0.818	0.0371634	3
CTDSPL	2.05238e-06	0.304001	0.509	0.416	0.0371911	3
PRDX6	2.06478e-06	0.293386	0.799	0.682	0.0374159	3
FYTTD1	2.24102e-06	0.304259	0.464	0.375	0.0406094	3
ZDHHC9	2.39343e-06	0.301364	0.424	0.34	0.0433714	3
PCMTD2	2.4831e-06	0.372169	0.299	0.201	0.0449962	3
STK38	2.56081e-06	0.305759	0.442	0.335	0.0464044	3
TP53BP2	2.62379e-06	0.320145	0.344	0.24	0.0475456	3
TPT1P1	2.64769e-06	0.297453	0.299	0.183	0.0479788	3
RPS27	3.36352e-72	0.983036	0.908	0.483	6.09503e-68	2
IGFBP3	1.85117e-68	0.954449	0.989	0.72	3.35451e-64	2
MALAT1	2.14581e-58	0.67203	1	0.992	3.88843e-54	2
ALDH1A3	1.56258e-52	0.723268	0.966	0.681	2.83155e-48	2
CD24	1.59513e-49	0.824972	0.904	0.475	2.89054e-45	2
SERPINE1	8.12777e-49	0.984454	0.828	0.375	1.47283e-44	2
GPRC5A	5.99202e-47	0.742241	0.981	0.709	1.08581e-42	2
ALPP	2.78037e-45	0.751112	0.605	0.161	5.03831e-41	2
NEAT1	6.6029e-45	0.727496	0.973	0.73	1.19651e-40	2
SOX4	6.95042e-43	0.816182	0.912	0.561	1.25949e-38	2
WNT5A	1.05699e-42	0.543472	0.897	0.485	1.91537e-38	2
FSTL1	5.28593e-42	0.757575	0.843	0.417	9.57863e-38	2
CLIC3	2.24071e-41	0.565381	0.517	0.121	4.06038e-37	2
FAM134B	4.75022e-41	0.825313	0.579	0.167	8.60787e-37	2
TMSB4XP8	1.43724e-39	0.635211	0.958	0.761	2.60442e-35	2
RP11-36C20.1	2.60866e-39	0.677463	0.87	0.528	4.72716e-35	2
RARRES3	1.85728e-38	0.772953	0.72	0.304	3.36558e-34	2
PTGIS	1.97011e-38	0.513723	0.406	0.071	3.57005e-34	2
FOS	6.96782e-38	0.858116	0.548	0.163	1.26264e-33	2
UPK2	2.16807e-37	0.454933	0.368	0.06	3.92876e-33	2
CTSH	2.47722e-36	0.558143	0.766	0.337	4.48897e-32	2
PDLIM1	5.58209e-36	0.623719	0.897	0.538	1.01153e-31	2
FN1	3.26412e-35	0.821627	0.494	0.135	5.91492e-31	2
SLC7A5	3.95496e-34	0.596216	0.851	0.457	7.16678e-30	2
TACSTD2	4.93096e-33	0.464021	0.977	0.742	8.9354e-29	2
PSAP	1.82123e-32	0.562994	0.989	0.789	3.30025e-28	2
BEST1	1.91649e-32	0.629025	0.594	0.209	3.47288e-28	2
TIMP2	2.64057e-32	0.645179	0.77	0.392	4.78497e-28	2
KRT7	8.29355e-32	0.375751	1	0.981	1.50287e-27	2
KRT17	2.12912e-31	0.641432	0.67	0.278	3.85818e-27	2
GSTK1	3.13422e-31	0.517325	0.87	0.534	5.67951e-27	2
C1QTNF6	8.00775e-31	0.564188	0.571	0.198	1.45108e-26	2
PALM3	1.00137e-30	0.549309	0.579	0.202	1.81458e-26	2
DAB2	1.08751e-30	0.434846	0.513	0.168	1.97068e-26	2
RPL13AP5	6.28455e-30	0.52631	0.697	0.317	1.13882e-25	2
RP5-940J5.9	1.77701e-29	0.5151	0.54	0.181	3.22013e-25	2
RP11-2F9.3	1.98388e-29	0.394079	0.421	0.114	3.59498e-25	2
RPL13P12	3.19425e-29	0.554708	0.904	0.629	5.7883e-25	2
SKIL	4.19786e-29	0.514023	0.885	0.572	7.60695e-25	2
CCDC80	1.42218e-28	0.519056	0.889	0.562	2.57713e-24	2
GSN	2.88309e-27	0.512599	0.716	0.347	5.22445e-23	2
MTRNR2L1	3.6635e-27	0.381647	0.962	0.727	6.63863e-23	2
DHRS3	4.2213e-27	0.429662	0.632	0.278	7.64943e-23	2
IGFBP5	6.45238e-27	0.678843	0.421	0.114	1.16924e-22	2
OLR1	6.63872e-27	0.511731	0.536	0.199	1.203e-22	2
KRT8	9.68151e-27	0.45819	0.985	0.885	1.75439e-22	2
SLC29A3	2.19911e-26	0.460117	0.429	0.12	3.985e-22	2
EEF1A1P1	3.95381e-26	0.494315	0.559	0.216	7.16471e-22	2
OBSL1	4.3689e-26	0.348068	0.49	0.176	7.91688e-22	2
RP11-864N7.2	4.80421e-26	0.494892	0.82	0.495	8.70571e-22	2
NEDD9	6.00225e-26	0.549302	0.697	0.346	1.08767e-21	2
KLHL24	6.32765e-26	0.343279	0.441	0.15	1.14663e-21	2
MYH14	7.21239e-26	0.411127	0.571	0.226	1.30696e-21	2
MMP14	3.80001e-25	0.414057	0.364	0.089	6.886e-21	2
GABARAPL1	5.67181e-25	0.477694	0.628	0.278	1.02779e-20	2
RP11-395B7.7	5.94731e-25	0.354422	0.686	0.346	1.07771e-20	2
GRN	8.03695e-25	0.401863	0.793	0.453	1.45638e-20	2
SLC47A2	1.68538e-24	0.343035	0.253	0.038	3.05407e-20	2
CALD1	1.72917e-24	0.467752	0.916	0.674	3.13342e-20	2
ELF3	1.74983e-24	0.377246	0.724	0.378	3.17087e-20	2
ATP5EP2	1.76787e-24	0.259131	0.632	0.313	3.20355e-20	2
GLUL	2.00556e-24	0.46474	0.72	0.37	3.63427e-20	2
RP11-777B9.5	2.55775e-24	0.386143	0.517	0.2	4.6349e-20	2
GAA	2.97828e-24	0.332385	0.46	0.162	5.39694e-20	2
KLF8	3.40341e-24	0.289416	0.464	0.173	6.16733e-20	2
STAT3	3.7136e-24	0.267255	0.648	0.331	6.72942e-20	2
FTLP3	6.79074e-24	0.553692	0.755	0.417	1.23055e-19	2
ASAH1	9.49312e-24	0.522886	0.682	0.336	1.72025e-19	2
PLAC8	2.18972e-23	0.405429	0.556	0.229	3.96799e-19	2
RPL34P18	2.43161e-23	0.262462	0.322	0.082	4.40631e-19	2
CLU	3.09914e-23	0.388381	0.839	0.52	5.61596e-19	2
EEF1A1P12	3.46639e-23	0.413751	0.51	0.197	6.28144e-19	2
LAPTM4A	3.62621e-23	0.396487	0.847	0.521	6.57106e-19	2
EEF1A1P19	3.65145e-23	0.410665	0.464	0.171	6.61679e-19	2
AHNAK2	4.82298e-23	0.306665	0.433	0.156	8.73972e-19	2
ID3	5.111e-23	0.532067	0.521	0.201	9.26164e-19	2
PHACTR2	9.82266e-23	0.394882	0.697	0.368	1.77996e-18	2
KCNQ1OT1	1.1297e-22	0.545174	0.391	0.113	2.04713e-18	2
ALDH3A1	1.22884e-22	0.522555	0.946	0.723	2.22678e-18	2
RPL13P2	1.26327e-22	0.377243	0.487	0.193	2.28918e-18	2
MIF	1.38983e-22	0.450723	0.609	0.287	2.51852e-18	2
TMSB4X	2.23493e-22	0.371491	0.996	0.961	4.04991e-18	2
CTSA	2.28667e-22	0.42994	0.682	0.35	4.14368e-18	2
RPL41	2.4826e-22	0.381377	0.958	0.755	4.49873e-18	2
ACKR3	2.56672e-22	0.366353	0.36	0.098	4.65115e-18	2
PLD3	2.71179e-22	0.353762	0.544	0.232	4.91403e-18	2
CITED2	2.83645e-22	0.419559	0.594	0.281	5.13993e-18	2
HIST1H2BD	3.01417e-22	0.269423	0.479	0.201	5.46197e-18	2
MUC4	3.24688e-22	0.600215	0.579	0.254	5.88367e-18	2
CD55	4.34064e-22	0.315947	0.579	0.281	7.86568e-18	2
COL4A4	4.78002e-22	0.30877	0.295	0.069	8.66188e-18	2
FILIP1L	5.44537e-22	0.424342	0.602	0.281	9.86755e-18	2
COL5A1	6.5225e-22	0.434253	0.349	0.093	1.18194e-17	2
ERGIC3	8.50253e-22	0.365257	0.762	0.452	1.54074e-17	2
CDKN2B	8.62649e-22	0.41369	0.475	0.18	1.56321e-17	2
RPL13A	1.07517e-21	0.287912	1	0.918	1.94832e-17	2
TMSB10P1	1.1381e-21	0.309404	0.452	0.173	2.06235e-17	2
RP11-66B24.4	1.56142e-21	0.351808	0.345	0.098	2.82946e-17	2
DOCK11	1.58818e-21	0.340181	0.314	0.077	2.87794e-17	2
JDP2	2.24958e-21	0.397283	0.651	0.327	4.07647e-17	2
RPL39P3	2.89264e-21	0.40249	0.594	0.29	5.24174e-17	2
RP11-262D11.2	2.9223e-21	0.449197	0.602	0.285	5.29551e-17	2
FTH1P11	2.98558e-21	0.437331	0.793	0.471	5.41017e-17	2
RBP1	3.17065e-21	0.405201	0.464	0.177	5.74553e-17	2
PTPLB	4.06766e-21	0.373794	0.644	0.322	7.37102e-17	2
TPM1	5.00516e-21	0.438716	0.935	0.688	9.06985e-17	2
DAG1	6.68734e-21	0.392914	0.747	0.424	1.21181e-16	2
SNAP23	7.92246e-21	0.263563	0.556	0.274	1.43563e-16	2
FTLP2	1.06162e-20	0.384506	0.513	0.217	1.92377e-16	2
ALDH3B1	1.07936e-20	0.306181	0.533	0.241	1.95592e-16	2
TMEM132A	1.17723e-20	0.303619	0.364	0.114	2.13325e-16	2
C11orf31	1.45603e-20	0.312061	0.862	0.568	2.63848e-16	2
AC022431.1	1.47527e-20	0.380492	0.529	0.226	2.67333e-16	2
HEG1	1.48255e-20	0.34708	0.475	0.19	2.68652e-16	2
CYBRD1	1.84038e-20	0.398103	0.625	0.309	3.33495e-16	2
LAMB1	1.97805e-20	0.422894	0.77	0.49	3.58443e-16	2
SLC2A1	2.39351e-20	0.26687	0.728	0.427	4.33727e-16	2
RPL37P2	2.4387e-20	0.381648	0.805	0.5	4.41917e-16	2
RP11-159C21.4	2.53409e-20	0.259271	0.747	0.439	4.59202e-16	2
CBX6	2.61511e-20	0.319253	0.72	0.402	4.73884e-16	2
RPL24P4	3.25809e-20	0.426765	0.69	0.378	5.90399e-16	2
UBL3	3.57691e-20	0.329386	0.613	0.308	6.48172e-16	2
RPS14P3	3.99955e-20	0.357722	0.686	0.375	7.24758e-16	2
ANO6	4.32024e-20	0.282633	0.51	0.228	7.82871e-16	2
RP11-889L3.1	4.8101e-20	0.289234	0.521	0.238	8.71639e-16	2
RPL37P23	4.84889e-20	0.356732	0.651	0.34	8.78668e-16	2
SEMA3C	5.86233e-20	0.348038	0.579	0.278	1.06231e-15	2
CTD-2287O16.1	6.45466e-20	0.253713	0.602	0.316	1.16965e-15	2
FTH1P10	7.57602e-20	0.390665	0.479	0.192	1.37285e-15	2
RP4-604A21.1	8.23345e-20	0.288345	0.479	0.202	1.49198e-15	2
PAWR	8.69284e-20	0.349261	0.893	0.614	1.57523e-15	2
RP1-181J22.1	9.84112e-20	0.256439	0.33	0.103	1.78331e-15	2
EEF1A1P13	1.05651e-19	0.286845	0.364	0.116	1.9145e-15	2
MUC1	1.2913e-19	0.440662	0.31	0.078	2.33996e-15	2
FSTL3	1.32323e-19	0.356642	0.41	0.144	2.39783e-15	2
ANXA2P2	1.4296e-19	0.422851	0.506	0.215	2.59058e-15	2
ADAMTSL4	1.48802e-19	0.35003	0.291	0.07	2.69644e-15	2
RP11-425L10.1	1.78487e-19	0.28482	0.789	0.491	3.23436e-15	2
SLC40A1	1.92628e-19	0.351524	0.253	0.051	3.49061e-15	2
RPL18A	2.16455e-19	0.319832	0.51	0.229	3.92239e-15	2
XAF1	2.52205e-19	0.351867	0.383	0.127	4.57021e-15	2
VASN	2.68511e-19	0.437023	0.483	0.194	4.86569e-15	2
SLC3A2	2.77338e-19	0.359439	0.904	0.657	5.02564e-15	2
IRF3	2.85616e-19	0.272531	0.59	0.299	5.17566e-15	2
SMIM14	2.98425e-19	0.274501	0.736	0.437	5.40776e-15	2
RPS3AP49	3.97948e-19	0.279891	0.479	0.208	7.21122e-15	2
FTH1P12	4.09829e-19	0.36525	0.383	0.127	7.42651e-15	2
PABPC1P3	4.31171e-19	0.405031	0.69	0.375	7.81324e-15	2
AHNAK	5.28735e-19	0.321157	0.935	0.684	9.58121e-15	2
TCEAL4	6.75813e-19	0.389608	0.797	0.502	1.22464e-14	2
FBXW5	7.62174e-19	0.265922	0.582	0.295	1.38114e-14	2
MARCKS	7.81392e-19	0.40659	0.885	0.633	1.41596e-14	2
CST6	1.0613e-18	0.416569	0.766	0.46	1.92318e-14	2
SLC16A1	1.26065e-18	0.283475	0.598	0.313	2.28442e-14	2
TMEM139	1.26558e-18	0.348391	0.548	0.264	2.29335e-14	2
RPS11P5	1.28108e-18	0.38262	0.766	0.464	2.32144e-14	2
PCDH7	1.44426e-18	0.283111	0.513	0.238	2.61715e-14	2
RP11-543P15.1	1.57552e-18	0.260116	0.452	0.189	2.85501e-14	2
IFITM3	1.90777e-18	0.351761	0.709	0.402	3.45708e-14	2
EPB41L1	2.33032e-18	0.255359	0.628	0.339	4.22276e-14	2
ITPRIPL2	2.37373e-18	0.434717	0.789	0.5	4.30143e-14	2
MSLN	2.66463e-18	0.369224	0.387	0.133	4.82857e-14	2
EEF1A1P8	2.9238e-18	0.284768	0.364	0.127	5.29822e-14	2
EEF1A1	2.99331e-18	0.400691	0.9	0.67	5.42417e-14	2
TUBA1A	4.05821e-18	0.319847	0.33	0.1	7.35388e-14	2
RP3-416H24.1	4.07046e-18	0.296113	0.253	0.057	7.37609e-14	2
DAPK1	4.28658e-18	0.446387	0.448	0.176	7.76771e-14	2
RPL17	4.54905e-18	0.270626	0.425	0.175	8.24333e-14	2
AC007969.5	4.6068e-18	0.350803	0.536	0.254	8.34798e-14	2
RP11-48O20.4	5.37881e-18	0.350117	0.552	0.261	9.74694e-14	2
RP11-367G18.2	5.58801e-18	0.332309	0.674	0.385	1.0126e-13	2
CD151	5.69395e-18	0.348757	0.72	0.416	1.0318e-13	2
RP11-51O6.1	7.32991e-18	0.424221	0.728	0.434	1.32825e-13	2
MYADM	8.32606e-18	0.356943	0.805	0.515	1.50877e-13	2
RP11-333E13.2	8.39682e-18	0.384944	0.395	0.142	1.52159e-13	2
RPS21P4	8.41358e-18	0.353342	0.67	0.372	1.52462e-13	2
GOLGB1	8.49798e-18	0.316005	0.92	0.678	1.53992e-13	2
RP11-750B16.1	8.56367e-18	0.423154	0.881	0.662	1.55182e-13	2
CLSTN3	8.928e-18	0.308055	0.356	0.118	1.61784e-13	2
FTH1P23	9.64544e-18	0.271435	0.318	0.096	1.74785e-13	2
RPL30P4	1.00787e-17	0.294238	0.816	0.526	1.82636e-13	2
RPL14P1	1.01571e-17	0.303013	0.648	0.352	1.84057e-13	2
MIR4426	1.05049e-17	0.376967	0.617	0.319	1.90359e-13	2
SEZ6L2	1.27948e-17	0.317972	0.467	0.203	2.31854e-13	2
KRT16	1.36289e-17	0.450619	0.475	0.198	2.46969e-13	2
TACC1	1.40622e-17	0.447453	0.536	0.249	2.54821e-13	2
C8orf4	1.44392e-17	0.2602	0.345	0.123	2.61653e-13	2
TFPI2	1.44729e-17	0.662017	0.674	0.396	2.62264e-13	2
RP11-360D2.2	1.60743e-17	0.38445	0.433	0.173	2.91282e-13	2
RARRES1	1.665e-17	0.408372	0.398	0.145	3.01715e-13	2
SQSTM1	1.66535e-17	0.291194	0.966	0.791	3.01779e-13	2
GPC1	1.9156e-17	0.339999	0.785	0.491	3.47126e-13	2
EGLN3	2.39601e-17	0.250918	0.433	0.187	4.34181e-13	2
CXXC5	2.7278e-17	0.25228	0.598	0.323	4.94305e-13	2
FTH1P16	3.05168e-17	0.339214	0.487	0.213	5.52996e-13	2
GATA3	3.11128e-17	0.253145	0.617	0.342	5.63794e-13	2
VMP1	3.49199e-17	0.345616	0.605	0.314	6.32783e-13	2
MYL9	4.04678e-17	0.458406	0.326	0.1	7.33316e-13	2
RIN2	4.57895e-17	0.261331	0.425	0.182	8.29752e-13	2
AC016739.2	5.24412e-17	0.350848	0.854	0.589	9.50286e-13	2
RPL6P27	5.51003e-17	0.263784	0.372	0.136	9.98473e-13	2
PABPC3	5.60747e-17	0.382957	0.559	0.285	1.01613e-12	2
UGCG	6.51378e-17	0.26136	0.716	0.429	1.18036e-12	2
PTPRF	7.04132e-17	0.301096	0.778	0.49	1.27596e-12	2
TRIM16L	8.09398e-17	0.261844	0.774	0.506	1.46671e-12	2
CCDC64B	8.51383e-17	0.274194	0.441	0.188	1.54279e-12	2
CDA	9.34557e-17	0.378671	0.579	0.295	1.69351e-12	2
MAGED2	9.40174e-17	0.326806	0.579	0.301	1.70369e-12	2
PAQR7	9.55647e-17	0.290592	0.36	0.128	1.73173e-12	2
LGALS3BP	1.03619e-16	0.31205	0.831	0.555	1.87769e-12	2
NGFRAP1	1.17924e-16	0.383863	0.828	0.558	2.13689e-12	2
EDIL3	1.20592e-16	0.344286	0.318	0.097	2.18525e-12	2
MATN2	1.36883e-16	0.311385	0.395	0.153	2.48045e-12	2
TNKS1BP1	1.43138e-16	0.294758	0.425	0.175	2.5938e-12	2
CTC-425F1.4	1.46806e-16	0.310244	0.406	0.165	2.66027e-12	2
CYP1B1	1.88044e-16	0.431124	0.586	0.3	3.40754e-12	2
SIK1	2.10571e-16	0.308089	0.31	0.097	3.81577e-12	2
TAX1BP3	2.13455e-16	0.293662	0.686	0.403	3.86802e-12	2
S1PR3	2.53895e-16	0.250633	0.322	0.116	4.60083e-12	2
PHLDB2	2.80645e-16	0.313924	0.483	0.226	5.08556e-12	2
SLC31A2	2.85632e-16	0.282292	0.268	0.075	5.17594e-12	2
RP11-466H18.1	2.97871e-16	0.354294	0.805	0.527	5.39771e-12	2
CHPF	3.18258e-16	0.286185	0.502	0.24	5.76716e-12	2
HIST1H2AC	3.72058e-16	0.265884	0.452	0.213	6.74207e-12	2
TIPARP	3.89275e-16	0.317282	0.433	0.181	7.05406e-12	2
RPS19P1	4.36282e-16	0.312811	0.739	0.458	7.90586e-12	2
PGRMC2	4.79596e-16	0.271935	0.847	0.583	8.69075e-12	2
EIF4A2	5.20619e-16	0.252255	0.851	0.6	9.43413e-12	2
FBLIM1	5.21778e-16	0.294204	0.437	0.186	9.45514e-12	2
SPARC	5.2858e-16	0.336557	0.429	0.175	9.5784e-12	2
OPTN	6.58359e-16	0.266379	0.498	0.244	1.19301e-11	2
ZKSCAN1	7.23462e-16	0.307677	0.762	0.486	1.31099e-11	2
RP11-475C16.1	7.46072e-16	0.338148	0.701	0.428	1.35196e-11	2
TUFT1	7.68377e-16	0.329081	0.425	0.175	1.39238e-11	2
TTC14	8.2164e-16	0.278884	0.536	0.272	1.48889e-11	2
ANKRD13A	8.65912e-16	0.313348	0.502	0.239	1.56912e-11	2
ZYX	8.86668e-16	0.339133	0.628	0.345	1.60673e-11	2
SMARCA1	9.66004e-16	0.276302	0.82	0.55	1.7505e-11	2
HIST1H1C	1.00207e-15	0.295337	0.582	0.311	1.81585e-11	2
CALR	1.03056e-15	0.287508	0.954	0.753	1.86748e-11	2
CAMK2N1	1.10398e-15	0.37838	0.648	0.362	2.00052e-11	2
EPS8L2	1.13312e-15	0.291764	0.617	0.348	2.05333e-11	2
TRIM29	1.4924e-15	0.356744	0.766	0.49	2.70437e-11	2
PLXNB2	1.58577e-15	0.273769	0.533	0.276	2.87358e-11	2
RAB13	1.74522e-15	0.269672	0.659	0.401	3.16251e-11	2
HCFC1R1	1.78741e-15	0.34284	0.59	0.317	3.23896e-11	2
TRAF4	1.88734e-15	0.256471	0.498	0.243	3.42005e-11	2
CREBRF	2.2142e-15	0.26742	0.31	0.105	4.01236e-11	2
FZD2	2.27189e-15	0.301453	0.464	0.216	4.11689e-11	2
COL18A1	2.28024e-15	0.307595	0.494	0.234	4.13203e-11	2
PCMTD1	2.41372e-15	0.322014	0.441	0.191	4.3739e-11	2
KRT18P10	2.72013e-15	0.309621	0.356	0.13	4.92914e-11	2
NME3	2.8628e-15	0.338429	0.494	0.232	5.18768e-11	2
CHP1	3.58087e-15	0.28507	0.663	0.385	6.48889e-11	2
CITED4	4.59687e-15	0.260886	0.46	0.225	8.32998e-11	2
SMIM22	6.19546e-15	0.268228	0.709	0.438	1.12268e-10	2
PET100	6.29338e-15	0.286253	0.648	0.382	1.14042e-10	2
RHOB	8.47221e-15	0.261559	0.414	0.182	1.53525e-10	2
KDM6B	9.47252e-15	0.255002	0.291	0.093	1.71652e-10	2
F3	9.60726e-15	0.275056	0.954	0.759	1.74093e-10	2
PINK1	1.10144e-14	0.288546	0.517	0.258	1.99592e-10	2
CAMK2G	1.16786e-14	0.279472	0.567	0.309	2.11629e-10	2
OSGIN2	1.32454e-14	0.263682	0.494	0.245	2.4002e-10	2
GATA2	1.34096e-14	0.299295	0.341	0.131	2.42995e-10	2
TRAPPC6A	1.38849e-14	0.276861	0.533	0.274	2.51608e-10	2
CHD3	1.46576e-14	0.283591	0.828	0.573	2.65611e-10	2
TPT1P1	1.67658e-14	0.337468	0.391	0.162	3.03814e-10	2
GATA6	1.71818e-14	0.283032	0.291	0.095	3.11351e-10	2
RPL28	1.82452e-14	0.251172	0.992	0.908	3.30621e-10	2
GAS6	1.90283e-14	0.283623	0.536	0.277	3.44811e-10	2
TRAM1	2.12189e-14	0.271517	0.609	0.349	3.84507e-10	2
FBXO2	2.84328e-14	0.274027	0.41	0.18	5.1523e-10	2
USP22	2.99109e-14	0.252953	0.732	0.471	5.42015e-10	2
ITM2B	3.39106e-14	0.263843	0.843	0.599	6.14494e-10	2
KRT18P3	3.56099e-14	0.275105	0.326	0.122	6.45288e-10	2
LUZP1	4.45283e-14	0.285061	0.613	0.347	8.06897e-10	2
KLK5	4.49301e-14	0.297644	0.912	0.706	8.14177e-10	2
TMSB4XP4	4.52313e-14	0.250246	0.418	0.186	8.19636e-10	2
RPS15AP1	4.85837e-14	0.267864	0.617	0.358	8.80385e-10	2
C19orf33	4.9477e-14	0.279211	0.716	0.454	8.96573e-10	2
CIR1	6.13276e-14	0.25095	0.782	0.535	1.11132e-09	2
MARCKSL1	6.30343e-14	0.263153	0.67	0.413	1.14225e-09	2
RP11-69L16.5	6.64657e-14	0.312041	0.54	0.286	1.20443e-09	2
TAGLN2	6.81432e-14	0.292987	0.92	0.72	1.23482e-09	2
RP11-571F15.3	7.7564e-14	0.261316	0.529	0.278	1.40554e-09	2
OPN3	9.15913e-14	0.351392	0.621	0.36	1.65973e-09	2
RP3-417G15.1	9.60242e-14	0.311928	0.789	0.534	1.74006e-09	2
LGALS3	9.65216e-14	0.259547	0.851	0.611	1.74907e-09	2
LAMA5	9.67369e-14	0.338932	0.621	0.354	1.75297e-09	2
NFKBIZ	9.93148e-14	0.307927	0.341	0.132	1.79968e-09	2
LY6E	1.07313e-13	0.30147	0.766	0.511	1.94462e-09	2
GOLGA2	1.28628e-13	0.279743	0.82	0.57	2.33087e-09	2
PIEZO1	1.36703e-13	0.263341	0.609	0.35	2.47719e-09	2
CDC42EP3	1.36788e-13	0.282911	0.651	0.388	2.47874e-09	2
SELM	1.37695e-13	0.269657	0.291	0.098	2.49517e-09	2
RP4-765C7.2	1.41366e-13	0.271392	0.295	0.1	2.5617e-09	2
RP11-345K20.2	1.45602e-13	0.307978	0.391	0.165	2.63846e-09	2
ZFAND5	1.47232e-13	0.346095	0.801	0.55	2.66799e-09	2
HSP90AB3P	1.61482e-13	0.284237	0.663	0.401	2.92621e-09	2
INPPL1	2.22103e-13	0.251731	0.341	0.139	4.02473e-09	2
ASS1	2.55094e-13	0.311649	0.471	0.235	4.62255e-09	2
PPIAP22	2.58285e-13	0.254099	0.498	0.259	4.68038e-09	2
ING4	2.66658e-13	0.250844	0.437	0.215	4.83211e-09	2
CTC-575D19.1	2.68536e-13	0.330477	0.406	0.176	4.86615e-09	2
JUNB	2.74846e-13	0.320463	0.483	0.238	4.98048e-09	2
LPP	3.0105e-13	0.299818	0.751	0.5	5.45533e-09	2
ULK1	3.09121e-13	0.296387	0.33	0.13	5.60158e-09	2
TMEM165	3.22638e-13	0.306242	0.586	0.331	5.84652e-09	2
FAUP1	3.67696e-13	0.253889	0.628	0.382	6.66301e-09	2
PCYOX1	3.80609e-13	0.251574	0.602	0.357	6.89702e-09	2
DIO2	3.97251e-13	0.352356	0.582	0.329	7.19858e-09	2
MGP	4.28673e-13	0.480461	0.483	0.243	7.76799e-09	2
RP11-442A13.1	4.65542e-13	0.258367	0.299	0.11	8.43609e-09	2
CHD2	5.39934e-13	0.259287	0.602	0.352	9.78414e-09	2
RPLP0P6	5.68963e-13	0.264447	0.475	0.246	1.03102e-08	2
B2M	5.71598e-13	0.292428	0.981	0.891	1.03579e-08	2
RP11-501C14.9	5.99141e-13	0.266896	0.391	0.174	1.0857e-08	2
C6orf132	7.11299e-13	0.33561	0.494	0.249	1.28895e-08	2
MYL6	7.26805e-13	0.262074	0.973	0.903	1.31704e-08	2
MORF4L1	7.53531e-13	0.272548	0.847	0.612	1.36547e-08	2
TTC17	1.03885e-12	0.250384	0.433	0.211	1.8825e-08	2
RHOBTB3	1.04413e-12	0.25632	0.835	0.602	1.89207e-08	2
ZBTB4	1.76498e-12	0.261291	0.421	0.203	3.19832e-08	2
C15orf48	1.98101e-12	0.412121	0.303	0.112	3.58978e-08	2
NDST1	2.21118e-12	0.276025	0.414	0.193	4.00688e-08	2
SNCG	2.22876e-12	0.274884	0.345	0.144	4.03874e-08	2
RPL3P4	3.07875e-12	0.286621	0.82	0.596	5.579e-08	2
EGR1	3.40395e-12	0.289795	0.268	0.089	6.1683e-08	2
CHD6	4.00077e-12	0.282866	0.391	0.174	7.24979e-08	2
ATP13A3	5.25175e-12	0.264617	0.747	0.503	9.5167e-08	2
WBP5	5.74334e-12	0.272746	0.782	0.541	1.04075e-07	2
ZFP36L1	7.31948e-12	0.258268	0.927	0.74	1.32636e-07	2
C10orf118	7.69065e-12	0.313616	0.471	0.242	1.39362e-07	2
SH3BGRL	8.80212e-12	0.267881	0.582	0.362	1.59503e-07	2
ARFGAP1	1.01803e-11	0.313036	0.41	0.192	1.84478e-07	2
ARRB2	1.16387e-11	0.258452	0.352	0.151	2.10906e-07	2
SCD5	1.73348e-11	0.256186	0.372	0.167	3.14123e-07	2
TOB1	1.92695e-11	0.290361	0.368	0.162	3.49182e-07	2
RSF1	2.10772e-11	0.264036	0.805	0.575	3.8194e-07	2
CADM4	2.14728e-11	0.252914	0.467	0.244	3.89108e-07	2
CES2	2.99565e-11	0.273155	0.295	0.116	5.42841e-07	2
CTD-2192J16.15	6.00765e-11	0.381353	0.655	0.433	1.08865e-06	2
TMEM59	6.20179e-11	0.297804	0.67	0.433	1.12383e-06	2
ATHL1	6.46519e-11	0.256506	0.261	0.096	1.17156e-06	2
ANXA4	7.03127e-11	0.251825	0.506	0.284	1.27414e-06	2
PABPC1P4	7.81757e-11	0.275481	0.372	0.168	1.41662e-06	2
RP11-159J3.1	8.002e-11	0.250979	0.333	0.147	1.45004e-06	2
KLK7	1.24551e-10	0.438505	0.579	0.353	2.25698e-06	2
MFAP5	1.59553e-10	0.355681	0.261	0.094	2.89127e-06	2
INHBA	1.63378e-10	0.295923	0.517	0.296	2.96057e-06	2
KRT18P37	2.05501e-10	0.250157	0.326	0.138	3.72389e-06	2
EXOC4	4.68867e-10	0.276417	0.379	0.182	8.49635e-06	2
RND3	7.1835e-10	0.280863	0.617	0.391	1.30172e-05	2
MYH9	2.60786e-09	0.289684	0.862	0.699	4.7257e-05	2
RP3-486I3.4	3.6371e-09	0.25072	0.372	0.188	6.59079e-05	2
NDRG1	4.57283e-09	0.261894	0.268	0.109	8.28643e-05	2
ATP10D	7.90049e-09	0.269866	0.318	0.147	0.000143165	2
TIMP3	4.95353e-08	0.279907	0.621	0.416	0.00089763	2
ADIRF	9.90776e-08	0.430151	0.494	0.316	0.00179538	2
KRT13	1.79476e-07	0.313664	0.732	0.57	0.00325228	2
NDUFA2	1.06974e-31	0.257087	0.38	0.582	1.93848e-27	6
SENP6	5.06342e-28	0.270651	0.257	0.406	9.17543e-24	6
PSMA5	1.57501e-27	0.307865	0.456	0.592	2.85408e-23	6
PYURF	2.35576e-27	0.26591	0.281	0.438	4.26887e-23	6
TXNDC9	1.30121e-26	0.333826	0.187	0.281	2.35793e-22	6
PHPT1	1.89171e-26	0.296978	0.298	0.449	3.42797e-22	6
VDAC1	1.94944e-26	0.265416	0.427	0.588	3.53259e-22	6
CKS2	5.80108e-26	0.781758	0.509	0.463	1.05121e-21	6
ARL6IP1	5.89255e-26	0.516254	0.491	0.597	1.06779e-21	6
SC22CB-1E7.1	1.33925e-25	0.259593	0.281	0.426	2.42685e-21	6
BANF1	1.80128e-25	0.33407	0.386	0.5	3.26409e-21	6
ADK	2.17686e-25	0.355669	0.497	0.629	3.94468e-21	6
MKKS	2.4412e-25	0.403898	0.31	0.408	4.42369e-21	6
RAP1A	2.70823e-25	0.264576	0.222	0.351	4.90759e-21	6
SMS	2.71174e-25	0.311898	0.491	0.62	4.91394e-21	6
PABPC1P3	3.30856e-25	0.40643	0.368	0.433	5.99543e-21	6
GLRX3	3.81533e-25	0.314546	0.222	0.329	6.91376e-21	6
LYAR	9.19349e-25	0.399952	0.216	0.285	1.66595e-20	6
CYC1	2.97524e-24	0.269958	0.392	0.572	5.39142e-20	6
PPIAP22	3.07008e-24	0.25005	0.193	0.311	5.56329e-20	6
DYNLL1	3.4705e-24	0.454896	0.731	0.756	6.28888e-20	6
BUB3	3.73286e-24	0.357866	0.251	0.327	6.76431e-20	6
CCDC25	5.94725e-24	0.256745	0.228	0.396	1.0777e-19	6
WDR43	6.36669e-24	0.305643	0.304	0.438	1.15371e-19	6
ANP32A	1.02618e-23	0.280516	0.462	0.609	1.85954e-19	6
COX17	1.96093e-23	0.313421	0.345	0.468	3.55339e-19	6
CHCHD3	5.74887e-23	0.276279	0.187	0.302	1.04175e-18	6
RPL14P1	5.82868e-23	0.257416	0.281	0.415	1.05621e-18	6
GNG12	1.23375e-22	0.289	0.415	0.556	2.23568e-18	6
CDC16	1.63511e-22	0.251334	0.17	0.283	2.96299e-18	6
CCDC34	5.62331e-22	0.303971	0.327	0.44	1.019e-17	6
PNO1	6.76778e-22	0.301097	0.211	0.337	1.22639e-17	6
RPL24P4	7.66594e-22	0.270359	0.316	0.442	1.38915e-17	6
MAGOHB	8.82395e-22	0.3121	0.363	0.461	1.59899e-17	6
LYPLAL1	1.13531e-21	0.265683	0.193	0.289	2.05729e-17	6
CKAP5	1.19019e-21	0.353513	0.246	0.32	2.15674e-17	6
RAD21	1.62607e-21	0.320518	0.526	0.659	2.9466e-17	6
SNAPC1	3.88502e-21	0.271898	0.187	0.286	7.04005e-17	6
MRPL27	4.21446e-21	0.253487	0.181	0.295	7.63702e-17	6
AURKA	1.84717e-20	0.716858	0.263	0.179	3.34726e-16	6
FAM211A	2.15428e-20	0.316102	0.187	0.259	3.90377e-16	6
UBE2C	7.98543e-20	0.7572	0.281	0.247	1.44704e-15	6
MIS18BP1	4.88311e-19	0.260836	0.251	0.387	8.84869e-15	6
H2AFZ	6.88206e-19	0.251855	0.526	0.673	1.2471e-14	6
TRIP13	9.20618e-19	0.295026	0.181	0.281	1.66825e-14	6
DTYMK	4.86206e-18	0.322116	0.462	0.558	8.81054e-14	6
PTTG1	5.39824e-18	0.668267	0.474	0.404	9.78214e-14	6
CKAP2	5.43973e-18	0.392807	0.24	0.292	9.85733e-14	6
TUBB4B	7.32425e-18	0.326078	0.503	0.62	1.32723e-13	6
RAN	1.11837e-17	0.333807	0.667	0.742	2.0266e-13	6
HMMR	1.1858e-17	0.640695	0.339	0.261	2.14879e-13	6
SPDL1	2.71137e-17	0.480368	0.275	0.313	4.91327e-13	6
CENPF	6.86997e-17	0.528325	0.456	0.423	1.24491e-12	6
CDC20	1.89839e-16	0.494741	0.281	0.23	3.44007e-12	6
EXOSC8	2.11553e-16	0.302382	0.222	0.284	3.83356e-12	6
CDKN3	7.26017e-16	0.457737	0.298	0.293	1.31562e-11	6
KIF23	8.19779e-16	0.4842	0.257	0.242	1.48552e-11	6
BIRC5	1.41937e-15	0.323994	0.269	0.347	2.57203e-11	6
KIF20B	2.05806e-15	0.417755	0.257	0.267	3.72941e-11	6
CCNB1	3.79061e-15	0.5359	0.322	0.273	6.86897e-11	6
HMGB2	5.06599e-15	0.532815	0.485	0.465	9.18008e-11	6
SLC3A2	7.57354e-15	0.255097	0.596	0.709	1.3724e-10	6
HIST1H2AC	1.31427e-14	0.323855	0.205	0.258	2.3816e-10	6
CALM2	4.1706e-14	0.280944	0.825	0.921	7.55754e-10	6
CDK1	1.46459e-13	0.409525	0.251	0.272	2.65398e-09	6
PRC1	5.06222e-13	0.422299	0.281	0.294	9.17325e-09	6
NUSAP1	1.81509e-12	0.399672	0.287	0.282	3.28913e-08	6
RNA28S5	3.21787e-12	0.465574	0.152	0.3	5.8311e-08	6
TPX2	4.528e-12	0.504811	0.427	0.355	8.2052e-08	6
STMN1	4.89932e-12	0.300615	0.62	0.687	8.87806e-08	6
MKI67	9.04828e-12	0.431371	0.38	0.375	1.63964e-07	6
ASPM	1.12214e-11	0.52339	0.263	0.227	2.03343e-07	6
ANLN	1.06933e-10	0.359363	0.322	0.359	1.93772e-06	6
TOP2A	1.09234e-09	0.52522	0.374	0.337	1.97943e-05	6
SMC4	4.50618e-09	0.352973	0.532	0.551	8.16565e-05	6
TPM1	1.11799e-08	0.286374	0.731	0.728	0.000202591	6
CYP1B1	1.9981e-43	1.00462	0.873	0.295	3.62076e-39	7
SLC7A5	4.90029e-33	0.69117	0.93	0.482	8.87981e-29	7
TPM1	9.28734e-28	0.556865	0.986	0.703	1.68296e-23	7
MT2A	1.14127e-23	0.616209	0.908	0.501	2.06809e-19	7
RP11-36C20.1	5.90668e-23	0.570532	0.915	0.551	1.07035e-18	7
RPS27	8.86866e-23	0.525338	0.908	0.517	1.60709e-18	7
MIR4426	1.90989e-22	0.423573	0.754	0.33	3.46092e-18	7
CCDC80	1.27835e-21	0.372631	0.937	0.584	2.3165e-17	7
PTTG1	1.28076e-21	0.602915	0.796	0.374	2.32086e-17	7
RP11-367G18.2	5.92683e-21	0.431683	0.803	0.396	1.074e-16	7
FSTL1	1.34343e-20	0.43509	0.859	0.45	2.43443e-16	7
PRR11	5.59288e-20	0.31366	0.676	0.299	1.01349e-15	7
SLC3A2	1.06523e-19	0.476727	0.944	0.673	1.93031e-15	7
RP11-51O6.1	8.6526e-19	0.432876	0.824	0.449	1.56794e-14	7
PTMA	2.37403e-18	0.335327	1	0.962	4.30198e-14	7
SPARC	3.71176e-18	0.485119	0.542	0.185	6.72608e-14	7
LIMS1	4.41017e-18	0.303983	0.768	0.395	7.99168e-14	7
CCND1	1.67152e-17	0.355125	0.972	0.662	3.02896e-13	7
EIF5A	1.69334e-17	0.385626	0.965	0.72	3.0685e-13	7
TUBB2A	2.46537e-17	0.281724	0.366	0.092	4.46749e-13	7
HMGN2	4.01808e-17	0.347154	0.908	0.617	7.28117e-13	7
RP4-604A21.1	6.46431e-17	0.441472	0.577	0.215	1.1714e-12	7
NUPR1	6.59319e-17	0.546044	0.43	0.115	1.19475e-12	7
INHBA	1.56043e-16	0.458091	0.669	0.299	2.82765e-12	7
PABPC1P3	2.258e-16	0.421569	0.768	0.393	4.09172e-12	7
SEPW1	3.62709e-16	0.45259	0.873	0.534	6.57265e-12	7
NUCKS1	4.05929e-16	0.331147	0.993	0.889	7.35584e-12	7
FSCN1	4.26839e-16	0.349827	0.894	0.549	7.73475e-12	7
NMU	4.79221e-16	0.314282	0.437	0.14	8.68397e-12	7
CEP70	5.73811e-16	0.305511	0.634	0.292	1.0398e-11	7
PSAT1	1.40837e-15	0.469752	0.655	0.293	2.55211e-11	7
PTMS	1.41727e-15	0.389746	0.958	0.778	2.56824e-11	7
BEST1	2.63263e-15	0.486027	0.592	0.241	4.77059e-11	7
IGFBP7	2.64155e-15	0.306057	0.782	0.434	4.78676e-11	7
CCNB2	3.35866e-15	0.304644	0.479	0.181	6.08622e-11	7
CFL1	3.60925e-15	0.329218	0.993	0.917	6.54033e-11	7
RPL41	3.97605e-15	0.381053	0.958	0.772	7.205e-11	7
SERPINH1	4.09798e-15	0.396991	0.732	0.383	7.42596e-11	7
HMGN1P38	5.19996e-15	0.291636	0.535	0.231	9.42285e-11	7
TBCA	5.25219e-15	0.258761	0.887	0.59	9.5175e-11	7
SLC1A5	5.50743e-15	0.339926	0.655	0.32	9.98002e-11	7
ASNS	6.10617e-15	0.459212	0.493	0.174	1.1065e-10	7
RP11-254B13.1	1.16127e-14	0.31613	0.549	0.228	2.10434e-10	7
GARS	1.27489e-14	0.412526	0.831	0.489	2.31024e-10	7
KRT5	1.3093e-14	0.26655	0.465	0.178	2.37258e-10	7
YBX1P2	1.49213e-14	0.261368	0.43	0.149	2.70389e-10	7
GSTM4	1.59269e-14	0.428199	0.535	0.206	2.88611e-10	7
RPSAP58	2.5e-14	0.301839	0.472	0.175	4.53026e-10	7
PTRF	3.90546e-14	0.426757	0.93	0.68	7.07708e-10	7
ALPP	4.1464e-14	0.250092	0.5	0.207	7.51369e-10	7
RP11-475C16.1	4.15126e-14	0.268437	0.761	0.445	7.5225e-10	7
ACTB	5.96395e-14	0.282058	1	0.898	1.08073e-09	7
PHGDH	6.38512e-14	0.4683	0.718	0.372	1.15705e-09	7
PABPC3	8.87565e-14	0.362568	0.62	0.302	1.60836e-09	7
SAPCD2	9.50383e-14	0.304882	0.38	0.127	1.72219e-09	7
FLNC	1.04324e-13	0.306864	0.5	0.201	1.89045e-09	7
CDKN3	1.18128e-13	0.335771	0.585	0.265	2.1406e-09	7
RPL37P2	1.25252e-13	0.29991	0.824	0.523	2.26968e-09	7
LDHB	1.43978e-13	0.251962	0.986	0.906	2.60902e-09	7
HSPB1	1.80262e-13	0.272304	0.894	0.62	3.26653e-09	7
RP11-122G18.7	2.36678e-13	0.370798	0.796	0.464	4.28884e-09	7
NDST1	2.6981e-13	0.262495	0.493	0.203	4.88922e-09	7
MT1X	2.79818e-13	0.330315	0.408	0.135	5.07058e-09	7
RPL24P4	3.63523e-13	0.351636	0.725	0.4	6.5874e-09	7
HNRNPA3	5.18624e-13	0.395978	0.894	0.607	9.39799e-09	7
DRAP1	5.96095e-13	0.303124	0.845	0.544	1.08018e-08	7
NXPE3	6.47114e-13	0.300455	0.345	0.095	1.17264e-08	7
MT1E	7.19297e-13	0.313483	0.282	0.061	1.30344e-08	7
XPOT	1.11328e-12	0.2516	0.542	0.249	2.01738e-08	7
CLIC4	1.43834e-12	0.323341	0.655	0.35	2.60642e-08	7
HSPA8	3.08911e-12	0.29336	0.951	0.693	5.59777e-08	7
RP5-940J5.9	3.19793e-12	0.471919	0.514	0.213	5.79497e-08	7
LPCAT1	3.49191e-12	0.419852	0.563	0.254	6.32769e-08	7
CCDC85B	3.97917e-12	0.328838	0.676	0.356	7.21066e-08	7
SLC7A11	4.39903e-12	0.296669	0.923	0.661	7.97149e-08	7
SC22CB-1E7.1	4.80926e-12	0.307186	0.669	0.386	8.71486e-08	7
EEF1A1P1	5.11495e-12	0.279444	0.535	0.246	9.2688e-08	7
NPM1P27	5.17252e-12	0.294168	0.718	0.405	9.37312e-08	7
RPSA	6.5161e-12	0.336304	0.915	0.663	1.18078e-07	7
SPP1	9.55725e-12	0.260233	0.852	0.564	1.73187e-07	7
MTRNR2L12	1.04969e-11	0.382084	0.359	0.113	1.90215e-07	7
RPS15	1.65398e-11	0.276545	0.993	0.815	2.99717e-07	7
PTMAP5	2.81784e-11	0.324353	0.57	0.274	5.10622e-07	7
MLTK	2.99433e-11	0.324162	0.641	0.342	5.42602e-07	7
CENPF	3.29347e-11	0.32746	0.697	0.4	5.96809e-07	7
SSB	3.51396e-11	0.264548	0.838	0.545	6.36764e-07	7
RP11-864N7.2	5.11712e-11	0.296843	0.817	0.522	9.27273e-07	7
NACA3P	5.56054e-11	0.296799	0.585	0.29	1.00763e-06	7
FAM211A	5.98242e-11	0.311553	0.5	0.227	1.08407e-06	7
TMSB4XP8	6.82508e-11	0.251	0.958	0.777	1.23677e-06	7
RPL23	9.33052e-11	0.255809	1	0.952	1.69078e-06	7
RPS19P1	1.46687e-10	0.272039	0.768	0.478	2.65811e-06	7
RP11-1033A18.1	1.61849e-10	0.333774	0.768	0.478	2.93286e-06	7
RP11-169K16.8	2.46096e-10	0.257222	0.683	0.395	4.45951e-06	7
GNG12	2.47902e-10	0.328974	0.796	0.516	4.49224e-06	7
COX8A	2.53052e-10	0.285867	0.972	0.805	4.58555e-06	7
RP11-425L10.1	4.02437e-10	0.277388	0.796	0.514	7.29256e-06	7
FAM129A	5.5125e-10	0.331078	0.43	0.176	9.9892e-06	7
RPS3A	9.4067e-10	0.276965	0.676	0.396	1.70459e-05	7
MAP1B	1.02788e-09	0.268416	0.951	0.733	1.86263e-05	7
SNHG3	1.22359e-09	0.32191	0.521	0.253	2.21726e-05	7
FTLP3	2.04322e-09	0.26001	0.718	0.448	3.70252e-05	7
SLC26A2	2.48883e-09	0.359373	0.486	0.223	4.51001e-05	7
AC007969.5	2.54879e-09	0.282333	0.535	0.277	4.61867e-05	7
AC016739.2	4.55879e-09	0.265419	0.859	0.61	8.26099e-05	7
HNRNPH3	5.0768e-09	0.296663	0.88	0.633	9.19967e-05	7
ALYREF	5.50744e-09	0.254936	0.528	0.269	9.98003e-05	7
SERBP1	5.98189e-09	0.267852	0.993	0.867	0.000108398	7
C5orf45	6.38547e-09	0.259987	0.352	0.14	0.000115711	7
RP11-832N8.1	9.42439e-09	0.250342	0.613	0.346	0.000170779	7
HSPD1P1	4.76809e-08	0.321661	0.408	0.179	0.000864025	7
FADS3	2.07191e-06	0.296716	0.373	0.175	0.037545	7
FAM111B	2.20966e-46	0.701617	0.684	0.078	4.00412e-42	8
CDC6	2.40656e-46	0.617593	0.745	0.11	4.36093e-42	8
MCM6	1.45441e-43	0.507953	0.776	0.155	2.63554e-39	8
RFC3	2.44885e-40	0.439211	0.735	0.149	4.43756e-36	8
CLSPN	1.08605e-39	0.658593	0.847	0.207	1.96803e-35	8
UNG	2.37954e-39	0.656199	0.786	0.155	4.31196e-35	8
CHAF1A	4.37412e-39	0.458447	0.673	0.116	7.92634e-35	8
CDT1	3.96482e-38	0.422306	0.663	0.126	7.18465e-34	8
MCM2	4.40436e-37	0.71628	0.806	0.179	7.98113e-33	8
PCNA	2.67085e-36	0.839245	0.98	0.434	4.83985e-32	8
TYMS	1.82066e-35	0.734602	0.918	0.294	3.29921e-31	8
ORC6	1.01166e-34	0.431254	0.633	0.114	1.83322e-30	8
XRCC2	1.0908e-34	0.527803	0.684	0.133	1.97664e-30	8
TUBA1B	4.15032e-34	0.477018	1	0.745	7.5208e-30	8
ATAD2	2.52385e-33	0.581241	0.827	0.233	4.57347e-29	8
MCM3	8.19236e-33	0.593728	0.857	0.269	1.48454e-28	8
BARD1	4.16898e-32	0.413757	0.592	0.102	7.55461e-28	8
MCM5	9.78662e-32	0.503105	0.694	0.152	1.77343e-27	8
CCNE2	1.26016e-31	0.422162	0.459	0.048	2.28353e-27	8
CDCA5	1.77559e-31	0.519442	0.694	0.153	3.21755e-27	8
MMS22L	2.65694e-31	0.454391	0.684	0.155	4.81464e-27	8
FOXM1	2.8914e-31	0.342667	0.816	0.279	5.2395e-27	8
CDCA7	4.24366e-31	0.514105	0.582	0.092	7.68994e-27	8
GINS2	5.55478e-31	0.390639	0.612	0.122	1.00658e-26	8
GMNN	7.96987e-31	0.525251	0.847	0.276	1.44422e-26	8
DSN1	9.04503e-31	0.320188	0.694	0.199	1.63905e-26	8
CENPH	1.42055e-30	0.387387	0.673	0.16	2.57418e-26	8
HELLS	1.58654e-30	0.460514	0.724	0.192	2.87497e-26	8
INHBA	2.4113e-30	0.998176	0.867	0.297	4.36952e-26	8
FEN1	2.57854e-30	0.458557	0.745	0.204	4.67257e-26	8
WDHD1	4.51886e-30	0.261124	0.602	0.16	8.18862e-26	8
MAD2L1	4.57323e-30	0.258064	0.612	0.159	8.28715e-26	8
PRPS1	9.89258e-30	0.479472	0.867	0.305	1.79264e-25	8
MCM4	1.01429e-29	0.391438	0.776	0.246	1.83799e-25	8
FYN	1.76074e-29	0.255321	0.52	0.116	3.19063e-25	8
USP1	6.11722e-29	0.717096	0.959	0.452	1.1085e-24	8
MCM7	6.70566e-29	0.506156	0.918	0.37	1.21513e-24	8
MLF1IP	1.24319e-28	0.451596	0.673	0.162	2.25279e-24	8
RFC4	1.35819e-28	0.396861	0.745	0.231	2.46117e-24	8
MCAM	2.52437e-28	0.506559	0.663	0.149	4.57442e-24	8
BRI3BP	2.98964e-28	0.355049	0.735	0.225	5.41753e-24	8
ZWINT	3.85309e-28	0.397235	0.724	0.217	6.98219e-24	8
ZNF367	4.99239e-28	0.304195	0.398	0.039	9.04672e-24	8
DTL	1.71267e-27	0.278043	0.388	0.045	3.10353e-23	8
CENPK	1.71387e-27	0.265697	0.663	0.197	3.10571e-23	8
DIAPH3	5.64595e-27	0.493092	0.827	0.282	1.0231e-22	8
SLC7A5	1.61416e-26	0.701172	0.969	0.492	2.92502e-22	8
MTHFD1	1.9993e-26	0.416609	0.837	0.304	3.62292e-22	8
WDR76	2.60618e-26	0.323664	0.52	0.1	4.72266e-22	8
BRCA1	2.94615e-26	0.316258	0.633	0.169	5.33872e-22	8
RAD18	5.1826e-26	0.38995	0.602	0.139	9.3914e-22	8
SLBP	5.32888e-26	0.537975	0.827	0.282	9.65647e-22	8
MCM10	6.22195e-26	0.607676	0.531	0.081	1.12748e-21	8
PRIM1	6.7075e-26	0.292299	0.52	0.102	1.21547e-21	8
TPM1	1.09174e-25	0.525703	0.98	0.712	1.97835e-21	8
SLC43A3	1.19767e-25	0.364118	0.551	0.11	2.1703e-21	8
IGFN1	1.7603e-25	0.434068	0.418	0.048	3.18984e-21	8
CYP1B1	3.29115e-25	0.479767	0.837	0.315	5.9639e-21	8
GSTM4	3.69409e-25	0.419195	0.704	0.205	6.69406e-21	8
SPARC	3.71622e-25	0.515242	0.694	0.185	6.73416e-21	8
TFDP1	5.61235e-25	0.28883	0.806	0.316	1.01701e-20	8
FAM105B	7.44054e-25	0.269284	0.745	0.268	1.3483e-20	8
BLM	7.70016e-25	0.359833	0.48	0.076	1.39535e-20	8
EZH2	8.3691e-25	0.503897	0.806	0.281	1.51656e-20	8
PKMYT1	1.13012e-24	0.345713	0.541	0.114	2.04789e-20	8
MAT2A	1.24112e-24	0.273601	0.633	0.197	2.24904e-20	8
PSMC3IP	1.31866e-24	0.344201	0.429	0.058	2.38955e-20	8
RRM2	1.44885e-24	0.617063	0.714	0.203	2.62547e-20	8
PSIP1	1.61925e-24	0.334476	0.888	0.398	2.93424e-20	8
FLNC	1.65051e-24	0.368759	0.673	0.199	2.99089e-20	8
FAM129A	3.32773e-24	0.279748	0.602	0.172	6.03018e-20	8
TK1	6.3544e-24	0.382352	0.724	0.244	1.15148e-19	8
DNAJC9	7.05881e-24	0.460831	0.786	0.288	1.27913e-19	8
FANCI	7.23786e-24	0.4178	0.673	0.198	1.31157e-19	8
LIG1	8.1319e-24	0.381581	0.663	0.195	1.47358e-19	8
MELK	8.443e-24	0.273059	0.51	0.116	1.52996e-19	8
ARL13B	9.61502e-24	0.368383	0.663	0.2	1.74234e-19	8
COLGALT1	1.32181e-23	0.274765	0.724	0.256	2.39525e-19	8
FAM161A	2.01603e-23	0.353747	0.541	0.12	3.65324e-19	8
C19orf48	2.25685e-23	0.339861	0.643	0.191	4.08964e-19	8
ASF1B	2.45842e-23	0.333419	0.531	0.118	4.45491e-19	8
IGFBP7	2.57034e-23	0.29406	0.908	0.436	4.65771e-19	8
SAC3D1	3.67401e-23	0.259593	0.602	0.186	6.65767e-19	8
PKP4	3.71352e-23	0.250235	0.643	0.211	6.72927e-19	8
SMC6	5.31817e-23	0.391186	0.745	0.253	9.63706e-19	8
ATAD5	7.74593e-23	0.368973	0.52	0.109	1.40364e-18	8
HAT1	9.17521e-23	0.391549	0.878	0.392	1.66264e-18	8
MSANTD3	9.24508e-23	0.303864	0.602	0.173	1.6753e-18	8
POLD3	1.28463e-22	0.372076	0.694	0.225	2.32787e-18	8
PRPS2	2.01021e-22	0.403598	0.714	0.23	3.64271e-18	8
MLTK	2.53971e-22	0.39415	0.827	0.339	4.6022e-18	8
MSH6	2.89478e-22	0.549724	0.745	0.267	5.24563e-18	8
MATN2	3.71506e-22	0.376441	0.612	0.165	6.73206e-18	8
KDELC2	6.37609e-22	0.251354	0.52	0.133	1.15541e-17	8
PLXND1	7.63804e-22	0.263299	0.408	0.065	1.38409e-17	8
SFXN1	7.706e-22	0.257128	0.592	0.179	1.3964e-17	8
KIAA0101	8.91082e-22	0.467646	0.786	0.299	1.61473e-17	8
E2F1	9.92545e-22	0.529694	0.429	0.06	1.79859e-17	8
ACKR3	1.0211e-21	0.370796	0.52	0.116	1.85034e-17	8
EGLN3	1.02882e-21	0.276166	0.622	0.201	1.86432e-17	8
RRM1	1.27844e-21	0.444029	0.684	0.214	2.31667e-17	8
MB21D1	1.75246e-21	0.36382	0.643	0.197	3.17563e-17	8
MID1	1.77608e-21	0.262548	0.755	0.301	3.21843e-17	8
ID3	2.10191e-21	0.398544	0.684	0.225	3.80888e-17	8
TUBB6	2.29852e-21	0.407008	0.602	0.159	4.16515e-17	8
FTSJ2	2.50547e-21	0.259464	0.704	0.263	4.54015e-17	8
EIF1AX	2.58161e-21	0.364405	0.939	0.482	4.67814e-17	8
SLC3A2	3.06596e-21	0.513193	0.98	0.679	5.55582e-17	8
DHFR	3.15968e-21	0.321316	0.541	0.143	5.72566e-17	8
2020-09-11	3.3561e-21	0.312925	0.745	0.292	6.08158e-17	8
KRT17	4.62218e-21	0.274079	0.776	0.314	8.37585e-17	8
CTPS1	5.10229e-21	0.441617	0.735	0.259	9.24587e-17	8
RPL24P4	5.27243e-21	0.276601	0.837	0.402	9.55418e-17	8
TPD52	6.93596e-21	0.267585	0.816	0.366	1.25687e-16	8
UBL3	8.70451e-21	0.298812	0.786	0.329	1.57734e-16	8
POLD2	2.27358e-20	0.281528	0.816	0.371	4.11995e-16	8
OLR1	2.39818e-20	0.40051	0.673	0.226	4.34573e-16	8
TIPIN	2.53957e-20	0.253825	0.429	0.095	4.60195e-16	8
DUT	2.55258e-20	0.319062	0.908	0.533	4.62552e-16	8
PRKDC	2.79331e-20	0.297286	0.857	0.406	5.06176e-16	8
TAGLN	3.39437e-20	0.255904	0.449	0.098	6.15094e-16	8
FSTL1	3.92639e-20	0.392042	0.918	0.458	7.11501e-16	8
SERPINE1	4.0504e-20	0.561368	0.888	0.42	7.33973e-16	8
SAE1	4.95215e-20	0.273216	0.714	0.29	8.97379e-16	8
ARHGEF26	6.08607e-20	0.340627	0.449	0.087	1.10286e-15	8
C4BPB	1.12134e-19	0.290143	0.367	0.053	2.03198e-15	8
DCTPP1	1.29866e-19	0.385997	0.847	0.394	2.35329e-15	8
EXO1	1.52277e-19	0.257493	0.357	0.054	2.75942e-15	8
LHFP	2.13659e-19	0.297959	0.327	0.036	3.87171e-15	8
DIO2	2.32713e-19	0.536114	0.816	0.341	4.217e-15	8
EIF2S1	2.53058e-19	0.289839	0.847	0.422	4.58566e-15	8
ALYREF	3.0793e-19	0.276931	0.694	0.266	5.58001e-15	8
RAD51AP1	3.18287e-19	0.254425	0.622	0.231	5.76768e-15	8
CCDC85B	3.88527e-19	0.322877	0.806	0.357	7.04049e-15	8
PHGDH	5.05004e-19	0.307752	0.806	0.376	9.15118e-15	8
KIF21A	5.93831e-19	0.26937	0.571	0.185	1.07608e-14	8
CCNE1	6.46983e-19	0.33489	0.357	0.046	1.1724e-14	8
LMNB2	7.14122e-19	0.290681	0.653	0.238	1.29406e-14	8
FANCL	7.43557e-19	0.302265	0.571	0.169	1.3474e-14	8
FGFR1	9.32404e-19	0.2766	0.286	0.022	1.68961e-14	8
SIVA1	1.13341e-18	0.255753	0.847	0.436	2.05384e-14	8
CSE1L	1.16063e-18	0.311322	0.724	0.299	2.10318e-14	8
POLD1	1.22625e-18	0.333435	0.418	0.074	2.22209e-14	8
GNAQ	1.32026e-18	0.251833	0.755	0.329	2.39244e-14	8
PAICS	1.34431e-18	0.301659	0.796	0.364	2.43602e-14	8
PRPF19	1.66759e-18	0.294282	0.847	0.418	3.02185e-14	8
RCN2	1.90063e-18	0.250462	0.816	0.396	3.44413e-14	8
OXCT1	1.93844e-18	0.277766	0.531	0.151	3.51265e-14	8
SERPINH1	1.98075e-18	0.277064	0.816	0.388	3.58931e-14	8
TGFB2	2.04841e-18	0.251529	0.827	0.402	3.71192e-14	8
SNRPB	2.08681e-18	0.252298	0.99	0.665	3.78151e-14	8
E2F7	2.13473e-18	0.292955	0.337	0.046	3.86834e-14	8
PTMA	2.13899e-18	0.269199	1	0.963	3.87607e-14	8
SNRPD1	2.39893e-18	0.258188	0.878	0.493	4.3471e-14	8
HNRNPAB	2.46324e-18	0.42059	0.98	0.634	4.46365e-14	8
TIMELESS	2.71561e-18	0.41278	0.551	0.147	4.92096e-14	8
LDHB	3.23254e-18	0.393397	1	0.908	5.85768e-14	8
CCDC80	5.11759e-18	0.343049	0.969	0.592	9.27359e-14	8
PFN2	6.26777e-18	0.262053	0.847	0.43	1.13578e-13	8
ODC1	6.83272e-18	0.285657	0.684	0.286	1.23816e-13	8
CCDC34	9.83469e-18	0.273278	0.827	0.402	1.78214e-13	8
TCOF1	9.90798e-18	0.260194	0.847	0.432	1.79543e-13	8
GOLIM4	9.94005e-18	0.311494	0.796	0.367	1.80124e-13	8
DNMT1	1.28633e-17	0.366715	0.827	0.389	2.33095e-13	8
STXBP6	1.70635e-17	0.29608	0.592	0.2	3.09207e-13	8
PAQR4	2.57121e-17	0.260616	0.398	0.088	4.6593e-13	8
DEK	2.89699e-17	0.353432	0.99	0.88	5.24964e-13	8
MAZ	2.91039e-17	0.273207	0.816	0.397	5.27392e-13	8
AXL	2.94783e-17	0.321159	0.806	0.375	5.34176e-13	8
UHRF1	4.10941e-17	0.284077	0.337	0.05	7.44666e-13	8
NASP	4.37588e-17	0.480128	0.969	0.635	7.92954e-13	8
HMGN1P38	5.81817e-17	0.281467	0.633	0.234	1.05431e-12	8
MT1X	6.56328e-17	0.262764	0.48	0.138	1.18933e-12	8
FAIM	6.70783e-17	0.269976	0.602	0.213	1.21553e-12	8
NEXN	8.60752e-17	0.257019	0.469	0.128	1.55977e-12	8
PLOD2	8.82789e-17	0.43471	0.694	0.272	1.5997e-12	8
GGCT	8.92969e-17	0.365854	0.949	0.605	1.61815e-12	8
SLC1A5	9.69085e-17	0.283983	0.735	0.325	1.75608e-12	8
CHEK1	1.06051e-16	0.29116	0.469	0.124	1.92175e-12	8
SRP9	1.15409e-16	0.278086	0.939	0.558	2.09133e-12	8
PGAM1	1.33601e-16	0.260371	0.48	0.136	2.42098e-12	8
HIF1A	1.36974e-16	0.253338	0.847	0.438	2.48211e-12	8
TUBA4A	1.49e-16	0.500216	0.939	0.545	2.70003e-12	8
RNASEH2A	1.53163e-16	0.285136	0.561	0.185	2.77547e-12	8
GJC1	1.53848e-16	0.267348	0.49	0.138	2.78788e-12	8
CBX5	1.55697e-16	0.345557	0.888	0.489	2.82139e-12	8
SKP2	1.89346e-16	0.362003	0.663	0.249	3.43115e-12	8
ID4	2.07504e-16	0.282326	0.52	0.162	3.76017e-12	8
COMMD4	2.0911e-16	0.282873	0.776	0.363	3.78929e-12	8
DRAP1	2.17932e-16	0.327635	0.929	0.547	3.94915e-12	8
NOP56	2.56012e-16	0.350574	0.99	0.671	4.6392e-12	8
SRSF2	3.664e-16	0.418715	0.939	0.539	6.63953e-12	8
RP11-36C20.1	3.92778e-16	0.332896	0.929	0.561	7.11753e-12	8
RP11-122G18.7	4.36185e-16	0.318193	0.857	0.47	7.90411e-12	8
C16orf87	5.3283e-16	0.264731	0.459	0.124	9.65541e-12	8
RBBP7	5.72765e-16	0.254992	0.908	0.532	1.03791e-11	8
RP5-940J5.9	6.39732e-16	0.353391	0.612	0.215	1.15926e-11	8
RPS2P7	7.36806e-16	0.283241	0.714	0.312	1.33517e-11	8
MFAP5	8.09617e-16	0.41612	0.439	0.1	1.46711e-11	8
SC22CB-1E7.1	9.12861e-16	0.277069	0.786	0.386	1.65419e-11	8
NCL	1.02051e-15	0.27355	1	0.951	1.84927e-11	8
RIF1	1.27739e-15	0.390596	0.724	0.312	2.31475e-11	8
POLA2	1.8191e-15	0.299911	0.418	0.098	3.29639e-11	8
PSAT1	1.98201e-15	0.340516	0.704	0.301	3.5916e-11	8
SLC16A1	2.02322e-15	0.320405	0.745	0.335	3.66627e-11	8
CYR61	2.12148e-15	0.340414	0.837	0.444	3.84433e-11	8
NPM1P27	2.18053e-15	0.311187	0.816	0.408	3.95134e-11	8
GSTM3	2.44593e-15	0.271856	0.806	0.436	4.43228e-11	8
PPIF	2.57197e-15	0.453945	0.796	0.375	4.66067e-11	8
MFI2	2.69965e-15	0.327548	0.694	0.288	4.89203e-11	8
TIMP3	3.32651e-15	0.278545	0.827	0.425	6.02796e-11	8
GNG12	3.36386e-15	0.408896	0.888	0.519	6.09565e-11	8
PPM1G	3.57867e-15	0.296925	0.99	0.681	6.48491e-11	8
MT2A	3.84761e-15	0.364023	0.908	0.513	6.97226e-11	8
NXT1	5.60196e-15	0.257753	0.51	0.162	1.01513e-10	8
CORO1C	7.74473e-15	0.317635	0.724	0.323	1.40342e-10	8
XPO1	8.50992e-15	0.254895	0.847	0.465	1.54208e-10	8
CKAP4	9.87649e-15	0.326963	0.888	0.503	1.78972e-10	8
WWC1	1.20986e-14	0.251146	0.816	0.431	2.19239e-10	8
YWHAH	1.48079e-14	0.319424	0.847	0.45	2.68335e-10	8
BTG3	1.90244e-14	0.285002	0.541	0.185	3.44741e-10	8
RPL22L1	2.06688e-14	0.250384	0.724	0.343	3.7454e-10	8
MYBL2	2.16915e-14	0.347432	0.571	0.201	3.93072e-10	8
GINS1	2.24627e-14	0.282804	0.449	0.123	4.07046e-10	8
GADD45A	3.03198e-14	0.52738	0.888	0.528	5.49426e-10	8
USP14	3.07278e-14	0.252159	0.918	0.559	5.56819e-10	8
MAP1B	3.73465e-14	0.348509	0.99	0.737	6.76756e-10	8
SLC26A2	3.73726e-14	0.296589	0.582	0.224	6.77229e-10	8
NUPR1	4.53602e-14	0.309723	0.439	0.124	8.21973e-10	8
CNBP	4.85656e-14	0.278892	0.959	0.639	8.80056e-10	8
AKAP12	6.66197e-14	0.274809	0.551	0.204	1.20722e-09	8
STRA13	7.01454e-14	0.435665	0.888	0.513	1.27111e-09	8
STMN1	7.95158e-14	0.281094	0.959	0.661	1.44091e-09	8
RFC1	8.70817e-14	0.304478	0.837	0.452	1.57801e-09	8
PDCD5	1.01288e-13	0.258107	0.929	0.58	1.83543e-09	8
RP11-367G18.2	2.23973e-13	0.290742	0.786	0.409	4.05861e-09	8
TWSG1	2.25668e-13	0.266079	0.633	0.27	4.08933e-09	8
MIR4426	2.54912e-13	0.33264	0.724	0.345	4.61926e-09	8
CST6	3.45048e-13	0.283436	0.857	0.487	6.25262e-09	8
SEPW1	3.45782e-13	0.463614	0.898	0.542	6.26591e-09	8
CALD1	4.18504e-13	0.327558	0.99	0.695	7.58371e-09	8
KRT5	6.39383e-13	0.43694	0.541	0.181	1.15863e-08	8
FUS	7.89443e-13	0.299238	0.99	0.748	1.43055e-08	8
CTDSPL2	8.23066e-13	0.270955	0.541	0.205	1.49148e-08	8
ASNS	9.24753e-13	0.266458	0.5	0.183	1.67574e-08	8
LINC00116	2.76204e-12	0.259698	0.551	0.218	5.00509e-08	8
DOCK10	3.95482e-12	0.302864	0.388	0.102	7.16652e-08	8
C20orf24	4.26035e-12	0.285593	0.939	0.629	7.72018e-08	8
RP11-425L10.1	4.84134e-12	0.257907	0.867	0.518	8.773e-08	8
PA2G4	5.50413e-12	0.309573	0.949	0.659	9.97404e-08	8
GLIPR1	5.98032e-12	0.275204	0.469	0.161	1.08369e-07	8
KCNK1	6.08013e-12	0.276153	0.704	0.349	1.10178e-07	8
RDX	6.51543e-12	0.358098	0.959	0.675	1.18066e-07	8
ENAH	6.66604e-12	0.311209	0.939	0.627	1.20795e-07	8
SMS	6.9337e-12	0.413196	0.918	0.586	1.25646e-07	8
CFL1	8.45076e-12	0.27928	1	0.918	1.53136e-07	8
TMED9	9.66117e-12	0.263659	0.908	0.573	1.7507e-07	8
NME1	1.04249e-11	0.276141	0.816	0.53	1.8891e-07	8
TES	1.16127e-11	0.332241	0.959	0.663	2.10433e-07	8
PLD3	1.50804e-11	0.266924	0.602	0.262	2.73271e-07	8
CALU	1.64406e-11	0.298476	0.959	0.681	2.9792e-07	8
BANF1	2.30456e-11	0.257605	0.806	0.467	4.17609e-07	8
RPS27	4.29092e-11	0.282062	0.857	0.532	7.77558e-07	8
ACTN1	5.96849e-11	0.287883	0.959	0.666	1.08155e-06	8
AC016739.2	6.65291e-11	0.275385	0.918	0.614	1.20557e-06	8
CPA4	8.47171e-11	0.258821	0.316	0.077	1.53516e-06	8
FN1	1.17161e-10	0.36772	0.48	0.175	2.12307e-06	8
PPIA	1.22098e-10	0.305972	0.98	0.742	2.21254e-06	8
PRSS23	1.40575e-10	0.320183	0.949	0.72	2.54737e-06	8
PTRF	1.61771e-10	0.368829	0.949	0.686	2.93145e-06	8
NGFRAP1	1.67718e-10	0.25176	0.898	0.582	3.03921e-06	8
RAN	2.16902e-10	0.266505	0.949	0.72	3.93048e-06	8
RPSA	2.5293e-10	0.25866	0.949	0.669	4.58335e-06	8
H2AFZ	3.68034e-10	0.274382	0.918	0.64	6.66914e-06	8
THBS1	1.58591e-09	0.254805	0.867	0.556	2.87383e-05	8
HNRNPA3	1.34466e-08	0.275988	0.898	0.616	0.000243665	8
SERBP1	1.82957e-08	0.311482	0.969	0.872	0.000331536	8
HSPA8	3.48091e-08	0.331068	0.939	0.701	0.000630776	8
H2AFY	4.04008e-08	0.265616	0.898	0.653	0.000732102	8
SLC25A5	1.98632e-07	0.259652	0.969	0.841	0.00359942	8
RPS7	2.52551e-07	0.283094	0.959	0.774	0.00457648	8
TAGLN2	7.06266e-07	0.275991	0.949	0.74	0.0127982	8

## Sheet: 3
Supplementary Data 3. Top 10 markers of clusters in Velocyto analysis of 10xGenomics data of PC9 cells treated with erlotinib for 3 days and untreated cells.
Gene	p_val	avg_logFC	pct.1	pct.2	p_val_adj	Cluster
RARRES3	0	1.10301	0.829	0.323	0	0
PDLIM1	0	1.03839	0.988	0.71	0	0
GPRC5A	0	1.00786	0.999	0.872	0	0
TACSTD2	0	0.988486	0.996	0.852	0	0
TFPI2	0	0.986423	0.744	0.352	0	0
IGFBP3	0	0.973208	0.988	0.769	0	0
KLK7	0	0.922373	0.712	0.298	0	0
CD24	0	0.915851	0.954	0.631	0	0
MALAT1	0	0.885932	1	0.999	0	0
C15orf48	1.48219693752374e-323	0.865591	0.568	0.25	3.25579379296465e-319	0
PCNA	0	0.846444	0.864	0.383	0	1
MCM3	0	0.781366	0.758	0.274	0	1
ATAD2	0	0.748979	0.67	0.212	0	1
MSH6	0	0.721147	0.695	0.263	0	1
CLSPN	0	0.717779	0.627	0.174	0	1
MCM5	0	0.668987	0.58	0.167	0	1
CDCA7	2.51973479379036e-322	0.618968	0.433	0.076	5.5348494480399e-318	1
FEN1	8.50662e-288	0.619569	0.589	0.188	1.86856e-283	1
HIST1H4C	2.14722e-264	0.660003	0.939	0.63	4.71658e-260	1
TGM2	5.10966e-261	0.608094	0.858	0.471	1.12239e-256	1
S100A4	0	1.02132	0.92	0.657	0	2
S100A6	0	0.471471	1	0.994	0	2
HMGA1	2.03274e-289	0.468428	0.995	0.87	4.46511e-285	2
S100A2	1.28124e-226	0.738816	0.768	0.455	2.81437e-222	2
KRT13	9.76151e-185	0.617768	0.858	0.601	2.14421e-180	2
MIR205HG	2.81288e-168	0.51865	0.84	0.632	6.17877e-164	2
ITGA2	6.77367e-151	0.571439	0.676	0.417	1.4879e-146	2
FYB	7.49798e-133	0.513792	0.394	0.153	1.64701e-128	2
PLAT	1.17457e-125	0.464809	0.292	0.094	2.58005e-121	2
EMP1	2.28156e-113	0.463901	0.725	0.512	5.01167e-109	2
HMGA1	0	0.551948	0.998	0.87	0	3
PTTG1	3.41008e-290	0.748064	0.865	0.49	7.49059e-286	3
HMGB1	7.34423e-216	0.480197	0.981	0.85	1.61323e-211	3
LGALS1	8.09015e-189	0.488902	0.964	0.811	1.77708e-184	3
ITGA6	1.71734e-182	0.580103	0.795	0.514	3.77231e-178	3
EMP1	3.43592e-120	0.47304	0.725	0.513	7.54735e-116	3
SNRPF	1.41391e-110	0.397432	0.818	0.665	3.1058e-106	3
S100A2	2.60044e-105	0.521199	0.675	0.463	5.71213e-101	3
TGM2	3.39032e-105	0.450019	0.733	0.484	7.44718e-101	3
CDKN3	3.03003e-96	0.422396	0.699	0.449	6.65577e-92	3
HIST1H4C	0	1.94058	1	0.631	0	4
HIST1H1D	0	1.43455	0.859	0.096	0	4
HIST1H1B	0	1.13927	0.759	0.065	0	4
TOP2A	0	0.942032	0.925	0.263	0	4
HIST1H1E	0	0.934303	0.687	0.086	0	4
CDK1	0	0.883336	0.836	0.222	0	4
MKI67	0	0.830449	0.914	0.345	0	4
SMC4	0	0.77019	0.924	0.433	0	4
PCNA	0	0.75256	0.88	0.389	0	4
HMGB2	0	0.744034	0.821	0.292	0	4
TUBA1B	1.10845e-240	0.526998	0.971	0.86	2.43482e-236	5
SLC7A5	5.28971e-196	0.547714	0.922	0.752	1.16194e-191	5
SLC3A2	1.40669e-192	0.496063	0.937	0.885	3.08993e-188	5
PHGDH	5.3659e-157	0.553808	0.634	0.428	1.17867e-152	5
MT2A	9.56103e-119	0.530771	0.758	0.581	2.10017e-114	5
TPM1	2.2212e-113	0.381626	0.943	0.808	4.87908e-109	5
CYP1B1	2.25819e-106	0.548293	0.587	0.374	4.96034e-102	5
PTTG1	2.31041e-84	0.451397	0.723	0.501	5.07506e-80	5
PSAT1	2.32164e-80	0.428845	0.492	0.312	5.09972e-76	5
ASNS	1.12771e-70	0.397932	0.31	0.162	2.47713e-66	5
LGALS1	1.0577330917172e-310	0.669347	0.99	0.811	2.32342e-306	6
HMGA1	6.25546e-292	0.487158	0.996	0.871	1.37408e-287	6
CSTB	1.36323e-261	0.561106	0.979	0.902	2.99446e-257	6
QPRT	4.96872e-222	0.596753	0.918	0.73	1.09143e-217	6
AKR1C1	1.35464e-203	0.604025	0.918	0.737	2.97561e-199	6
S100A14	1.97074e-146	0.476828	0.908	0.745	4.32893e-142	6
TSPAN1	2.55991e-138	0.560423	0.598	0.319	5.62309e-134	6
LY6D	2.58824e-122	0.500335	0.671	0.474	5.68533e-118	6
AKR1B10	4.6642e-107	0.510718	0.727	0.523	1.02454e-102	6
SCD	5.75071e-106	0.474656	0.673	0.417	1.2632e-101	6
RARRES3	0	1.39935	0.824	0.343	0	7
TFPI2	0	1.3028	0.721	0.368	0	7
LCN2	0	1.05914	0.969	0.82	0	7
ADIRF	0	0.995724	0.676	0.41	0	7
NEAT1	0	0.931436	0.997	0.962	0	7
PDLIM1	0	0.90977	0.952	0.722	0	7
TACSTD2	0	0.898715	0.984	0.858	0	7
MALAT1	0	0.888898	1	0.999	0	7
KCNQ1OT1	3.27427e-287	0.883945	0.647	0.368	7.19227e-283	7
FOS	4.84124e-217	0.875321	0.495	0.17	1.06343e-212	7
IGFBP5	0	1.29986	0.496	0.068	0	8
FN1	0	1.17075	0.726	0.236	0	8
SOX4	0	0.970102	0.959	0.697	0	8
IGFBP3	0	0.899235	0.976	0.779	0	8
PDLIM1	1.48219693752374e-323	0.77253	0.972	0.722	3.25579379296465e-319	8
CALD1	3.51085e-306	0.797296	0.961	0.824	7.71193e-302	8
CD24	3.19016e-303	0.825594	0.938	0.644	7.00751e-299	8
ID3	4.81788e-209	0.777428	0.661	0.304	1.0583e-204	8
FILIP1L	2.5191e-179	0.79194	0.668	0.338	5.53345e-175	8
FOS	1.70147e-164	0.76345	0.505	0.17	3.73745e-160	8
RNA28S5	0	1.34146	0.943	0.798	0	9
CCNB1	0	1.20377	0.918	0.349	0	9
HMMR	0	1.09437	0.835	0.258	0	9
TPX2	0	1.07962	0.91	0.348	0	9
CENPF	0	1.0248	0.968	0.446	0	9
UBE2S	0	0.990259	0.994	0.734	0	9
PTTG1	0	0.959721	0.94	0.493	0	9
CKS2	0	0.935633	0.907	0.501	0	9
ASPM	1.28218069097271e-314	1.00372	0.788	0.25	2.81643810579064e-310	9
DLGAP5	5.55142e-283	0.894301	0.694	0.221	1.21942e-278	9
TOP2A	0	1.74512	0.994	0.271	0	10
ASPM	0	1.48579	0.989	0.243	0	10
CENPF	0	1.38795	0.997	0.446	0	10
UBE2C	0	1.38474	0.959	0.237	0	10
PLK1	0	1.32561	0.965	0.209	0	10
MKI67	0	1.30692	0.99	0.352	0	10
TPX2	0	1.30014	0.982	0.346	0	10
NUSAP1	0	1.27471	0.962	0.259	0	10
HMMR	0	1.27134	0.966	0.254	0	10
AURKA	0	1.21249	0.93	0.174	0	10
UBE2C	0	1.27822	0.931	0.239	0	11
TOP2A	0	1.27114	0.952	0.274	0	11
CENPF	0	1.23499	0.994	0.447	0	11
UBE2S	0	1.07334	0.997	0.735	0	11
NUSAP1	0	1.06203	0.923	0.261	0	11
ARL6IP1	0	1.01685	0.961	0.51	0	11
ASPM	0	1.01514	0.888	0.248	0	11
HMMR	0	0.95447	0.899	0.257	0	11
PLK1	0	0.949127	0.877	0.214	0	11
MKI67	0	0.926185	0.948	0.354	0	11
FTL	0	0.615061	1	1	0	12
NEAT1	1.63327e-229	0.757262	0.993	0.962	3.58765e-225	12
MALAT1	2.59387e-201	0.624593	1	0.999	5.6977e-197	12
SOX4	4.58998e-192	0.785317	0.924	0.701	1.00823e-187	12
ZFAS1	1.34149e-145	0.569285	0.891	0.826	2.94671e-141	12
VIM	3.54471e-87	0.695026	0.328	0.154	7.7863e-83	12
MUC4	3.42056e-79	0.56795	0.505	0.299	7.5136e-75	12
SERPINE1	2.17871e-67	0.548011	0.63	0.399	4.78575e-63	12
TUBA1A	6.08634e-64	0.582204	0.469	0.23	1.33693e-59	12
FILIP1L	1.75167e-61	0.585045	0.541	0.347	3.84773e-57	12
HIST1H4C	0	1.18195	1	0.64	0	13
HIST1H1D	0	0.905765	0.716	0.121	0	13
HIST1H1B	1.93269e-289	0.801483	0.611	0.088	4.24535e-285	13
CDK1	1.3341e-253	0.748248	0.81	0.238	2.93048e-249	13
PCNA	8.69878e-249	0.840429	0.904	0.401	1.91078e-244	13
TYMS	6.0373e-230	0.758412	0.87	0.351	1.32615e-225	13
CLSPN	5.02033e-227	0.779249	0.705	0.189	1.10277e-222	13
RRM2	6.42984e-218	0.734788	0.691	0.193	1.41238e-213	13
DIAPH3	1.17207e-198	0.713419	0.801	0.313	2.57456e-194	13
CYR61	6.83468e-171	0.728286	0.81	0.389	1.5013e-166	13
CLSPN	1.32438e-254	0.909418	0.741	0.189	2.90913e-250	14
PCNA	3.81849e-224	0.863951	0.886	0.403	8.38768e-220	14
FAM111B	1.13665e-223	0.731898	0.514	0.073	2.49676e-219	14
TUBA1B	3.61449e-211	0.610488	0.999	0.862	7.9396e-207	14
CDCA7	8.60761e-190	0.679075	0.512	0.089	1.89075e-185	14
MCM3	6.60104e-165	0.718538	0.747	0.294	1.44998e-160	14
MSH6	2.57418e-162	0.728171	0.721	0.28	5.65444e-158	14
INHBA	2.54996e-131	0.722531	0.732	0.314	5.60125e-127	14
ATAD2	1.8013e-125	0.646544	0.628	0.233	3.95673e-121	14
USP1	1.39693e-119	0.609071	0.742	0.37	3.06851e-115	14
HMGCS1	4.0751e-111	0.677223	0.712	0.394	8.95137e-107	15
SFN	3.50452e-109	0.548963	0.955	0.78	7.69803e-105	15
DKK1	2.91817e-83	0.535577	0.807	0.537	6.41006e-79	15
SCD	1.07645e-78	0.502243	0.727	0.422	2.36452e-74	15
S100A2	2.75438e-69	0.564972	0.745	0.467	6.05027e-65	15
MSMO1	8.46696e-66	0.508144	0.63	0.37	1.85985e-61	15
SQLE	1.05088e-62	0.471147	0.7	0.444	2.30836e-58	15
LCP1	5.64343e-62	0.465757	0.737	0.512	1.23964e-57	15
ITGA2	1.83836e-56	0.493044	0.662	0.427	4.03814e-52	15
DIO2	3.14239e-41	0.48873	0.399	0.225	6.90258e-37	15
AGR2	0	1.56991	0.723	0.101	0	16
HSPA5	0	1.30848	0.983	0.751	0	16
GARS	0	1.0991	0.896	0.466	0	16
TRIB3	1.07368e-282	1.01878	0.698	0.147	2.35846e-278	16
MSMO1	1.49481e-266	0.996704	0.859	0.364	3.2835e-262	16
DDIT3	9.60865e-251	0.945654	0.534	0.069	2.11064e-246	16
HERPUD1	1.67978e-243	0.945622	0.651	0.155	3.6898e-239	16
LDLR	5.65286e-231	0.92928	0.783	0.308	1.24171e-226	16
S100P	4.35981e-221	0.954803	0.827	0.364	9.57677e-217	16
HMGCS1	1.53507e-202	0.932441	0.828	0.392	3.37194e-198	16
TUBA1A	3.51020975319763e-310	1.32511	0.725	0.225	7.71053e-306	17
NEAT1	5.65074e-255	1.01895	0.991	0.963	1.24124e-250	17
GPRC5A	1.1987e-226	0.869078	0.991	0.88	2.63307e-222	17
RAB11FIP1	6.90518e-200	0.877015	0.68	0.303	1.51679e-195	17
FAM134B	5.50803e-187	1.04074	0.625	0.19	1.20989e-182	17
IGFBP3	4.2311e-166	0.93084	0.965	0.784	9.29404e-162	17
SOX4	1.26845e-142	0.820633	0.903	0.704	2.78628e-138	17
FILIP1L	1.20355e-135	0.933803	0.697	0.344	2.64372e-131	17
GADD45A	2.95759e-135	0.816718	0.77	0.545	6.49663e-131	17
SERPINE1	1.94386e-114	0.799421	0.713	0.399	4.26989e-110	17
TOP2A	2.01728e-244	1.00028	0.971	0.288	4.43116e-240	18
PLK1	9.7347e-218	0.796056	0.902	0.228	2.13832e-213	18
UBE2C	5.8271e-205	0.877459	0.912	0.254	1.27998e-200	18
ASPM	4.20915e-190	0.704211	0.892	0.262	9.24582e-186	18
TPX2	4.33392e-189	0.698296	0.973	0.361	9.5199e-185	18
CDK1	6.18405e-181	0.62991	0.857	0.246	1.35839e-176	18
NUSAP1	1.60436e-177	0.684077	0.894	0.277	3.52414e-173	18
UBE2S	5.47549e-173	0.706185	0.996	0.741	1.20275e-168	18
CENPF	6.56813e-167	0.67151	0.982	0.459	1.44275e-162	18
CKS2	5.57449e-133	0.681774	0.965	0.51	1.22449e-128	18
GPRC5A	6.18534e-119	0.448185	1	0.88	1.35867e-114	19
IGFBP3	6.43854e-112	0.478303	0.996	0.784	1.41429e-107	19
RARRES3	9.56397e-101	0.369523	0.815	0.358	2.10082e-96	19
PDLIM1	7.5239e-89	0.418376	0.981	0.729	1.6527e-84	19
FSTL1	3.87721e-83	0.374966	0.85	0.425	8.51668e-79	19
CLIC3	4.45824e-79	0.354572	0.788	0.377	9.79297e-75	19
CCDC80	1.15495e-77	0.387098	0.973	0.672	2.53695e-73	19
MFAP5	3.31925e-72	0.351565	0.553	0.2	7.29107e-68	19
SLC7A5	5.20173e-66	0.404867	0.975	0.758	1.14261e-61	19
SOX4	2.23741e-61	0.43015	0.954	0.704	4.9147e-57	19
INHBA	8.00698e-150	1.02698	0.838	0.318	1.75881e-145	20
TPM1	3.86007e-148	0.846271	0.995	0.812	8.47902e-144	20
CALD1	1.51204e-119	0.756577	0.991	0.828	3.32136e-115	20
SERPINE1	1.59638e-113	0.914479	0.831	0.4	3.50661e-109	20
FILIP1L	3.0831e-104	0.857282	0.808	0.346	6.77234e-100	20
CYR61	6.88401e-96	0.790527	0.761	0.397	1.51214e-91	20
MYL9	2.16263e-75	0.744744	0.607	0.21	4.75044e-71	20
EDN1	1.88566e-73	0.732676	0.534	0.172	4.14204e-69	20
DIO2	3.16686e-63	0.74935	0.546	0.225	6.95633e-59	20
TAGLN	6.28505e-54	0.748733	0.492	0.178	1.38057e-49	20
JUN	0	1.85611	0.91	0.55	0	21
ARL14	0	1.69893	0.72	0.091	0	21
PPP1R15A	0	1.66024	0.882	0.241	0	21
TSC22D1	0	1.623	0.891	0.389	0	21
KLF10	0	1.60773	0.751	0.083	0	21
RSRC2	0	1.46715	0.938	0.433	0	21
ATF3	4.29394585792498e-310	1.6555	0.701	0.049	9.43208e-306	21
H1F0	3.55432e-278	1.4507	0.757	0.219	7.80743e-274	21
TXNIP	8.27941e-273	1.45875	0.745	0.17	1.81866e-268	21
HIST1H1C	2.78216e-212	1.47495	0.829	0.489	6.1113e-208	21
CENPF	6.36375e-122	1.0772	0.97	0.464	1.39786e-117	22
UBE2S	1.19882e-120	0.863478	0.997	0.743	2.63333e-116	22
HMMR	4.36396e-104	1.03695	0.821	0.278	9.58587e-100	22
CCNB1	1.45506e-100	0.976314	0.884	0.369	3.19619e-96	22
PTTG1	1.12899e-99	0.938346	0.947	0.508	2.47994e-95	22
CDKN3	3.03452e-77	0.807383	0.864	0.46	6.66562e-73	22
TPX2	6.46369e-73	0.75826	0.847	0.368	1.41981e-68	22
CDC20	1.70414e-72	0.836524	0.678	0.261	3.74332e-68	22
ARL6IP1	5.39731e-67	0.775055	0.797	0.525	1.18557e-62	22
ASPM	2.78456e-57	0.766252	0.708	0.27	6.11656e-53	22
TRIB3	3.15728e-123	1.1369	0.86	0.156	6.93529e-119	23
HSPA5	4.95136e-105	1.05971	0.995	0.756	1.08762e-100	23
GARS	6.86794e-87	0.923311	0.974	0.474	1.50861e-82	23
STC2	1.71747e-84	0.925157	0.756	0.149	3.7726e-80	23
HIST1H4C	1.34611e-82	1.28621	0.969	0.65	2.95686e-78	23
MTHFD2	3.95872e-73	0.846741	0.834	0.277	8.69573e-69	23
AGR2	1.32356e-70	1.04522	0.648	0.114	2.90733e-66	23
UPP1	2.21796e-67	0.847713	0.922	0.49	4.87198e-63	23
PSAT1	2.65358e-67	0.82909	0.891	0.318	5.82886e-63	23
UBE2C	8.28532e-56	0.857674	0.813	0.264	1.81995e-51	23
FAM211A	3.4804e-63	1.01808	0.366	0.089	7.64504e-59	24
CELF1	1.93853e-56	0.535418	0.352	0.426	4.25819e-52	24
AXL	3.24238e-51	0.607347	0.462	0.467	7.12221e-47	24
MACF1	3.04787e-46	0.558803	0.393	0.466	6.69495e-42	24
ITGA3	3.02218e-45	0.547489	0.359	0.341	6.63851e-41	24
SYNE2	2.62408e-41	0.535131	0.359	0.478	5.76404e-37	24
SCD	3.22936e-36	0.544818	0.386	0.432	7.09362e-32	24
HMGA1	1.57947e-34	0.646627	0.91	0.878	3.46946e-30	24
TGM2	1.09349e-17	0.554373	0.572	0.499	2.40196e-13	24
CENPF	2.32982e-12	0.560581	0.407	0.471	5.11768e-08	24
MKI67IP	5.54864e-77	0.987166	0.763	0.423	1.21881e-72	25
UPP1	7.52329e-74	1.07885	0.822	0.492	1.65257e-69	25
EIF5	1.66375e-70	0.990215	0.963	0.828	3.65458e-66	25
EIF3D	1.23015e-62	0.849866	0.889	0.691	2.70215e-58	25
FABP5	3.20924e-58	0.963473	0.57	0.239	7.04942e-54	25
PPIF	8.62847e-54	0.91056	0.6	0.363	1.89533e-49	25
ODC1	2.48651e-51	0.910703	0.785	0.405	5.46186e-47	25
HIST1H1C	1.50938e-46	0.98346	0.822	0.491	3.3155e-42	25
HMOX1	5.89346e-38	0.838817	0.304	0.078	1.29456e-33	25
VIM	3.0229e-28	0.92562	0.437	0.158	6.64009e-24	25

## Sheet: 4
Supplementary Data 4 Genes differentially expressed in PC9 cells treated with erlotinib for 11 days compared to untreated cells, which show significant difference in H3K4me3 enrichment. The genes were identified by Drop-seq.
Associated_Gene_Name	Differentially expressed in Drop-seq	##Chrom	start	end	PeakName	Readcount_D11	Normalized_Readcount_D11	Readcount_D00	Normalized_Readcount_D00	FoldChange	p-value	Adjusted p-value	Gene_Start_(bp)	Gene_End_(bp)	Ensembl_Gene_ID	Description	Strand	PeakToTSSDistance
BPGM	Increased	chr7	134325600	134327599	D11_increased_island17418	89	2.055	13	0.346453	5.56975	1.77716e-39	1.39469e-38	134331560	134364565	ENSG00000172331	2,3-bisphosphoglycerate_mutase_[Source:HGNC_Symbol;Acc:1093]	1	3962
AKAP9	Increased	chr7	91654600	91656999	D11_increased_island16730	111	2.56298	28	0.746206	3.34612	7.44489e-28	3.68409e-27	91570181	91739987	ENSG00000127914	A_kinase_(PRKA)_anchor_protein_9_[Source:HGNC_Symbol;Acc:379]	1	0
ABI3BP	Increased	chr3	100495200	100496999	D11_increased_island7453	80	1.84719	7	0.186551	8.77236	1.86404e-51	2.14805e-50	100468000	100712359	ENSG00000154175	ABI_family,_member_3_(NESH)_binding_protein_[Source:HGNC_Symbol;Acc:17265]	-1	0
ABLIM1	Increased	chr10	116398000	116399799	D11_increased_island21903	65	1.50084	9	0.239852	5.71828	8.24378e-31	4.61225e-30	116190872	116444762	ENSG00000099204	actin_binding_LIM_protein_1_[Source:HGNC_Symbol;Acc:78]	-1	0
ACTN1	Increased	chr14	69388600	69394399	D11_increased_island27143	344	7.94292	72	1.91881	4.09466	8.13133e-102	3.00026e-100	69340860	69446157	ENSG00000072110	actinin,_alpha_1_[Source:HGNC_Symbol;Acc:163]	-1	0
ATF6	Increased	chr1	161878600	161881599	D11_increased_island1918	153	3.53275	60	1.59901	2.18732	1.30622e-18	4.35752e-18	161736084	161933860	ENSG00000118217	activating_transcription_factor_6_[Source:HGNC_Symbol;Acc:791]	1	0
ACOX3	Increased	chr4	8393600	8395399	D11_increased_island9353	82	1.89337	12	0.319802	5.53167	1.61434e-36	1.13848e-35	8368009	8442450	ENSG00000087008	acyl-CoA_oxidase_3,_pristanoyl_[Source:HGNC_Symbol;Acc:121]	-1	0
ADAM10	Increased	chr15	58989800	58993199	D11_increased_island27941	147	3.39422	10	0.266502	11.6571	6.79204e-107	2.75548e-105	58887403	59042177	ENSG00000137845	ADAM_metallopeptidase_domain_10_[Source:HGNC_Symbol;Acc:188]	-1	0
ADAM22	Increased	chr7	87660000	87661999	D11_increased_island16684	81	1.87028	3	0.0799506	17.7613	1.17077e-80	2.9044e-79	87563458	87832204	ENSG00000008277	ADAM_metallopeptidase_domain_22_[Source:HGNC_Symbol;Acc:201]	1	0
ADAMTS15	Increased	chr11	130348000	130349799	D11_increased_island23776	111	2.56298	62	1.65231	1.54028	5.95621e-06	1.13418e-05	130318869	130346532	ENSG00000166106	ADAM_metallopeptidase_with_thrombospondin_type_1_motif,_15_[Source:HGNC_Symbol;Acc:16305]	1	1469
AP4E1	Increased	chr15	51262800	51265199	D11_increased_island27832	81	1.87028	9	0.239852	7.10453	1.67618e-44	1.5501e-43	51200869	51298097	ENSG00000081014	adaptor-related_protein_complex_4,_epsilon_1_subunit_[Source:HGNC_Symbol;Acc:573]	1	0
ADD3	Increased	chr10	111834200	111835799	D11_increased_island21851	70	1.61629	17	0.453053	3.41749	2.95074e-19	1.01285e-18	111756126	111895323	ENSG00000148700	adducin_3_(gamma)_[Source:HGNC_Symbol;Acc:245]	1	0
ADCY9	Increased	chr16	4109600	4111399	D11_increased_island28756	90	2.07809	7	0.186551	9.85537	9.36151e-62	1.46374e-60	4003388	4166186	ENSG00000162104	adenylate_cyclase_9_[Source:HGNC_Symbol;Acc:240]	-1	0
ARL4A	Increased	chr7	12724400	12732799	D11_increased_island15574	3135	72.3868	2490	66.359	1.09075	7.51904e-07	1.49325e-06	12726481	12730559	ENSG00000122644	ADP-ribosylation_factor-like_4A_[Source:HGNC_Symbol;Acc:695]	1	0
ARL4D	Increased	chr17	41475600	41479599	D11_increased_island30306	1378	31.8179	1105	29.4485	1.08027	0.00215618	0.00361907	41476327	41478505	ENSG00000175906	ADP-ribosylation_factor-like_4D_[Source:HGNC_Symbol;Acc:656]	1	0
AHNAK2	Increased	chr14	105433200	105441199	D11_increased_island27516	1608	37.1286	1096	29.2086	1.27078	9.43769e-21	3.45428e-20	105403581	105444694	ENSG00000185567	AHNAK_nucleoprotein_2_[Source:HGNC_Symbol;Acc:20125]	-1	0
ALDH1A3	Increased	chr15	101454200	101455799	D11_increased_island28638	56	1.29303	7	0.186551	6.17314	4.66507e-29	2.43129e-28	101417919	101456831	ENSG00000184254	aldehyde_dehydrogenase_1_family,_member_A3_[Source:HGNC_Symbol;Acc:409]	1	0
ALPP	Increased	chr2	233232000	233233799	D11_increased_island6125	62	1.43157	10	0.266502	4.96214	5.00911e-26	2.29441e-25	233243244	233247599	ENSG00000163283	alkaline_phosphatase,_placental_[Source:HGNC_Symbol;Acc:439]	1	9446
APBB1	Increased	chr11	6418200	6418799	D11_increased_island22118	41	0.946686	8	0.213202	4.04323	3.10446e-15	8.97914e-15	6416355	6440644	ENSG00000166313	amyloid_beta_(A4)_precursor_protein-binding,_family_B,_member_1_(Fe65)_[Source:HGNC_Symbol;Acc:581]	-1	0
APLP2	Increased	chr11	129993600	129994999	D11_increased_island23769	51	1.17758	27	0.719555	1.60904	0.000398002	0.000694235	129939732	130014699	ENSG00000084234	amyloid_beta_(A4)_precursor-like_protein_2_[Source:HGNC_Symbol;Acc:598]	1	0
ANAPC13	Increased	chr3	134181000	134181799	D11_increased_island8087	42	0.969776	22	0.586304	1.6198	0.000895366	0.00153395	134196548	134205558	ENSG00000129055	anaphase_promoting_complex_subunit_13_[Source:HGNC_Symbol;Acc:24540]	-1	14750
ANAPC16	Increased	chr10	74002600	74005799	D11_increased_island21475	170	3.92528	59	1.57236	2.46926	1.03529e-25	4.68724e-25	73975787	73995618	ENSG00000166295	anaphase_promoting_complex_subunit_16_[Source:HGNC_Symbol;Acc:26976]	1	6983
ADTRP	Increased	chr6	11803200	11808599	D11_increased_island13479	324	7.48113	73	1.94546	3.80516	3.06658e-88	8.73782e-87	11712287	11807279	ENSG00000111863	androgen-dependent_TFPI-regulating_protein_[Source:HGNC_Symbol;Acc:21214]	-1	0
AIG1	Increased	chr6	143451000	143452999	D11_increased_island15101	70	1.61629	10	0.266502	5.59226	3.59068e-32	2.1214e-31	143381633	143661441	ENSG00000146416	androgen-induced_1_[Source:HGNC_Symbol;Acc:21607]	1	0
AMOTL2	Increased	chr3	134063800	134096199	D11_increased_island8083	7246	167.309	5124	136.556	1.22514	3.84325e-63	6.28306e-62	134074716	134094321	ENSG00000114019	angiomotin_like_2_[Source:HGNC_Symbol;Acc:17812]	-1	0
ACE2	Increased	chrX	15598000	15599199	D11_increased_island34923	56	1.29303	17	0.453053	2.74362	5.41749e-12	1.35946e-11	15579156	15620271	ENSG00000130234	angiotensin_I_converting_enzyme_2_[Source:HGNC_Symbol;Acc:13557]	-1	0
ASB7	Increased	chr15	101219200	101219999	D11_increased_island28628	39	0.900506	4	0.106601	6.93125	5.1118e-24	2.15838e-23	101142739	101191910	ENSG00000183475	ankyrin_repeat_and_SOCS_box_containing_7_[Source:HGNC_Symbol;Acc:17182]	1	27291
ANKRD13A	Increased	chr12	110476000	110478599	D11_increased_island25364	203	4.68725	103	2.74497	1.69949	8.79264e-13	2.28607e-12	110436991	110477568	ENSG00000076513	ankyrin_repeat_domain_13A_[Source:HGNC_Symbol;Acc:21268]	1	0
ANXA3	Increased	chr4	79477600	79479399	D11_increased_island9904	96	2.21663	27	0.719555	3.00148	3.39957e-21	1.26966e-20	79472673	79531597	ENSG00000138772	annexin_A3_[Source:HGNC_Symbol;Acc:541]	1	0
ANXA4	Increased	chr2	69965400	69966199	D11_increased_island4241	39	0.900506	11	0.293152	2.88802	7.5911e-10	1.73225e-09	69871557	70053596	ENSG00000196975	annexin_A4_[Source:HGNC_Symbol;Acc:542]	1	0
ANXA6	Increased	chr5	150510200	150511599	D11_increased_island12832	63	1.45466	16	0.426403	3.26176	1.1751e-16	3.6036e-16	150480273	150537443	ENSG00000197043	annexin_A6_[Source:HGNC_Symbol;Acc:544]	-1	0
APLF	Increased	chr2	68722400	68723799	D11_increased_island4218	55	1.26994	4	0.106601	9.70375	2.41364e-40	1.94809e-39	68694693	68858004	ENSG00000169621	aprataxin_and_PNKP_like_factor_[Source:HGNC_Symbol;Acc:28724]	1	0
ASAP3	Increased	chr1	23801000	23802599	D11_increased_island325	87	2.00882	27	0.719555	2.72299	6.66853e-17	2.06503e-16	23755056	23811061	ENSG00000088280	ArfGAP_with_SH3_domain,_ankyrin_repeat_and_PH_domain_3_[Source:HGNC_Symbol;Acc:14987]	-1	0
ARRB1	Increased	chr11	75044600	75046799	D11_increased_island23109	107	2.47062	20	0.533004	4.4558	1.55989e-37	1.14223e-36	74975226	75062873	ENSG00000137486	arrestin,_beta_1_[Source:HGNC_Symbol;Acc:711]	-1	0
ASNS	Increased	chr7	97499800	97502599	D11_increased_island16820	1166	26.9228	922	24.5715	1.09545	0.000988489	0.00168979	97481430	97501854	ENSG00000070669	asparagine_synthetase_(glutamine-hydrolyzing)_[Source:HGNC_Symbol;Acc:753]	-1	0
ASPHD1	Increased	chr16	29926400	29929799	D11_increased_island29118	193	4.45635	41	1.09266	4.00197	2.5548e-57	3.502e-56	29911696	29931185	ENSG00000174939	aspartate_beta-hydroxylase_domain_containing_1_[Source:HGNC_Symbol;Acc:27380]	1	0
ARID4B	Increased	chr1	235458400	235462799	D11_increased_island3079	407	9.39759	118	3.14472	2.97054	1.2669e-78	3.00478e-77	235294949	235491534	ENSG00000054267	AT_rich_interactive_domain_4B_(RBP1-like)_[Source:HGNC_Symbol;Acc:15550]	-1	0
ARID5B	Increased	chr10	63688600	63693999	D11_increased_island21276	461	10.6444	76	2.02542	5.19844	3.56409e-173	3.64525e-171	63661059	63856703	ENSG00000150347	AT_rich_interactive_domain_5B_(MRF1-like)_[Source:HGNC_Symbol;Acc:17362]	1	0
ATM	Increased	chr11	108227600	108228399	D11_increased_island23514	91	2.10118	57	1.51906	1.3743	0.00130363	0.00221546	108093211	108239829	ENSG00000149311	ataxia_telangiectasia_mutated_[Source:HGNC_Symbol;Acc:795]	1	0
ABCA4	Increased	chr1	94515400	94515999	D11_increased_island1315	36	0.831236	2	0.0533004	10.6857	2.12975e-31	1.21791e-30	94458393	94586688	ENSG00000198691	ATP-binding_cassette,_sub-family_A_(ABC1),_member_4_[Source:HGNC_Symbol;Acc:34]	-1	0
ABCA5	Increased	chr17	67264600	67266199	D11_increased_island30695	80	1.84719	31	0.826156	2.19309	6.14606e-11	1.46948e-10	67240452	67323385	ENSG00000154265	ATP-binding_cassette,_sub-family_A_(ABC1),_member_5_[Source:HGNC_Symbol;Acc:35]	-1	0
ATP13A3	Increased	chr3	194201000	194221599	D11_increased_island9078	4585	105.867	3809	101.511	1.04287	0.00228732	0.00383277	194123401	194219093	ENSG00000133657	ATPase_type_13A3_[Source:HGNC_Symbol;Acc:24113]	-1	0
ATP2C2	Increased	chr16	84389200	84391599	D11_increased_island29543	205	4.73343	100	2.66502	1.76713	2.02394e-14	5.64001e-14	84402133	84497793	ENSG00000064270	ATPase,_Ca++_transporting,_type_2C,_member_2_[Source:HGNC_Symbol;Acc:29103]	1	10535
ATP10D	Increased	chr4	47537000	47538199	D11_increased_island9715	51	1.17758	3	0.0799506	11.2633	4.65225e-42	3.9835e-41	47487305	47595503	ENSG00000145246	ATPase,_class_V,_type_10D_[Source:HGNC_Symbol;Acc:13549]	1	0
ATP6V1G1	Increased	chr9	117362200	117364599	D11_increased_island20052	91	2.10118	6	0.159901	11.3871	1.78152e-68	3.31977e-67	117350026	117360653	ENSG00000136888	ATPase,_H+_transporting,_lysosomal_13kDa,_V1_subunit_G1_[Source:HGNC_Symbol;Acc:864]	1	1548
ACKR3	Increased	chr2	237564800	237567199	D11_increased_island6288	89	2.055	16	0.426403	4.58686	7.62037e-33	4.6356e-32	237476430	237491001	ENSG00000144476	atypical_chemokine_receptor_3_[Source:HGNC_Symbol;Acc:23692]	1	73800
BACE2	Increased	chr21	42588800	42590399	D11_increased_island34137	105	2.42444	36	0.959407	2.48214	4.75176e-17	1.48376e-16	42539728	42654445	ENSG00000182240	beta-site_APP-cleaving_enzyme_2_[Source:HGNC_Symbol;Acc:934]	1	0
BAMBI	Increased	chr10	28965600	28969999	D11_increased_island20822	1565	36.1357	1190	31.7137	1.1392	1.97668e-07	4.02544e-07	28966271	28971868	ENSG00000095739	BMP_and_activin_membrane-bound_inhibitor_[Source:HGNC_Symbol;Acc:30251]	1	0
BBX	Increased	chr3	107514800	107517599	D11_increased_island7567	166	3.83292	33	0.879457	4.25558	2.42701e-53	2.9731e-52	107241783	107530171	ENSG00000114439	bobby_sox_homolog_(Drosophila)_[Source:HGNC_Symbol;Acc:14422]	1	0
BMP1	Increased	chr8	22035400	22037799	D11_increased_island17912	91	2.10118	27	0.719555	2.84676	9.17074e-19	3.08388e-18	22022249	22069839	ENSG00000168487	bone_morphogenetic_protein_1_[Source:HGNC_Symbol;Acc:1067]	1	0
BEX4	Increased	chrX	102475200	102476599	D11_increased_island35232	244	5.63394	167	4.45058	1.26351	0.000166316	0.000295777	102470020	102472174	ENSG00000102409	brain_expressed,_X-linked_4_[Source:HGNC_Symbol;Acc:25475]	1	3027
BDNF	Increased	chr11	27708600	27710199	D11_increased_island22345	57	1.31612	11	0.293152	4.18763	1.70845e-20	6.18052e-20	27676440	27743605	ENSG00000176697	brain-derived_neurotrophic_factor_[Source:HGNC_Symbol;Acc:1033]	-1	0
BCAS1	Increased	chr20	52522600	52524199	D11_increased_island33761	76	1.75483	24	0.639605	2.66853	1.1708e-14	3.29482e-14	52553316	52687304	ENSG00000064787	breast_carcinoma_amplified_sequence_1_[Source:HGNC_Symbol;Acc:974]	-1	29118
BTBD7	Increased	chr14	93767600	93770599	D11_increased_island27410	137	3.16332	34	0.906107	3.41612	1.58242e-34	1.03081e-33	93703896	93799438	ENSG00000011114	BTB_(POZ)_domain_containing_7_[Source:HGNC_Symbol;Acc:18269]	-1	0
C2CD3	Increased	chr11	73864200	73866999	D11_increased_island23073	105	2.42444	16	0.426403	5.4023	1.7414e-44	1.60875e-43	73723763	73882255	ENSG00000168014	C2_calcium-dependent_domain_containing_3_[Source:HGNC_Symbol;Acc:24564]	-1	0
CACNG4	Increased	chr17	64948600	64951399	D11_increased_island30671	184	4.24854	45	1.19926	3.48446	2.16697e-46	2.13648e-45	64961026	65029514	ENSG00000075461	calcium_channel,_voltage-dependent,_gamma_subunit_4_[Source:HGNC_Symbol;Acc:1408]	1	9628
CACNG8	Increased	chr19	54462600	54466799	D11_increased_island32798	553	12.7687	118	3.14472	4.03352	1.66838e-158	1.39947e-156	54466294	54493469	ENSG00000142408	calcium_channel,_voltage-dependent,_gamma_subunit_8_[Source:HGNC_Symbol;Acc:13628]	1	0
CALD1	Increased	chr7	134426600	134428399	D11_increased_island17423	74	1.70865	4	0.106601	12.9961	2.83746e-62	4.52643e-61	134429003	134655479	ENSG00000122786	caldesmon_1_[Source:HGNC_Symbol;Acc:1441]	1	605
CREB5	Increased	chr7	28649600	28653399	D11_increased_island15863	285	6.58062	70	1.86551	3.49003	4.21693e-70	8.16197e-69	28338940	28865511	ENSG00000146592	cAMP_responsive_element_binding_protein_5_[Source:HGNC_Symbol;Acc:16844]	1	0
CAP2	Increased	chr6	17564800	17565999	D11_increased_island13585	50	1.15449	5	0.133251	7.36445	1.50554e-30	8.30879e-30	17393447	17558023	ENSG00000112186	CAP,_adenylate_cyclase-associated_protein,_2_(yeast)_[Source:HGNC_Symbol;Acc:20039]	1	6778
CPM	Increased	chr12	69356200	69358399	D11_increased_island24968	82	1.89337	12	0.319802	5.53167	1.61434e-36	1.13848e-35	69235977	69365350	ENSG00000135678	carboxypeptidase_M_[Source:HGNC_Symbol;Acc:2311]	-1	0
CSNK1A1	Increased	chr5	148851000	148851999	D11_increased_island12768	77	1.77792	25	0.666255	2.59922	3.21518e-14	8.88419e-14	148871760	148931007	ENSG00000113712	casein_kinase_1,_alpha_1_[Source:HGNC_Symbol;Acc:2451]	-1	19762
CASP1	Increased	chr11	104905400	104906199	D11_increased_island23494	57	1.31612	18	0.479704	2.64482	1.62397e-11	3.97599e-11	104896170	104972158	ENSG00000137752	caspase_1,_apoptosis-related_cysteine_peptidase_[Source:HGNC_Symbol;Acc:1499]	-1	0
CARD14	Increased	chr17	78148800	78149999	D11_increased_island30859	62	1.43157	24	0.639605	2.18334	6.19458e-09	1.35669e-08	78143791	78183130	ENSG00000141527	caspase_recruitment_domain_family,_member_14_[Source:HGNC_Symbol;Acc:16446]	1	0
CTSH	Increased	chr15	79223600	79224799	D11_increased_island28343	74	1.70865	16	0.426403	3.82238	4.8467e-23	1.95282e-22	79213400	79241916	ENSG00000103811	cathepsin_H_[Source:HGNC_Symbol;Acc:2535]	-1	0
CTSS	Increased	chr1	150737000	150738599	D11_increased_island1774	119	2.7477	52	1.38581	1.96167	6.26933e-12	1.566e-11	150702672	150738433	ENSG00000163131	cathepsin_S_[Source:HGNC_Symbol;Acc:2545]	-1	0
CAV1	Increased	chr7	116179800	116180799	D11_increased_island17161	46	1.06214	8	0.213202	4.52457	1.1012e-18	3.68826e-18	116164839	116201233	ENSG00000105974	caveolin_1,_caveolae_protein,_22kDa_[Source:HGNC_Symbol;Acc:1527]	1	0
CAV2	Increased	chr7	116031400	116043999	D11_increased_island17154	913	21.0811	127	3.38458	6.18668	0	0	115927434	116148595	ENSG00000105971	caveolin_2_[Source:HGNC_Symbol;Acc:1528]	1	0
CITED2	Increased	chr6	139699400	139700599	D11_increased_island15038	72	1.66247	11	0.293152	5.27064	3.05717e-31	1.73643e-30	139693393	139695757	ENSG00000164442	Cbp/p300-interacting_transactivator,_with_Glu/Asp-rich_carboxy-terminal_domain,_2_[Source:HGNC_Symbol;Acc:1987]	-1	3644
CD22	Increased	chr19	35808200	35811199	D11_increased_island32134	185	4.27163	99	2.63837	1.61152	4.6483e-10	1.06896e-09	35810164	35838258	ENSG00000012124	CD22_molecule_[Source:HGNC_Symbol;Acc:1643]	1	0
CD40	Increased	chr20	44745800	44748199	D11_increased_island33524	490	11.3141	308	8.20826	1.37672	6.21092e-12	1.55168e-11	44746911	44758502	ENSG00000101017	CD40_molecule,_TNF_receptor_superfamily_member_5_[Source:HGNC_Symbol;Acc:11919]	1	0
CD47	Increased	chr3	107739200	107741399	D11_increased_island7574	150	3.46348	9	0.239852	13.0827	1.19727e-116	5.71182e-115	107762145	107809872	ENSG00000196776	CD47_molecule_[Source:HGNC_Symbol;Acc:1682]	-1	20747
CD55	Increased	chr1	207505600	207507599	D11_increased_island2535	78	1.80101	8	0.213202	7.60512	2.2676e-45	2.16343e-44	207494853	207534311	ENSG00000196352	CD55_molecule,_decay_accelerating_factor_for_complement_(Cromer_blood_group)_[Source:HGNC_Symbol;Acc:2665]	1	0
CD74	Increased	chr5	149790600	149793199	D11_increased_island12801	401	9.25905	192	5.11684	1.80464	1.02922e-27	5.06512e-27	149781200	149792492	ENSG00000019582	CD74_molecule,_major_histocompatibility_complex,_class_II_invariant_chain_[Source:HGNC_Symbol;Acc:1697]	-1	0
CDC42EP3	Increased	chr2	37924200	37928999	D11_increased_island3688	212	4.89506	32	0.852806	5.59226	7.95363e-88	2.25088e-86	37869032	37965611	ENSG00000163171	CDC42_effector_protein_(Rho_GTPase_binding)_3_[Source:HGNC_Symbol;Acc:16943]	-1	0
CISD1	Increased	chr10	60039400	60042799	D11_increased_island21227	276	6.37281	84	2.23862	2.82346	2.94249e-50	3.27056e-49	60028818	60049346	ENSG00000122873	CDGSH_iron_sulfur_domain_1_[Source:HGNC_Symbol;Acc:30880]	1	0
CAPRIN1	Increased	chr11	34062000	34062599	D11_increased_island22438	33	0.761967	8	0.213202	3.27309	2.97727e-10	6.91675e-10	34073230	34122703	ENSG00000135387	cell_cycle_associated_protein_1_[Source:HGNC_Symbol;Acc:6743]	1	10632
CREG1	Increased	chr1	167533000	167534399	D11_increased_island1982	73	1.68556	16	0.426403	3.77141	1.97671e-22	7.7985e-22	167498914	167523004	ENSG00000143162	cellular_repressor_of_E1A-stimulated_genes_1_[Source:HGNC_Symbol;Acc:2351]	-1	9997
CEP68	Increased	chr2	65303000	65304199	D11_increased_island4180	54	1.24685	22	0.586304	2.07184	2.42483e-07	4.91953e-07	65283500	65314138	ENSG00000011523	centrosomal_protein_68kDa_[Source:HGNC_Symbol;Acc:29076]	1	0
CEP70	Increased	chr3	138277800	138279399	D11_increased_island8142	71	1.63938	5	0.133251	10.3969	3.56714e-52	4.21393e-51	138213186	138313380	ENSG00000114107	centrosomal_protein_70kDa_[Source:HGNC_Symbol;Acc:29972]	-1	0
CCL28	Increased	chr5	43401600	43403799	D11_increased_island11627	134	3.09405	36	0.959407	3.16121	1.55237e-30	8.5583e-30	43376747	43412493	ENSG00000151882	chemokine_(C-C_motif)_ligand_28_[Source:HGNC_Symbol;Acc:17700]	-1	0
CLIC3	Increased	chr9	139894600	139895399	D11_increased_island20438	42	0.969776	14	0.373103	2.4837	2.2825e-08	4.86385e-08	139889087	139891255	ENSG00000169583	chloride_intracellular_channel_3_[Source:HGNC_Symbol;Acc:2064]	-1	3346
CLIC4	Increased	chr1	25039000	25040799	D11_increased_island340	82	1.89337	9	0.239852	7.19117	2.09426e-45	2.00149e-44	25071848	25170815	ENSG00000169504	chloride_intracellular_channel_4_[Source:HGNC_Symbol;Acc:13518]	1	31050
CHRM3	Increased	chr1	239571400	239572199	D11_increased_island3116	45	1.03905	16	0.426403	2.34439	5.09116e-08	1.06849e-07	239549865	240078750	ENSG00000133019	cholinergic_receptor,_muscarinic_3_[Source:HGNC_Symbol;Acc:1952]	1	0
C1orf198	Increased	chr1	230984400	230989599	D11_increased_island3006	279	6.44208	22	0.586304	10.5476	1.27392e-183	1.45621e-181	230972865	231005335	ENSG00000119280	chromosome_1_open_reading_frame_198_[Source:HGNC_Symbol;Acc:25900]	-1	0
C1orf21	Increased	chr1	184535600	184537799	D11_increased_island2213	77	1.77792	6	0.159901	9.65424	3.40208e-53	4.13671e-52	184356192	184598154	ENSG00000116667	chromosome_1_open_reading_frame_21_[Source:HGNC_Symbol;Acc:15494]	1	0
C1orf228	Increased	chr1	45186400	45188399	D11_increased_island711	70	1.61629	25	0.666255	2.36596	2.71783e-11	6.60431e-11	45140364	45191263	ENSG00000198520	chromosome_1_open_reading_frame_228_[Source:HGNC_Symbol;Acc:34345]	1	0
C11orf30	Increased	chr11	76165600	76167599	D11_increased_island23140	107	2.47062	8	0.213202	10.3969	1.46564e-74	3.15118e-73	76155967	76264069	ENSG00000158636	chromosome_11_open_reading_frame_30_[Source:HGNC_Symbol;Acc:18071]	1	0
C16orf45	Increased	chr16	15712000	15713799	D11_increased_island28916	100	2.30899	8	0.213202	9.723	3.62228e-67	6.53681e-66	15528152	15718885	ENSG00000166780	chromosome_16_open_reading_frame_45_[Source:HGNC_Symbol;Acc:19213]	1	0
C21orf91	Increased	chr21	19180000	19181399	D11_increased_island33982	65	1.50084	4	0.106601	11.4366	1.36899e-51	1.58273e-50	19161284	19191703	ENSG00000154642	chromosome_21_open_reading_frame_91_[Source:HGNC_Symbol;Acc:16459]	-1	0
C4orf27	Increased	chr4	170665600	170666799	D11_increased_island10686	53	1.22376	21	0.559654	2.12663	1.32127e-07	2.71549e-07	170650616	170679104	ENSG00000056050	chromosome_4_open_reading_frame_27_[Source:HGNC_Symbol;Acc:26051]	-1	0
C5orf42	Increased	chr5	37133800	37138999	D11_increased_island11464	300	6.92697	47	1.25256	5.43309	4.0703e-119	2.01094e-117	37106330	37249530	ENSG00000197603	chromosome_5_open_reading_frame_42_[Source:HGNC_Symbol;Acc:25801]	-1	0
C5orf56	Increased	chr5	131779800	131784399	D11_increased_island12477	288	6.64989	85	2.26527	2.91153	7.15146e-55	9.17711e-54	131746328	131811736	ENSG00000197536	chromosome_5_open_reading_frame_56_[Source:HGNC_Symbol;Acc:33838]	1	0
C7orf10	Increased	chr7	40546000	40547399	D11_increased_island16027	57	1.31612	3	0.0799506	12.5629	2.73195e-49	2.94885e-48	40174575	40900362	ENSG00000175600	chromosome_7_open_reading_frame_10_[Source:HGNC_Symbol;Acc:16001]	1	0
C7orf60	Increased	chr7	112582600	112583999	D11_increased_island17106	51	1.17758	11	0.293152	3.75443	1.22616e-16	3.75307e-16	112459202	112579971	ENSG00000164603	chromosome_7_open_reading_frame_60_[Source:HGNC_Symbol;Acc:26475]	-1	2630
C8orf31	Increased	chr8	144115800	144117799	D11_increased_island19058	83	1.91646	21	0.559654	3.3081	2.48873e-21	9.33703e-21	144120626	144141359	ENSG00000177335	chromosome_8_open_reading_frame_31_[Source:HGNC_Symbol;Acc:26731]	1	2828
C8orf4	Increased	chr8	40010200	40016399	D11_increased_island18060	1437	33.1802	800	21.3202	1.55542	2.07515e-55	2.69077e-54	40010989	40012821	ENSG00000176907	chromosome_8_open_reading_frame_4_[Source:HGNC_Symbol;Acc:1357]	1	0
C9orf3	Increased	chr9	97652000	97653999	D11_increased_island19727	78	1.80101	4	0.106601	13.6892	3.56336e-67	6.43745e-66	97488983	97849441	ENSG00000148120	chromosome_9_open_reading_frame_3_[Source:HGNC_Symbol;Acc:1361]	1	0
CLHC1	Increased	chr2	55381800	55384599	D11_increased_island4028	116	2.67843	33	0.879457	2.98146	9.56798e-25	4.1712e-24	55401927	55459699	ENSG00000162994	clathrin_heavy_chain_linker_domain_containing_1_[Source:HGNC_Symbol;Acc:26453]	-1	17329
CCDC148	Increased	chr2	159266400	159269199	D11_increased_island5144	134	3.09405	6	0.159901	16.7093	1.10489e-120	5.64281e-119	159027593	159313265	ENSG00000153237	coiled-coil_domain_containing_148_[Source:HGNC_Symbol;Acc:25191]	-1	0
CCDC50	Increased	chr3	191130000	191131199	D11_increased_island9014	51	1.17758	16	0.426403	2.65018	1.28757e-10	3.03234e-10	191046866	191116459	ENSG00000152492	coiled-coil_domain_containing_50_[Source:HGNC_Symbol;Acc:18111]	1	13542
CCDC80	Increased	chr3	112339800	112341399	D11_increased_island7667	68	1.57011	8	0.213202	6.64245	2.68124e-36	1.86919e-35	112323407	112368377	ENSG00000091986	coiled-coil_domain_containing_80_[Source:HGNC_Symbol;Acc:30649]	-1	0
CCSER2	Increased	chr10	86144400	86145399	D11_increased_island21652	63	1.45466	4	0.106601	11.09	2.76164e-49	2.97593e-48	86088342	86278273	ENSG00000107771	coiled-coil_serine-rich_protein_2_[Source:HGNC_Symbol;Acc:29197]	1	0
COL4A3	Increased	chr2	228077200	228084399	D11_increased_island6038	395	9.12051	56	1.49241	6.01924	3.52068e-170	3.47879e-168	228029281	228179508	ENSG00000169031	collagen,_type_IV,_alpha_3_(Goodpasture_antigen)_[Source:HGNC_Symbol;Acc:2204]	1	0
COL4A4	Increased	chr2	228016200	228020799	D11_increased_island6035	270	6.23427	24	0.639605	9.39184	4.72641e-165	4.36672e-163	227867427	228028829	ENSG00000081052	collagen,_type_IV,_alpha_4_[Source:HGNC_Symbol;Acc:2206]	-1	0
COL5A1	Increased	chr9	137558400	137564399	D11_increased_island20412	329	7.59658	47	1.25256	5.95654	2.58106e-141	1.73955e-139	137533620	137736686	ENSG00000130635	collagen,_type_V,_alpha_1_[Source:HGNC_Symbol;Acc:2209]	1	0
COLCA2	Increased	chr11	111194600	111198799	D11_increased_island23555	198	4.5718	34	0.906107	4.92614	4.1093e-73	8.5406e-72	111169565	111179460	ENSG00000214290	colorectal_cancer_associated_2_[Source:HGNC_Symbol;Acc:26978]	1	15141
C1R	Increased	chr12	7186200	7188399	D11_increased_island23924	140	3.23259	49	1.30586	2.44327	3.00723e-21	1.12559e-20	7187513	7245203	ENSG00000159403	complement_component_1,_r_subcomponent_[Source:HGNC_Symbol;Acc:1246]	-1	0
C1RL	Increased	chr12	7244200	7245399	D11_increased_island23925	241	5.56467	177	4.71709	1.17792	0.00552717	0.00906726	7242183	7261869	ENSG00000139178	complement_component_1,_r_subcomponent-like_[Source:HGNC_Symbol;Acc:21265]	-1	0
C4BPB	Increased	chr1	207256800	207260199	D11_increased_island2526	148	3.4173	14	0.373103	8.6063	3.18856e-88	9.07429e-87	207262187	207273338	ENSG00000123843	complement_component_4_binding_protein,_beta_[Source:HGNC_Symbol;Acc:1328]	1	1989
CTGF	Increased	chr6	132269200	132277199	D11_increased_island14932	1287	29.7167	688	18.3353	1.61964	2.64469e-58	3.73589e-57	132269316	132272513	ENSG00000118523	connective_tissue_growth_factor_[Source:HGNC_Symbol;Acc:2500]	-1	0
CTTNBP2NL	Increased	chr1	112946200	112947999	D11_increased_island1508	88	2.03191	19	0.506354	3.85551	5.38302e-27	2.5763e-26	112938803	113006078	ENSG00000143079	CTTNBP2_N-terminal_like_[Source:HGNC_Symbol;Acc:25330]	1	0
CXXC5	Increased	chr5	139027000	139042999	D11_increased_island12590	4962	114.572	3959	105.508	1.08585	4.83376e-09	1.06335e-08	139026884	139063467	ENSG00000171604	CXXC_finger_protein_5_[Source:HGNC_Symbol;Acc:26943]	1	0
CDK14	Increased	chr7	90422600	90423999	D11_increased_island16716	71	1.63938	7	0.186551	7.79765	1.2194e-42	1.06261e-41	90095738	90839905	ENSG00000058091	cyclin-dependent_kinase_14_[Source:HGNC_Symbol;Acc:8883]	1	0
CST5	Increased	chr20	23831400	23834399	D11_increased_island33208	176	4.06382	16	0.426403	9.02082	4.32003e-107	1.75934e-105	23856572	23860387	ENSG00000170367	cystatin_D_[Source:HGNC_Symbol;Acc:2477]	-1	22174
CST6	Increased	chr11	65773400	65785399	D11_increased_island22837	2222	51.3058	1505	40.1086	1.2789	3.07409e-29	1.61264e-28	65779312	65780976	ENSG00000175315	cystatin_E/M_[Source:HGNC_Symbol;Acc:2478]	1	0
CRIPT	Increased	chr2	46868200	46871399	D11_increased_island3897	170	3.92528	23	0.612955	6.17314	9.0168e-78	2.09552e-76	46843555	46852881	ENSG00000119878	cysteine-rich_PDZ-binding_protein_[Source:HGNC_Symbol;Acc:14312]	1	15320
CRISPLD2	Increased	chr16	84892000	84894199	D11_increased_island29555	86	1.98573	4	0.106601	15.0755	3.1044e-77	7.12943e-76	84853590	84954374	ENSG00000103196	cysteine-rich_secretory_protein_LCCL_domain_containing_2_[Source:HGNC_Symbol;Acc:25248]	1	0
CYP1B1	Increased	chr2	38318800	38320999	D11_increased_island3702	125	2.88624	29	0.772856	3.63891	2.13792e-34	1.38562e-33	38294116	38337044	ENSG00000138061	cytochrome_P450,_family_1,_subfamily_B,_polypeptide_1_[Source:HGNC_Symbol;Acc:2597]	-1	0
CYP7B1	Increased	chr8	65642800	65644999	D11_increased_island18201	83	1.91646	6	0.159901	10.3969	1.27358e-59	1.87896e-58	65500320	65711318	ENSG00000172817	cytochrome_P450,_family_7,_subfamily_B,_polypeptide_1_[Source:HGNC_Symbol;Acc:2652]	-1	0
CYTH3	Increased	chr7	6260400	6261999	D11_increased_island15472	60	1.38539	11	0.293152	4.40423	1.59824e-22	6.33257e-22	6201407	6312275	ENSG00000008256	cytohesin_3_[Source:HGNC_Symbol;Acc:9504]	-1	0
DAB2	Increased	chr5	39458000	39459599	D11_increased_island11545	87	2.00882	10	0.266502	6.93125	1.81897e-46	1.79763e-45	39371780	39462402	ENSG00000153071	Dab,_mitogen-responsive_phosphoprotein,_homolog_2_(Drosophila)_[Source:HGNC_Symbol;Acc:2662]	-1	0
DDX60L	Increased	chr4	169448800	169450599	D11_increased_island10646	93	2.14736	10	0.266502	7.40383	7.26733e-52	8.46919e-51	169277886	169458937	ENSG00000181381	DEAD_(Asp-Glu-Ala-Asp)_box_polypeptide_60-like_[Source:HGNC_Symbol;Acc:26429]	-1	0
DFNA5	Increased	chr7	24738000	24743599	D11_increased_island15790	482	11.1293	54	1.43911	7.60862	0.00000000000000000000000000000000000000000000000000000000000000000000000000000000000000000000000000000000000000000000000000000000000000000000000000000000000000000000000000000000000000000000000000000000000000000000000000000000000000000000000000000000312721470596	0.00000000000000000000000000000000000000000000000000000000000000000000000000000000000000000000000000000000000000000000000000000000000000000000000000000000000000000000000000000000000000000000000000000000000000000000000000000000000000000000000000000064649064868	24737972	24809244	ENSG00000105928	deafness,_autosomal_dominant_5_[Source:HGNC_Symbol;Acc:2810]	-1	0
DAPK1	Increased	chr9	90276200	90277599	D11_increased_island19593	51	1.17758	3	0.0799506	11.2633	4.65225e-42	3.9835e-41	90112143	90323548	ENSG00000196730	death-associated_protein_kinase_1_[Source:HGNC_Symbol;Acc:2674]	1	0
DOCK11	Increased	chrX	117670200	117672599	D11_increased_island35334	120	2.77079	21	0.559654	4.76523	1.53311e-44	1.41925e-43	117629861	117820126	ENSG00000147251	dedicator_of_cytokinesis_11_[Source:HGNC_Symbol;Acc:23483]	1	0
DOCK8	Increased	chr9	438600	439399	D11_increased_island19105	47	1.08523	2	0.0533004	13.8625	2.30842e-45	2.19896e-44	214854	465259	ENSG00000107099	dedicator_of_cytokinesis_8_[Source:HGNC_Symbol;Acc:19191]	1	0
DIO2	Increased	chr14	80602000	80603199	D11_increased_island27345	73	1.68556	8	0.213202	7.12378	9.2169e-41	7.53667e-40	80663873	80854100	ENSG00000211448	deiodinase,_iodothyronine,_type_II_[Source:HGNC_Symbol;Acc:2884]	-1	60675
DEK	Increased	chr6	18228200	18229399	D11_increased_island13607	64	1.47775	5	0.133251	9.38607	1.25373e-44	1.16701e-43	18224099	18265054	ENSG00000124795	DEK_oncogene_[Source:HGNC_Symbol;Acc:2768]	-1	0
DLC1	Increased	chr8	12978400	12980999	D11_increased_island17861	123	2.84006	22	0.586304	4.67106	1.19059e-44	1.10948e-43	12940870	13373167	ENSG00000164741	deleted_in_liver_cancer_1_[Source:HGNC_Symbol;Acc:2897]	-1	0
DKK1	Increased	chr10	54110600	54111799	D11_increased_island21151	72	1.66247	13	0.346453	4.51769	6.24517e-27	2.98488e-26	54074056	54077802	ENSG00000107984	dickkopf_WNT_signaling_pathway_inhibitor_1_[Source:HGNC_Symbol;Acc:2891]	1	32799
DKK3	Increased	chr11	12000600	12003199	D11_increased_island22171	79	1.8241	26	0.692905	2.56713	3.10378e-14	8.58247e-14	11984653	12031316	ENSG00000050165	dickkopf_WNT_signaling_pathway_inhibitor_3_[Source:HGNC_Symbol;Acc:2893]	-1	0
DHDH	Increased	chr19	49436000	49437999	D11_increased_island32594	459	10.5983	317	8.44811	1.25329	1.21669e-06	2.39275e-06	49436939	49448226	ENSG00000104808	dihydrodiol_dehydrogenase_(dimeric)_[Source:HGNC_Symbol;Acc:17887]	1	0
DIS3L2	Increased	chr2	233194400	233198399	D11_increased_island6122	250	5.77247	19	0.506354	10.8734	1.60467e-168	1.54883e-166	232825955	233209060	ENSG00000144535	DIS3_mitotic_control_homolog_(S._cerevisiae)-like_2_[Source:HGNC_Symbol;Acc:28648]	1	0
DCBLD1	Increased	chr6	117857000	117858799	D11_increased_island14804	109	2.5168	14	0.373103	6.35364	5.94811e-53	7.18233e-52	117774980	117891021	ENSG00000164465	discoidin,_CUB_and_LCCL_domain_containing_1_[Source:HGNC_Symbol;Acc:21479]	1	0
DISC1	Increased	chr1	231962600	231964799	D11_increased_island3013	126	2.90933	39	1.03936	2.75084	1.36059e-23	5.63712e-23	231762561	232177018	ENSG00000162946	disrupted_in_schizophrenia_1_[Source:HGNC_Symbol;Acc:2888]	1	0
DLX4	Increased	chr17	48048800	48050199	D11_increased_island30458	304	7.01933	103	2.74497	2.5409	3.98651e-46	3.89681e-45	48046334	48052321	ENSG00000108813	distal-less_homeobox_4_[Source:HGNC_Symbol;Acc:2917]	1	0
DMXL1	Increased	chr5	118472200	118472999	D11_increased_island12374	42	0.969776	2	0.0533004	12.4185	7.27736e-39	5.56948e-38	118373467	118584833	ENSG00000172869	Dmx-like_1_[Source:HGNC_Symbol;Acc:2937]	1	0
DNAJB2	Increased	chr2	220150200	220152399	D11_increased_island5854	85	1.96264	46	1.22591	1.58534	2.03879e-05	3.78942e-05	220143989	220151622	ENSG00000135924	DnaJ_(Hsp40)_homolog,_subfamily_B,_member_2_[Source:HGNC_Symbol;Acc:5228]	1	0
DNAJC6	Increased	chr1	65762800	65764599	D11_increased_island992	90	2.07809	15	0.399753	4.92768	1.3554e-35	9.20734e-35	65713902	65881552	ENSG00000116675	DnaJ_(Hsp40)_homolog,_subfamily_C,_member_6_[Source:HGNC_Symbol;Acc:15469]	1	0
DCLK2	Increased	chr4	151034800	151036399	D11_increased_island10443	56	1.29303	1	0.0266502	24.6926	2.81577e-74	6.01407e-73	150999426	151178609	ENSG00000170390	doublecortin-like_kinase_2_[Source:HGNC_Symbol;Acc:19002]	1	0
DPY30	Increased	chr2	32222200	32223599	D11_increased_island3627	71	1.63938	24	0.639605	2.49525	1.76669e-12	4.5354e-12	32092878	32264881	ENSG00000162961	dpy-30_homolog_(C._elegans)_[Source:HGNC_Symbol;Acc:24590]	-1	0
DNAH5	Increased	chr5	13932000	13935399	D11_increased_island11038	209	4.82579	28	0.746206	6.27398	9.86166e-96	3.24627e-94	13690440	13944652	ENSG00000039139	dynein,_axonemal,_heavy_chain_5_[Source:HGNC_Symbol;Acc:2950]	-1	0
DYSF	Increased	chr2	71884600	71886599	D11_increased_island4277	70	1.61629	4	0.106601	12.303	1.82845e-57	2.51968e-56	71680852	71913898	ENSG00000135636	dysferlin_[Source:HGNC_Symbol;Acc:3097]	1	0
DTNB	Increased	chr2	25739000	25740399	D11_increased_island3509	68	1.57011	5	0.133251	9.96367	6.6659e-49	7.09334e-48	25600067	25896503	ENSG00000138101	dystrobrevin,_beta_[Source:HGNC_Symbol;Acc:3058]	-1	0
ELF3	Increased	chr1	201990600	201993199	D11_increased_island2379	117	2.70152	42	1.11931	2.37758	2.4789e-17	7.82917e-17	201977073	201986316	ENSG00000163435	E74-like_factor_3_(ets_domain_transcription_factor,_epithelial-specific_)_[Source:HGNC_Symbol;Acc:3318]	1	4285
ENTPD4	Increased	chr8	23309600	23311199	D11_increased_island17940	71	1.63938	14	0.373103	4.15875	2.03625e-24	8.7267e-24	23243296	23315208	ENSG00000197217	ectonucleoside_triphosphate_diphosphohydrolase_4_[Source:HGNC_Symbol;Acc:14573]	-1	0
EFHD1	Increased	chr2	233515600	233517399	D11_increased_island6138	76	1.75483	15	0.399753	4.16958	6.05644e-26	2.76675e-25	233470767	233547491	ENSG00000115468	EF-hand_domain_family,_member_D1_[Source:HGNC_Symbol;Acc:29556]	1	0
EGLN3	Increased	chr14	34384800	34386399	D11_increased_island26614	62	1.43157	4	0.106601	10.9167	3.83288e-48	3.98341e-47	34393437	34931980	ENSG00000129521	egl-9_family_hypoxia-inducible_factor_3_[Source:HGNC_Symbol;Acc:14661]	-1	7039
ERC1	Increased	chr12	1499600	1501599	D11_increased_island23842	124	2.86315	8	0.213202	12.0334	2.62566e-93	8.30101e-92	1099675	1605099	ENSG00000082805	ELKS/RAB6-interacting/CAST_family_member_1_[Source:HGNC_Symbol;Acc:17072]	1	0
ELOVL2	Increased	chr6	11007800	11010399	D11_increased_island13436	119	2.7477	64	1.70561	1.59952	5.13431e-07	1.02751e-06	10980992	11044547	ENSG00000197977	ELOVL_fatty_acid_elongase_2_[Source:HGNC_Symbol;Acc:14416]	-1	0
ENAH	Increased	chr1	225788600	225789399	D11_increased_island2878	47	1.08523	5	0.133251	6.93125	9.86253e-28	4.85859e-27	225674537	225840844	ENSG00000154380	enabled_homolog_(Drosophila)_[Source:HGNC_Symbol;Acc:18271]	-1	0
EPDR1	Increased	chr7	37955400	37957199	D11_increased_island15998	155	3.57893	33	0.879457	3.97528	2.03734e-46	2.01105e-45	37723446	37991543	ENSG00000086289	ependymin_related_1_[Source:HGNC_Symbol;Acc:17572]	1	0
EPHA4	Increased	chr2	222326000	222329199	D11_increased_island5891	310	7.15787	50	1.33251	5.28338	8.82203e-120	4.40708e-118	222282747	222438922	ENSG00000116106	EPH_receptor_A4_[Source:HGNC_Symbol;Acc:3388]	-1	0
EPSTI1	Increased	chr13	43554000	43557799	D11_increased_island25870	255	5.88792	56	1.49241	3.89123	3.99125e-72	8.05406e-71	43460524	43566407	ENSG00000133106	epithelial_stromal_interaction_1_(breast)_[Source:HGNC_Symbol;Acc:16465]	-1	0
ERBB2IP	Increased	chr5	65395400	65398599	D11_increased_island11881	187	4.31781	11	0.293152	13.5737	3.76565e-146	2.69196e-144	65222303	65378377	ENSG00000112851	erbb2_interacting_protein_[Source:HGNC_Symbol;Acc:15842]	1	17024
EIF4B	Increased	chr12	53386000	53388199	D11_increased_island24757	134	3.09405	72	1.91881	1.60226	1.07113e-07	2.21247e-07	53399942	53435993	ENSG00000063046	eukaryotic_translation_initiation_factor_4B_[Source:HGNC_Symbol;Acc:3285]	1	11744
EIF5A2	Increased	chr3	170634800	170637199	D11_increased_island8614	91	2.10118	9	0.239852	7.97094	9.22988e-54	1.14376e-52	170606204	170626482	ENSG00000163577	eukaryotic_translation_initiation_factor_5A2_[Source:HGNC_Symbol;Acc:3301]	-1	8319
EXT1	Increased	chr8	118998400	119001199	D11_increased_island18690	106	2.44753	12	0.319802	7.13119	1.23572e-56	1.66817e-55	118806729	119124092	ENSG00000182197	exostosin_glycosyltransferase_1_[Source:HGNC_Symbol;Acc:3512]	-1	0
FBXL4	Increased	chr6	99460400	99462199	D11_increased_island14565	91	2.10118	23	0.612955	3.32122	3.38912e-23	1.38123e-22	99316420	99395849	ENSG00000112234	F-box_and_leucine-rich_repeat_protein_4_[Source:HGNC_Symbol;Acc:13601]	-1	64552
FAM129A	Increased	chr1	184796400	184797799	D11_increased_island2217	81	1.87028	16	0.426403	4.17914	1.80457e-27	8.7841e-27	184759858	184943682	ENSG00000135842	family_with_sequence_similarity_129,_member_A_[Source:HGNC_Symbol;Acc:16784]	-1	0
FAM134B	Increased	chr5	16568600	16570599	D11_increased_island11091	125	2.88624	14	0.373103	7.27781	8.42309e-67	1.50398e-65	16473147	16617167	ENSG00000154153	family_with_sequence_similarity_134,_member_B_[Source:HGNC_Symbol;Acc:25964]	-1	0
FAM155A	Increased	chr13	108593200	108594999	D11_increased_island26383	113	2.60916	10	0.266502	8.97912	5.34068e-71	1.05293e-69	107820883	108519083	ENSG00000204442	family_with_sequence_similarity_155,_member_A_[Source:HGNC_Symbol;Acc:33877]	-1	74118
FAM20C	Increased	chr7	226000	227199	D11_increased_island15343	55	1.26994	23	0.612955	2.02161	4.27081e-07	8.57693e-07	192969	300711	ENSG00000177706	family_with_sequence_similarity_20,_member_C_[Source:HGNC_Symbol;Acc:22140]	1	0
FAM21B	Increased	chr10	47935200	47936799	D11_increased_island21074	56	1.29303	7	0.186551	6.17314	4.66507e-29	2.43129e-28	47894023	47949412	ENSG00000152726	family_with_sequence_similarity_21,_member_B_[Source:HGNC_Symbol;Acc:23417]	1	0
FAM214A	Increased	chr15	53010200	53011399	D11_increased_island27862	59	1.3623	22	0.586304	2.26019	3.66957e-09	8.10981e-09	52873514	53002014	ENSG00000047346	family_with_sequence_similarity_214,_member_A_[Source:HGNC_Symbol;Acc:25609]	-1	8187
FAM60A	Increased	chr12	31470000	31472399	D11_increased_island24410	176	4.06382	61	1.62566	2.47345	1.32745e-26	6.23567e-26	31433518	31479992	ENSG00000139146	family_with_sequence_similarity_60,_member_A_[Source:HGNC_Symbol;Acc:30702]	-1	0
FAM63B	Increased	chr15	59085200	59087999	D11_increased_island27943	183	4.22545	55	1.46576	2.84676	8.92487e-35	5.86685e-34	59063391	59154099	ENSG00000128923	family_with_sequence_similarity_63,_member_B_[Source:HGNC_Symbol;Acc:26954]	1	0
FEZ2	Increased	chr2	36794800	36797199	D11_increased_island3665	195	4.50253	98	2.61172	1.71531	1.0581e-12	2.74241e-12	36778570	36873230	ENSG00000171055	fasciculation_and_elongation_protein_zeta_2_(zygin_II)_[Source:HGNC_Symbol;Acc:3660]	-1	0
FADS3	Increased	chr11	61641400	61643999	D11_increased_island22731	125	2.88624	17	0.453053	6.06484	1.1478e-57	1.59434e-56	61640991	61659523	ENSG00000221968	fatty_acid_desaturase_3_[Source:HGNC_Symbol;Acc:3576]	-1	0
FRMD3	Increased	chr9	86045600	86047999	D11_increased_island19543	177	4.08691	53	1.41246	2.85593	6.69933e-34	4.24611e-33	85857905	86153461	ENSG00000172159	FERM_domain_containing_3_[Source:HGNC_Symbol;Acc:24125]	-1	0
FERMT2	Increased	chr14	53329400	53330399	D11_increased_island26792	53	1.22376	4	0.106601	9.35719	3.49892e-38	2.61865e-37	53323986	53419153	ENSG00000073712	fermitin_family_member_2_[Source:HGNC_Symbol;Acc:15767]	-1	0
FBN1	Increased	chr15	48857800	48859399	D11_increased_island27814	61	1.40848	14	0.373103	3.58115	3.41662e-18	1.11982e-17	48700503	48938046	ENSG00000166147	fibrillin_1_[Source:HGNC_Symbol;Acc:3603]	-1	0
FGF2	Increased	chr4	123793800	123796399	D11_increased_island10148	123	2.84006	28	0.746206	3.70463	1.22037e-34	7.99425e-34	123747863	123819391	ENSG00000138685	fibroblast_growth_factor_2_(basic)_[Source:HGNC_Symbol;Acc:3676]	1	0
FGFR1	Increased	chr8	38322400	38326599	D11_increased_island18034	1451	33.5034	1018	27.1299	1.23456	3.53806e-15	1.02115e-14	38268656	38326352	ENSG00000077782	fibroblast_growth_factor_receptor_1_[Source:HGNC_Symbol;Acc:3688]	-1	0
FN1	Increased	chr2	216273400	216276799	D11_increased_island5747	256	5.91101	125	3.33128	1.76719	1.83571e-17	5.8413e-17	216225163	216300895	ENSG00000115414	fibronectin_1_[Source:HGNC_Symbol;Acc:3778]	-1	0
FBLN1	Increased	chr22	45953800	45956799	D11_increased_island34726	136	3.14023	11	0.293152	9.89147	1.07372e-89	3.14946e-88	45898118	45997015	ENSG00000077942	fibulin_1_[Source:HGNC_Symbol;Acc:3600]	1	0
FIGN	Increased	chr2	164428400	164430999	D11_increased_island5190	115	2.65534	22	0.586304	4.3697	3.11171e-39	2.41988e-38	164449906	164592522	ENSG00000182263	fidgetin_[Source:HGNC_Symbol;Acc:13285]	-1	18908
FILIP1L	Increased	chr3	99713600	99715599	D11_increased_island7425	76	1.75483	9	0.239852	6.67133	4.57936e-40	3.66261e-39	99548985	99833357	ENSG00000168386	filamin_A_interacting_protein_1-like_[Source:HGNC_Symbol;Acc:24589]	-1	0
FBLIM1	Increased	chr1	16106200	16108199	D11_increased_island195	81	1.87028	32	0.852806	2.15289	1.1597e-10	2.74289e-10	16083102	16113089	ENSG00000162458	filamin_binding_LIM_protein_1_[Source:HGNC_Symbol;Acc:24686]	1	0
FOLR1	Increased	chr11	71900600	71901399	D11_increased_island23030	40	0.923596	7	0.186551	4.44033	1.82565e-16	5.55199e-16	71900602	71907345	ENSG00000110195	folate_receptor_1_(adult)_[Source:HGNC_Symbol;Acc:3791]	1	0
FSTL1	Increased	chr3	120146800	120149599	D11_increased_island7781	86	1.98573	9	0.239852	7.53773	4.5356e-49	4.8499e-48	120111140	120170100	ENSG00000163430	follistatin-like_1_[Source:HGNC_Symbol;Acc:3972]	-1	0
FOXN3	Increased	chr14	89680400	89681599	D11_increased_island27378	50	1.15449	24	0.639605	1.76747	4.64625e-05	8.48249e-05	89591215	90085493	ENSG00000053254	forkhead_box_N3_[Source:HGNC_Symbol;Acc:1928]	-1	0
FTCDNL1	Increased	chr2	200581600	200582599	D11_increased_island5611	86	1.98573	46	1.22591	1.60377	1.22431e-05	2.2979e-05	200625267	200715896	ENSG00000226124	formiminotransferase_cyclodeaminase_N-terminal_like_[Source:HGNC_Symbol;Acc:48661]	-1	42669
FNBP1	Increased	chr9	132703800	132705799	D11_increased_island20299	82	1.89337	6	0.159901	10.2731	1.54644e-58	2.20507e-57	132649466	132805473	ENSG00000187239	formin_binding_protein_1_[Source:HGNC_Symbol;Acc:17069]	-1	0
FNBP1L	Increased	chr1	93973600	93976799	D11_increased_island1286	149	3.44039	62	1.65231	2.06287	4.38764e-16	1.31475e-15	93913688	94020218	ENSG00000137942	formin_binding_protein_1-like_[Source:HGNC_Symbol;Acc:20851]	1	0
FHL2	Increased	chr2	106184000	106184999	D11_increased_island4636	52	1.20067	5	0.133251	7.65325	1.81101e-32	1.0818e-31	105974169	106054970	ENSG00000115641	four_and_a_half_LIM_domains_2_[Source:HGNC_Symbol;Acc:3703]	-1	129031
FRAS1	Increased	chr4	79100600	79101399	D11_increased_island9898	39	0.900506	1	0.0266502	17.3281	1.23205e-46	1.22403e-45	78978724	79465423	ENSG00000138759	Fraser_syndrome_1_[Source:HGNC_Symbol;Acc:19185]	1	0
FZD2	Increased	chr17	42622600	42627399	D11_increased_island30345	304	7.01933	55	1.46576	4.71882	2.78076e-105	1.09167e-103	42634925	42636907	ENSG00000180340	frizzled_family_receptor_2_[Source:HGNC_Symbol;Acc:4040]	1	7527
FPGT	Increased	chr1	74688000	74688799	D11_increased_island1093	40	0.923596	22	0.586304	1.54446	0.0026572	0.00443785	74663896	74699770	ENSG00000254685	fucose-1-phosphate_guanylyltransferase_[Source:HGNC_Symbol;Acc:3825]	1	0
FYN	Increased	chr6	112131800	112135399	D11_increased_island14727	176	4.06382	32	0.852806	4.64709	8.93175e-62	1.39749e-60	111981535	112194655	ENSG00000010810	FYN_oncogene_related_to_SRC,_FGR,_YES_[Source:HGNC_Symbol;Acc:4037]	-1	0
GPR137C	Increased	chr14	53062600	53063799	D11_increased_island26789	77	1.77792	5	0.133251	11.2633	7.0792e-59	1.02243e-57	53019866	53104431	ENSG00000180998	G_protein-coupled_receptor_137C_[Source:HGNC_Symbol;Acc:25445]	1	0
GPR158	Increased	chr10	25787600	25788999	D11_increased_island20798	52	1.20067	13	0.346453	3.27997	2.15132e-14	5.9891e-14	25463991	25891155	ENSG00000151025	G_protein-coupled_receptor_158_[Source:HGNC_Symbol;Acc:23689]	1	0
GPR176	Increased	chr15	40169400	40171199	D11_increased_island27712	76	1.75483	9	0.239852	6.67133	4.57936e-40	3.66261e-39	40091233	40213093	ENSG00000166073	G_protein-coupled_receptor_176_[Source:HGNC_Symbol;Acc:32370]	-1	0
GPRC5A	Increased	chr12	13058600	13065399	D11_increased_island24079	395	9.12051	101	2.69167	3.36369	3.10738e-91	9.42037e-90	13043716	13070871	ENSG00000013588	G_protein-coupled_receptor,_family_C,_group_5,_member_A_[Source:HGNC_Symbol;Acc:9836]	1	0
GABARAPL1	Increased	chr12	10356400	10361599	D11_increased_island24003	388	8.95888	89	2.37187	3.7448	6.53968e-103	2.46286e-101	10365057	10375727	ENSG00000139112	GABA(A)_receptor-associated_protein_like_1_[Source:HGNC_Symbol;Acc:4068]	1	3459
GATA3	Increased	chr10	8117000	8118799	D11_increased_island20579	63	1.45466	19	0.506354	2.7725	2.37572e-13	6.32362e-13	8095567	8117161	ENSG00000107485	GATA_binding_protein_3_[Source:HGNC_Symbol;Acc:4172]	1	0
GIPC2	Increased	chr1	78566000	78568199	D11_increased_island1118	99	2.2859	11	0.293152	7.22005	8.74001e-54	1.08421e-52	78445226	78604133	ENSG00000137960	GIPC_PDZ_domain_containing_family,_member_2_[Source:HGNC_Symbol;Acc:18177]	1	0
GLIPR1	Increased	chr12	75851400	75853799	D11_increased_island25051	110	2.53989	9	0.239852	9.61711	1.31367e-72	2.69473e-71	75874460	75897633	ENSG00000139278	GLI_pathogenesis-related_1_[Source:HGNC_Symbol;Acc:17001]	1	20662
GLIPR2	Increased	chr9	36148000	36149599	D11_increased_island19309	75	1.73174	23	0.612955	2.74362	4.00121e-15	1.1495e-14	36136732	36163910	ENSG00000122694	GLI_pathogenesis-related_2_[Source:HGNC_Symbol;Acc:18007]	1	0
GLTSCR1L	Increased	chr6	42733000	42734599	D11_increased_island14004	79	1.8241	33	0.879457	2.0386	2.18315e-09	4.8847e-09	42749765	42836298	ENSG00000112624	GLTSCR1-like_[Source:HGNC_Symbol;Acc:21111]	1	15167
GLCCI1	Increased	chr7	8063400	8067799	D11_increased_island15530	220	5.07978	23	0.612955	7.97816	3.37783e-121	1.74885e-119	8008425	8133902	ENSG00000106415	glucocorticoid_induced_transcript_1_[Source:HGNC_Symbol;Acc:18713]	1	0
GFOD1	Increased	chr6	13479400	13482999	D11_increased_island13517	202	4.66416	25	0.666255	6.76463	1.39993e-98	4.85793e-97	13358062	13487894	ENSG00000145990	glucose-fructose_oxidoreductase_domain_containing_1_[Source:HGNC_Symbol;Acc:21096]	-1	0
GAA	Increased	chr17	78096800	78100399	D11_increased_island30854	379	8.75107	191	5.09019	1.71476	1.30674e-22	5.18799e-22	78075355	78093678	ENSG00000171298	glucosidase,_alpha;_acid_[Source:HGNC_Symbol;Acc:4065]	1	3123
GAD1	Increased	chr2	171742200	171743199	D11_increased_island5232	44	1.01596	7	0.186551	4.87353	2.13199e-19	7.36276e-19	171669723	171717661	ENSG00000128683	glutamate_decarboxylase_1_(brain,_67kDa)_[Source:HGNC_Symbol;Acc:4092]	1	24540
QPCT	Increased	chr2	37591200	37593999	D11_increased_island3677	168	3.8791	33	0.879457	4.30655	1.23587e-54	1.5745e-53	37571717	37600465	ENSG00000115828	glutaminyl-peptide_cyclotransferase_[Source:HGNC_Symbol;Acc:9753]	1	0
GLRX	Increased	chr5	95126400	95130999	D11_increased_island12215	211	4.87197	19	0.506354	9.1839	1.40226e-128	8.06204e-127	95087023	95158709	ENSG00000173221	glutaredoxin_(thioltransferase)_[Source:HGNC_Symbol;Acc:4330]	-1	0
GSTK1	Increased	chr7	142942400	142949199	D11_increased_island17585	395	9.12051	79	2.10537	4.28871	1.70458e-122	8.96066e-121	142941186	142967947	ENSG00000197448	glutathione_S-transferase_kappa_1_[Source:HGNC_Symbol;Acc:16906]	1	0
GSTM4	Increased	chr1	110191600	110203999	D11_increased_island1463	1633	37.7058	898	23.9319	1.57476	7.91774e-66	1.3849e-64	110198703	110208118	ENSG00000168765	glutathione_S-transferase_mu_4_[Source:HGNC_Symbol;Acc:4636]	1	0
GPNMB	Increased	chr7	23285600	23288199	D11_increased_island15759	578	13.346	207	5.51659	2.41177	3.6362e-77	8.3294e-76	23275586	23314727	ENSG00000136235	glycoprotein_(transmembrane)_nmb_[Source:HGNC_Symbol;Acc:4462]	1	0
GPC4	Increased	chrX	132528200	132529599	D11_increased_island35429	59	1.3623	21	0.559654	2.36293	6.92291e-10	1.5825e-09	132434131	132549518	ENSG00000076716	glypican_4_[Source:HGNC_Symbol;Acc:4452]	-1	0
GM2A	Increased	chr5	150636200	150638399	D11_increased_island12833	93	2.14736	12	0.319802	6.26478	2.06077e-45	1.97159e-44	150591711	150650001	ENSG00000196743	GM2_ganglioside_activator_[Source:HGNC_Symbol;Acc:4367]	1	0
GOLGA7	Increased	chr8	41365000	41366799	D11_increased_island18070	88	2.03191	34	0.906107	2.20315	6.75939e-12	1.68697e-11	41347915	41368499	ENSG00000147533	golgin_A7_[Source:HGNC_Symbol;Acc:24876]	1	0
GORAB	Increased	chr1	170531400	170532999	D11_increased_island2022	144	3.32495	72	1.91881	1.72094	5.10588e-10	1.17266e-09	170501270	170522587	ENSG00000120370	golgin,_RAB6-interacting_[Source:HGNC_Symbol;Acc:25676]	1	8814
GRAMD2	Increased	chr15	72488800	72491799	D11_increased_island28214	327	7.5504	188	5.01024	1.5036	1.4533e-12	3.74522e-12	72452148	72490126	ENSG00000175318	GRAM_domain_containing_2_[Source:HGNC_Symbol;Acc:27287]	-1	0
GAB2	Increased	chr11	77982800	77984199	D11_increased_island23183	56	1.29303	7	0.186551	6.17314	4.66507e-29	2.43129e-28	77926343	78129394	ENSG00000033327	GRB2-associated_binding_protein_2_[Source:HGNC_Symbol;Acc:14458]	-1	0
GCC2	Increased	chr2	109077400	109079199	D11_increased_island4654	68	1.57011	6	0.159901	8.54029	6.22237e-44	5.65298e-43	109065017	109125871	ENSG00000135968	GRIP_and_coiled-coil_domain_containing_2_[Source:HGNC_Symbol;Acc:23218]	1	0
GADD45A	Increased	chr1	68144600	68148199	D11_increased_island1040	171	3.94837	29	0.772856	4.96739	2.96319e-64	4.992e-63	68150744	68154021	ENSG00000116717	growth_arrest_and_DNA-damage-inducible,_alpha_[Source:HGNC_Symbol;Acc:4095]	1	2546
GADD45B	Increased	chr19	2488600	2491999	D11_increased_island31537	359	8.28927	236	6.28945	1.31606	2.34801e-07	4.76699e-07	2476120	2478257	ENSG00000099860	growth_arrest_and_DNA-damage-inducible,_beta_[Source:HGNC_Symbol;Acc:4096]	1	10344
GREB1L	Increased	chr18	18970600	18972199	D11_increased_island31191	57	1.31612	14	0.373103	3.3501	6.8669e-16	2.04222e-15	18822203	19105378	ENSG00000141449	growth_regulation_by_estrogen_in_breast_cancer-like_[Source:HGNC_Symbol;Acc:31042]	1	0
GNA13	Increased	chr17	62989000	62991199	D11_increased_island30638	136	3.14023	36	0.959407	3.20804	1.42945e-31	8.23175e-31	63006833	63052957	ENSG00000120063	guanine_nucleotide_binding_protein_(G_protein),_alpha_13_[Source:HGNC_Symbol;Acc:4381]	-1	15635
GNAI1	Increased	chr7	79774400	79777799	D11_increased_island16581	188	4.3409	21	0.559654	7.44322	3.13122e-99	1.10565e-97	79763271	79848718	ENSG00000127955	guanine_nucleotide_binding_protein_(G_protein),_alpha_inhibiting_activity_polypeptide_1_[Source:HGNC_Symbol;Acc:4384]	1	0
GNB5	Increased	chr15	52436200	52437999	D11_increased_island27858	67	1.54702	11	0.293152	4.90963	1.69561e-27	8.26475e-27	52413117	52483566	ENSG00000069966	guanine_nucleotide_binding_protein_(G_protein),_beta_5_[Source:HGNC_Symbol;Acc:4401]	-1	0
GNG12	Increased	chr1	68262200	68264799	D11_increased_island1048	136	3.14023	14	0.373103	7.91318	7.72682e-77	1.7596e-75	68167149	68299150	ENSG00000172380	guanine_nucleotide_binding_protein_(G_protein),_gamma_12_[Source:HGNC_Symbol;Acc:19663]	-1	0
GNG4	Increased	chr1	235798600	235800399	D11_increased_island3087	117	2.70152	29	0.772856	3.40786	7.03915e-30	3.78831e-29	235710987	235814054	ENSG00000168243	guanine_nucleotide_binding_protein_(G_protein),_gamma_4_[Source:HGNC_Symbol;Acc:4407]	-1	0
GNAQ	Increased	chr9	80478200	80479799	D11_increased_island19464	70	1.61629	5	0.133251	10.2525	4.45575e-51	5.07545e-50	80331003	80646374	ENSG00000156052	guanine_nucleotide_binding_protein_(G_protein),_q_polypeptide_[Source:HGNC_Symbol;Acc:4390]	-1	0
GBP1	Increased	chr1	89506200	89507799	D11_increased_island1229	65	1.50084	13	0.346453	4.08449	3.07595e-22	1.1994e-21	89518002	89531043	ENSG00000117228	guanylate_binding_protein_1,_interferon-inducible_[Source:HGNC_Symbol;Acc:4182]	-1	10204
GBP2	Increased	chr1	89590400	89593799	D11_increased_island1231	260	6.00337	156	4.15743	1.44033	9.14504e-09	1.9838e-08	89571815	89616139	ENSG00000162645	guanylate_binding_protein_2,_interferon-inducible_[Source:HGNC_Symbol;Acc:4183]	-1	0
GBP4	Increased	chr1	89663600	89665199	D11_increased_island1232	269	6.21118	156	4.15743	1.49	2.5527e-10	5.94723e-10	89646831	89664615	ENSG00000162654	guanylate_binding_protein_4_[Source:HGNC_Symbol;Acc:20480]	-1	0
GBP6	Increased	chr1	89828400	89830999	D11_increased_island1235	230	5.31068	110	2.93152	1.80306	7.89928e-17	2.44032e-16	89829617	89852020	ENSG00000183347	guanylate_binding_protein_family,_member_6_[Source:HGNC_Symbol;Acc:25395]	1	0
HLX	Increased	chr1	221133200	221138199	D11_increased_island2750	250	5.77247	34	0.906107	6.21337	1.42718e-112	6.34159e-111	221051699	221058401	ENSG00000136630	H2.0-like_homeobox_[Source:HGNC_Symbol;Acc:4978]	1	74800
HDDC2	Increased	chr6	125563800	125564799	D11_increased_island14869	45	1.03905	2	0.0533004	13.2849	9.79376e-43	8.55109e-42	125541108	125623282	ENSG00000111906	HD_domain_containing_2_[Source:HGNC_Symbol;Acc:21078]	-1	0
HEG1	Increased	chr3	124764200	124765199	D11_increased_island7869	53	1.22376	3	0.0799506	11.6965	1.94399e-44	1.78967e-43	124684554	124774802	ENSG00000173706	heart_development_protein_with_EGF-like_domains_1_[Source:HGNC_Symbol;Acc:29227]	-1	0
HHAT	Increased	chr1	210610000	210614799	D11_increased_island2595	276	6.37281	22	0.586304	10.4345	1.69165e-180	1.88206e-178	210501596	210849638	ENSG00000054392	hedgehog_acyltransferase_[Source:HGNC_Symbol;Acc:18270]	1	0
HS3ST5	Increased	chr6	114443000	114445599	D11_increased_island14770	122	2.81697	15	0.399753	6.6605	6.04448e-61	9.26344e-60	114376750	114664209	ENSG00000249853	heparan_sulfate_(glucosamine)_3-O-sulfotransferase_5_[Source:HGNC_Symbol;Acc:19419]	-1	0
HDGFRP3	Increased	chr15	83868600	83869599	D11_increased_island28409	51	1.17758	4	0.106601	9.01062	4.71436e-36	3.25136e-35	83784320	83876770	ENSG00000166503	Hepatoma-derived_growth_factor-related_protein_3__[Source:UniProtKB/Swiss-Prot;Acc:Q9Y3E1]	-1	0
HPN	Increased	chr19	35531400	35533399	D11_increased_island32124	432	9.97484	315	8.39481	1.1872	0.000217866	0.000385152	35531410	35557475	ENSG00000105707	hepsin_[Source:HGNC_Symbol;Acc:5155]	1	0
HPS5	Increased	chr11	18332600	18337999	D11_increased_island22249	464	10.7137	152	4.05083	2.6332	2.39067e-73	4.99627e-72	18300223	18343745	ENSG00000110756	Hermansky-Pudlak_syndrome_5_[Source:HGNC_Symbol;Acc:17022]	-1	0
HERPUD2	Increased	chr7	35704000	35706599	D11_increased_island15970	126	2.90933	17	0.453053	6.11298	1.77082e-58	2.51854e-57	35672269	35735181	ENSG00000122557	HERPUD_family_member_2_[Source:HGNC_Symbol;Acc:21915]	-1	0
HHLA3	Increased	chr1	70832200	70833399	D11_increased_island1076	48	1.10832	9	0.239852	4.24539	4.1177e-18	1.34337e-17	70820488	70851022	ENSG00000197568	HERV-H_LTR-associating_3_[Source:HGNC_Symbol;Acc:4906]	1	0
HMGN3	Increased	chr6	79939200	79940599	D11_increased_island14381	56	1.29303	11	0.293152	4.11543	7.84122e-20	2.76369e-19	79910962	79944406	ENSG00000118418	high_mobility_group_nucleosomal_binding_domain_3_[Source:HGNC_Symbol;Acc:12312]	-1	0
HDAC5	Increased	chr17	42178000	42179399	D11_increased_island30334	56	1.29303	18	0.479704	2.59922	4.5751e-11	1.09888e-10	42154114	42201070	ENSG00000108840	histone_deacetylase_5_[Source:HGNC_Symbol;Acc:14068]	-1	0
HOXC6	Increased	chr12	54398800	54400199	D11_increased_island24777	119	2.7477	80	2.13202	1.28356	0.00326805	0.00543165	54384408	54424607	ENSG00000197757	homeobox_C6_[Source:HGNC_Symbol;Acc:5128]	1	0
HIPK3	Increased	chr11	33318400	33319799	D11_increased_island22421	53	1.22376	7	0.186551	5.84824	1.56664e-26	7.33973e-26	33278218	33378569	ENSG00000110422	homeodomain_interacting_protein_kinase_3_[Source:HGNC_Symbol;Acc:4915]	1	0
HRASLS2	Increased	chr11	63327200	63329199	D11_increased_island22771	132	3.04787	18	0.479704	6.06484	1.29502e-60	1.96402e-59	63320242	63330855	ENSG00000133328	HRAS-like_suppressor_2_[Source:HGNC_Symbol;Acc:17824]	-1	0
HSPBAP1	Increased	chr3	122503400	122505599	D11_increased_island7811	119	2.7477	16	0.426403	6.11581	1.56342e-55	2.04268e-54	122458846	122512671	ENSG00000169087	HSPB_(heat_shock_27kDa)_associated_protein_1_[Source:HGNC_Symbol;Acc:16389]	-1	0
HIP1R	Increased	chr12	123324600	123327599	D11_increased_island25519	199	4.59489	86	2.29192	1.99174	4.40439e-19	1.50042e-18	123319000	123347507	ENSG00000130787	huntingtin_interacting_protein_1_related_[Source:HGNC_Symbol;Acc:18415]	1	0
IGFN1	Increased	chr1	201159200	201162399	D11_increased_island2349	681	15.7242	103	2.74497	5.68162	0.000000000000000000000000000000000000000000000000000000000000000000000000000000000000000000000000000000000000000000000000000000000000000000000000000000000000000000000000000000000000000000000000000000000000000000000000000000000000000000000000000000000000000000000000000000000025944940954	0.00000000000000000000000000000000000000000000000000000000000000000000000000000000000000000000000000000000000000000000000000000000000000000000000000000000000000000000000000000000000000000000000000000000000000000000000000000000000000000000000000000000000000000000000000000000646383832366	201159953	201198080	ENSG00000163395	immunoglobulin-like_and_fibronectin_type_III_domain_containing_1_[Source:HGNC_Symbol;Acc:24607]	1	0
INADL	Increased	chr1	62531600	62532599	D11_increased_island937	45	1.03905	0	0	39.8547	4.30303e-56	5.70261e-55	62208149	62629592	ENSG00000132849	InaD-like_(Drosophila)_[Source:HGNC_Symbol;Acc:28881]	1	0
INHBA	Increased	chr7	41732000	41746599	D11_increased_island16068	6619	152.832	5084	135.49	1.12795	3.46877e-22	1.35067e-21	41724712	41742706	ENSG00000122641	inhibin,_beta_A_[Source:HGNC_Symbol;Acc:6066]	-1	0
INHBB	Increased	chr2	121159000	121162999	D11_increased_island4826	227	5.24141	63	1.67896	3.08657	7.3633e-48	7.58152e-47	121103719	121109384	ENSG00000163083	inhibin,_beta_B_[Source:HGNC_Symbol;Acc:6067]	1	49617
ID4	Increased	chr6	19866600	19868199	D11_increased_island13642	108	2.49371	30	0.799506	3.0464	5.76259e-24	2.42509e-23	19837617	19840915	ENSG00000172201	inhibitor_of_DNA_binding_4,_dominant_negative_helix-loop-helix_protein_[Source:HGNC_Symbol;Acc:5363]	1	25686
INPP5B	Increased	chr1	38409200	38411199	D11_increased_island534	74	1.70865	9	0.239852	6.49805	2.49353e-38	1.87499e-37	38326369	38412729	ENSG00000204084	inositol_polyphosphate-5-phosphatase,_75kDa_[Source:HGNC_Symbol;Acc:6077]	-1	0
IRS2	Increased	chr13	110456600	110457199	D11_increased_island26412	34	0.785057	6	0.159901	4.33203	3.05765e-14	8.46555e-14	110406184	110438915	ENSG00000185950	insulin_receptor_substrate_2_[Source:HGNC_Symbol;Acc:6126]	-1	17686
IGFBP3	Increased	chr7	45955400	45967799	D11_increased_island16140	4682	108.107	3723	99.2187	1.08952	3.36291e-09	7.44281e-09	45951949	45961473	ENSG00000146674	insulin-like_growth_factor_binding_protein_3_[Source:HGNC_Symbol;Acc:5472]	-1	0
IGFBP5	Increased	chr2	217546400	217548199	D11_increased_island5786	105	2.42444	60	1.59901	1.50556	2.46153e-05	4.55896e-05	217536828	217560248	ENSG00000115461	insulin-like_growth_factor_binding_protein_5_[Source:HGNC_Symbol;Acc:5474]	-1	0
IGFBP7	Increased	chr4	57911400	57913599	D11_increased_island9785	81	1.87028	6	0.159901	10.1493	1.85545e-57	2.55326e-56	57896939	57976551	ENSG00000163453	insulin-like_growth_factor_binding_protein_7_[Source:HGNC_Symbol;Acc:5476]	-1	0
ITM2B	Increased	chr13	48781000	48782199	D11_increased_island25957	57	1.31612	6	0.159901	7.17879	2.63204e-33	1.62511e-32	48807294	48837063	ENSG00000136156	integral_membrane_protein_2B_[Source:HGNC_Symbol;Acc:6174]	1	25096
ITGAM	Increased	chr16	31295400	31296199	D11_increased_island29134	58	1.33921	10	0.266502	4.64709	4.09448e-23	1.65868e-22	31271311	31344213	ENSG00000169896	integrin,_alpha_M_(complement_component_3_receptor_3_subunit)_[Source:HGNC_Symbol;Acc:6149]	1	0
ICAM1	Increased	chr19	10390000	10390999	D11_increased_island31702	58	1.33921	9	0.239852	5.1118	2.53299e-25	1.13026e-24	10381511	10397291	ENSG00000090339	intercellular_adhesion_molecule_1_[Source:HGNC_Symbol;Acc:5344]	1	0
IFNGR1	Increased	chr6	137561200	137563799	D11_increased_island15014	129	2.9786	21	0.559654	5.11967	5.44819e-51	6.18838e-50	137518621	137540586	ENSG00000027697	interferon_gamma_receptor_1_[Source:HGNC_Symbol;Acc:5439]	-1	20615
IFIT3	Increased	chr10	91091800	91093799	D11_increased_island21693	212	4.89506	153	4.07748	1.19834	0.00427265	0.00705288	91087651	91100728	ENSG00000119917	interferon-induced_protein_with_tetratricopeptide_repeats_3_[Source:HGNC_Symbol;Acc:5411]	1	0
IFI16	Increased	chr1	158984800	158985999	D11_increased_island1874	52	1.20067	8	0.213202	5.10217	4.02382e-23	1.63243e-22	158969758	159024945	ENSG00000163565	interferon,_gamma-inducible_protein_16_[Source:HGNC_Symbol;Acc:5395]	1	0
IL1R1	Increased	chr2	102761200	102762599	D11_increased_island4608	61	1.40848	5	0.133251	8.95286	1.71739e-41	1.44265e-40	102681004	102796334	ENSG00000115594	interleukin_1_receptor,_type_I_[Source:HGNC_Symbol;Acc:5993]	1	0
IL23A	Increased	chr12	56731600	56734399	D11_increased_island24799	216	4.98742	133	3.54448	1.40306	8.01834e-07	1.5909e-06	56732663	56734193	ENSG00000110944	interleukin_23,_alpha_subunit_p19_[Source:HGNC_Symbol;Acc:15488]	1	0
IL32	Increased	chr16	3114000	3116999	D11_increased_island28727	162	3.74056	29	0.772856	4.70747	6.06344e-58	8.50955e-57	3115298	3131908	ENSG00000008517	interleukin_32_[Source:HGNC_Symbol;Acc:16830]	1	0
IRAK1BP1	Increased	chr6	79620200	79620799	D11_increased_island14378	47	1.08523	24	0.639605	1.6635	0.00029147	0.000512012	79577189	79656157	ENSG00000146243	interleukin-1_receptor-associated_kinase_1_binding_protein_1_[Source:HGNC_Symbol;Acc:17368]	1	0
ITSN1	Increased	chr21	35118000	35119799	D11_increased_island34048	71	1.63938	10	0.266502	5.67102	5.74114e-33	3.50725e-32	35014706	35272165	ENSG00000205726	intersectin_1_(SH3_domain_protein)_[Source:HGNC_Symbol;Acc:6183]	1	0
ICK	Increased	chr6	52876200	52879599	D11_increased_island14141	126	2.90933	13	0.346453	7.85954	2.7475e-71	5.437e-70	52866077	52926600	ENSG00000112144	intestinal_cell_(MAK-like)_kinase_[Source:HGNC_Symbol;Acc:21219]	-1	0
IVL	Increased	chr1	152879200	152882399	D11_increased_island1811	233	5.37995	38	1.01271	5.19844	8.48838e-90	2.49927e-88	152881021	152884362	ENSG00000163207	involucrin_[Source:HGNC_Symbol;Acc:6187]	1	0
IQCH	Increased	chr15	67706000	67706999	D11_increased_island28106	88	2.03191	29	0.772856	2.57034	1.38785e-15	4.07057e-15	67547138	67794598	ENSG00000103599	IQ_motif_containing_H_[Source:HGNC_Symbol;Acc:25721]	1	0
IQCA1	Increased	chr2	237375000	237376399	D11_increased_island6280	58	1.33921	6	0.159901	7.30257	3.08259e-34	1.97983e-33	237232794	237416185	ENSG00000132321	IQ_motif_containing_with_AAA_domain_1_[Source:HGNC_Symbol;Acc:26195]	-1	0
JAK1	Increased	chr1	65380200	65384599	D11_increased_island983	258	5.95719	45	1.19926	4.87824	4.82965e-93	1.51866e-91	65298912	65432187	ENSG00000162434	Janus_kinase_1_[Source:HGNC_Symbol;Acc:6190]	-1	0
JAK3	Increased	chr19	17960800	17961999	D11_increased_island31872	60	1.38539	27	0.719555	1.88753	1.47762e-06	2.89403e-06	17935589	17958880	ENSG00000105639	Janus_kinase_3_[Source:HGNC_Symbol;Acc:6193]	-1	1921
KLK7	Increased	chr19	51481800	51483399	D11_increased_island32646	107	2.47062	44	1.17261	2.07937	2.04625e-12	5.23097e-12	51479729	51487355	ENSG00000169035	kallikrein-related_peptidase_7_[Source:HGNC_Symbol;Acc:6368]	-1	0
KAZN	Increased	chr1	15354200	15355999	D11_increased_island187	80	1.84719	13	0.346453	5.01278	1.20751e-32	7.27224e-32	14925200	15444539	ENSG00000189337	kazrin,_periplakin_interacting_protein_[Source:HGNC_Symbol;Acc:29173]	1	0
KLHL24	Increased	chr3	183368200	183375999	D11_increased_island8823	512	11.822	53	1.41246	8.23086	0.00000000000000000000000000000000000000000000000000000000000000000000000000000000000000000000000000000000000000000000000000000000000000000000000000000000000000000000000000000000000000000000000000000000000000000000000000000000000000000000000000000000000000000000000000000000000000054863352753	0.000000000000000000000000000000000000000000000000000000000000000000000000000000000000000000000000000000000000000000000000000000000000000000000000000000000000000000000000000000000000000000000000000000000000000000000000000000000000000000000000000000000000000000000000000000000000142152166169	183353356	183402265	ENSG00000114796	kelch-like_family_member_24_[Source:HGNC_Symbol;Acc:25947]	1	0
KLHL3	Increased	chr5	136953200	136955999	D11_increased_island12555	150	3.46348	48	1.27921	2.66995	2.95869e-26	1.37395e-25	136953189	137071779	ENSG00000146021	kelch-like_family_member_3_[Source:HGNC_Symbol;Acc:6354]	-1	0
KLHL4	Increased	chrX	86895600	86897599	D11_increased_island35202	140	3.23259	71	1.89216	1.69671	2.03884e-09	4.56453e-09	86772752	86925050	ENSG00000102271	kelch-like_family_member_4_[Source:HGNC_Symbol;Acc:6355]	1	0
KRT16	Increased	chr17	39766200	39770199	D11_increased_island30274	524	12.0991	394	10.5002	1.15155	0.000687915	0.00118465	39766030	39772151	ENSG00000186832	keratin_16_[Source:HGNC_Symbol;Acc:6423]	-1	0
KRT17	Increased	chr17	39773800	39782599	D11_increased_island30275	1288	29.7398	597	15.9102	1.86755	2.10131e-92	6.51953e-91	39775689	39781094	ENSG00000128422	keratin_17_[Source:HGNC_Symbol;Acc:6427]	-1	0
KRT80	Increased	chr12	52557600	52560599	D11_increased_island24738	250	5.77247	131	3.49118	1.64748	7.7082e-14	2.09654e-13	52562780	52585784	ENSG00000167767	keratin_80_[Source:HGNC_Symbol;Acc:27056]	-1	2182
KRT86	Increased	chr12	52671200	52676399	D11_increased_island24742	586	13.5307	434	11.5662	1.16915	9.60416e-05	0.000172799	52643084	52702947	ENSG00000170442	keratin_86_[Source:HGNC_Symbol;Acc:6463]	1	0
KIAA0247	Increased	chr14	70097800	70099399	D11_increased_island27161	83	1.91646	14	0.373103	4.85187	1.14663e-32	6.91705e-32	70078313	70181859	ENSG00000100647	KIAA0247_[Source:HGNC_Symbol;Acc:19956]	1	0
KIAA0895	Increased	chr7	36418000	36418999	D11_increased_island15988	49	1.13141	10	0.266502	3.93821	5.35785e-17	1.66886e-16	36363830	36429734	ENSG00000164542	KIAA0895_[Source:HGNC_Symbol;Acc:22206]	-1	0
KTN1	Increased	chr14	56163600	56167799	D11_increased_island26860	335	7.73512	54	1.43911	5.29295	2.76174e-129	1.60203e-127	56025790	56168244	ENSG00000126777	kinectin_1_(kinesin_receptor)_[Source:HGNC_Symbol;Acc:6467]	1	0
KRAS	Increased	chr12	25428600	25429999	D11_increased_island24277	96	2.21663	25	0.666255	3.23236	1.89354e-23	7.80251e-23	25357723	25403870	ENSG00000133703	Kirsten_rat_sarcoma_viral_oncogene_homolog_[Source:HGNC_Symbol;Acc:6407]	-1	24731
KANK4	Increased	chr1	62821200	62822799	D11_increased_island950	62	1.43157	4	0.106601	10.9167	3.83288e-48	3.98341e-47	62702651	62785085	ENSG00000132854	KN_motif_and_ankyrin_repeat_domains_4_[Source:HGNC_Symbol;Acc:27263]	-1	36116
KRBA1	Increased	chr7	149406800	149408399	D11_increased_island17653	74	1.70865	5	0.133251	10.8301	1.6865e-55	2.19341e-54	149411872	149431664	ENSG00000133619	KRAB-A_domain_containing_1_[Source:HGNC_Symbol;Acc:22228]	1	3474
KLF13	Increased	chr15	31684200	31685199	D11_increased_island27588	54	1.24685	6	0.159901	6.80748	1.47767e-30	8.17198e-30	31619058	31727868	ENSG00000169926	Kruppel-like_factor_13_[Source:HGNC_Symbol;Acc:13672]	1	0
KLF8	Increased	chrX	56311800	56319199	D11_increased_island35080	422	9.74394	37	0.986057	9.64447	0.00000000000000000000000000000000000000000000000000000000000000000000000000000000000000000000000000000000000000000000000000000000000000000000000000000000000000000000000000000000000000000000000000000000000000000000000000000000000000000000000000000000000000000175736345469	0.000000000000000000000000000000000000000000000000000000000000000000000000000000000000000000000000000000000000000000000000000000000000000000000000000000000000000000000000000000000000000000000000000000000000000000000000000000000000000000000000000000000000000386606696912	56258854	56314322	ENSG00000102349	Kruppel-like_factor_8_[Source:HGNC_Symbol;Acc:6351]	1	0
LACTB	Increased	chr15	63411600	63412799	D11_increased_island28023	55	1.26994	2	0.0533004	16.1729	3.22722e-56	4.29299e-55	63413999	63434260	ENSG00000103642	lactamase,_beta_[Source:HGNC_Symbol;Acc:16468]	1	1201
LAMB1	Increased	chr7	107588200	107595199	D11_increased_island17045	591	13.6461	242	6.44935	2.11075	1.44968e-59	2.1358e-58	107564244	107643700	ENSG00000091136	laminin,_beta_1_[Source:HGNC_Symbol;Acc:6486]	-1	0
LAMC1	Increased	chr1	183069200	183070199	D11_increased_island2178	44	1.01596	9	0.239852	3.89883	1.83946e-15	5.35969e-15	182992595	183114727	ENSG00000135862	laminin,_gamma_1_(formerly_LAMB2)_[Source:HGNC_Symbol;Acc:6492]	1	0
LAYN	Increased	chr11	111423600	111428399	D11_increased_island23562	393	9.07433	44	1.17261	7.58587	7.11185e-204	1.00633e-201	111411005	111432264	ENSG00000204381	layilin_[Source:HGNC_Symbol;Acc:29471]	1	0
LEPROT	Increased	chr1	65900800	65902799	D11_increased_island995	123	2.84006	19	0.506354	5.37172	4.67521e-51	5.32023e-50	65886270	65901690	ENSG00000213625	leptin_receptor_overlapping_transcript_[Source:HGNC_Symbol;Acc:29477]	1	0
LUZP1	Increased	chr1	23425800	23430599	D11_increased_island317	226	5.21832	70	1.86551	2.77006	1.84269e-40	1.49607e-39	23410516	23504301	ENSG00000169641	leucine_zipper_protein_1_[Source:HGNC_Symbol;Acc:14985]	-1	0
LUZP2	Increased	chr11	24658600	24659599	D11_increased_island22317	71	1.63938	12	0.319802	4.79856	2.97881e-28	1.49796e-27	24518516	25104150	ENSG00000187398	leucine_zipper_protein_2_[Source:HGNC_Symbol;Acc:23206]	1	0
LRRK1	Increased	chr15	101508600	101509599	D11_increased_island28640	53	1.22376	6	0.159901	6.6837	1.17656e-29	6.25463e-29	101459420	101610317	ENSG00000154237	leucine-rich_repeat_kinase_1_[Source:HGNC_Symbol;Acc:18608]	1	0
LARGE	Increased	chr22	34278800	34280799	D11_increased_island34454	130	3.00169	44	1.17261	2.5222	4.75425e-21	1.76408e-20	33558212	34318829	ENSG00000133424	like-glycosyltransferase_[Source:HGNC_Symbol;Acc:6511]	-1	0
LIMCH1	Increased	chr4	41377000	41378399	D11_increased_island9677	59	1.3623	5	0.133251	8.66406	1.9567e-39	1.53147e-38	41361624	41702061	ENSG00000064042	LIM_and_calponin_homology_domains_1_[Source:HGNC_Symbol;Acc:29191]	1	0
LDB3	Increased	chr10	88427400	88429999	D11_increased_island21671	139	3.2095	50	1.33251	2.37837	4.07277e-20	1.45118e-19	88428206	88495825	ENSG00000122367	LIM_domain_binding_3_[Source:HGNC_Symbol;Acc:15710]	1	0
LPP	Increased	chr3	188344200	188348399	D11_increased_island8943	202	4.66416	32	0.852806	5.32971	2.63862e-80	6.49057e-79	187871072	188608460	ENSG00000145012	LIM_domain_containing_preferred_translocation_partner_in_lipoma_[Source:HGNC_Symbol;Acc:6679]	1	0
LBH	Increased	chr2	30522600	30524999	D11_increased_island3614	89	2.055	9	0.239852	7.79765	7.18092e-52	8.37685e-51	30454397	30546596	ENSG00000213626	limb_bud_and_heart_development_[Source:HGNC_Symbol;Acc:29532]	1	0
LMBR1L	Increased	chr12	49498800	49500399	D11_increased_island24674	109	2.5168	45	1.19926	2.07184	1.65029e-12	4.24023e-12	49490919	49504683	ENSG00000139636	limb_development_membrane_protein_1-like_[Source:HGNC_Symbol;Acc:18268]	-1	0
LMF1	Increased	chr16	991200	993199	D11_increased_island28679	84	1.93955	10	0.266502	6.69496	7.82961e-44	7.09711e-43	903634	1031318	ENSG00000103227	lipase_maturation_factor_1_[Source:HGNC_Symbol;Acc:14154]	-1	0
LYRM9	Increased	chr17	26215000	26216999	D11_increased_island30070	96	2.21663	31	0.826156	2.62629	2.38119e-17	7.52709e-17	26205340	26221778	ENSG00000232859	LYR_motif_containing_9_[Source:HGNC_Symbol;Acc:27314]	-1	0
KRCC1	Increased	chr2	88337200	88338799	D11_increased_island4433	56	1.29303	16	0.426403	2.90501	5.26912e-13	1.38369e-12	88326724	88355248	ENSG00000172086	lysine-rich_coiled-coil_1_[Source:HGNC_Symbol;Acc:28039]	-1	0
LPAR6	Increased	chr13	49001000	49002399	D11_increased_island25962	49	1.13141	5	0.133251	7.22005	1.33374e-29	7.06535e-29	48963707	49018840	ENSG00000139679	lysophosphatidic_acid_receptor_6_[Source:HGNC_Symbol;Acc:15520]	-1	0
LPCAT1	Increased	chr5	1452000	1460399	D11_increased_island10925	578	13.346	96	2.55842	5.17164	7.08789e-215	1.09315e-212	1456595	1524092	ENSG00000153395	lysophosphatidylcholine_acyltransferase_1_[Source:HGNC_Symbol;Acc:25718]	-1	0
LAMP1	Increased	chr13	113945600	113947199	D11_increased_island26465	205	4.73343	125	3.33128	1.41651	7.86435e-07	1.56066e-06	113951556	113977987	ENSG00000185896	lysosomal-associated_membrane_protein_1_[Source:HGNC_Symbol;Acc:6499]	1	4358
LOXL2	Increased	chr8	23209400	23212399	D11_increased_island17938	162	3.74056	45	1.19926	3.07009	8.5348e-35	5.61234e-34	23154702	23282841	ENSG00000134013	lysyl_oxidase-like_2_[Source:HGNC_Symbol;Acc:6666]	-1	0
ME3	Increased	chr11	86185200	86187399	D11_increased_island23247	66	1.52393	7	0.186551	7.25615	6.00178e-38	4.45665e-37	86152150	86383678	ENSG00000151376	malic_enzyme_3,_NADP(+)-dependent,_mitochondrial_[Source:HGNC_Symbol;Acc:6985]	-1	0
MAN1A2	Increased	chr1	117967000	117971199	D11_increased_island1617	149	3.44039	19	0.506354	6.49805	8.75095e-72	1.75404e-70	117910071	118071494	ENSG00000198162	mannosidase,_alpha,_class_1A,_member_2_[Source:HGNC_Symbol;Acc:6822]	1	0
MAP7D3	Increased	chrX	135297000	135298199	D11_increased_island35468	51	1.17758	11	0.293152	3.75443	1.22616e-16	3.75307e-16	135295381	135338641	ENSG00000129680	MAP7_domain_containing_3_[Source:HGNC_Symbol;Acc:25742]	-1	0
MARCKSL1	Increased	chr1	32807200	32808399	D11_increased_island461	49	1.13141	15	0.399753	2.70752	1.24315e-10	2.93377e-10	32799433	32801980	ENSG00000175130	MARCKS-like_1_[Source:HGNC_Symbol;Acc:7142]	-1	5221
MATN2	Increased	chr8	98943400	98946799	D11_increased_island18428	228	5.2645	44	1.17261	4.40904	1.37138e-74	2.95341e-73	98881068	99048944	ENSG00000132561	matrilin_2_[Source:HGNC_Symbol;Acc:6908]	1	0
MGP	Increased	chr12	15036800	15040199	D11_increased_island24130	530	12.2376	330	8.79457	1.38991	2.23978e-13	5.96859e-13	15034115	15038860	ENSG00000111341	matrix_Gla_protein_[Source:HGNC_Symbol;Acc:7060]	-1	0
MMP24	Increased	chr20	33847600	33850399	D11_increased_island33343	152	3.50966	21	0.559654	6.02546	1.18462e-68	2.21847e-67	33814457	33864801	ENSG00000125966	matrix_metallopeptidase_24_(membrane-inserted)_[Source:HGNC_Symbol;Acc:7172]	1	0
MXI1	Increased	chr10	111981000	111982199	D11_increased_island21854	160	3.69438	71	1.89216	1.93738	8.18778e-15	2.31984e-14	111967363	112047123	ENSG00000119950	MAX_interactor_1,_dimerization_protein_[Source:HGNC_Symbol;Acc:7534]	1	0
43892	Increased	0	0	0	0	0	0	0	0	0	0	0	0	0	0	0	0	0
MIER1	Increased	chr1	67420200	67421599	D11_increased_island1021	62	1.43157	6	0.159901	7.79765	4.91945e-38	3.66159e-37	67390578	67454302	ENSG00000198160	mesoderm_induction_early_response_1,_transcriptional_regulator_[Source:HGNC_Symbol;Acc:29657]	1	0
MET	Increased	chr7	116385600	116389199	D11_increased_island17174	153	3.53275	15	0.399753	8.33916	5.64307e-89	1.63184e-87	116312444	116438440	ENSG00000105976	met_proto-oncogene_[Source:HGNC_Symbol;Acc:7029]	1	0
MSRB3	Increased	chr12	65824200	65826599	D11_increased_island24919	111	2.56298	40	1.06601	2.36677	1.93373e-16	5.86631e-16	65672423	65882024	ENSG00000174099	methionine_sulfoxide_reductase_B3_[Source:HGNC_Symbol;Acc:27375]	1	0
METTL20	Increased	chr12	31821400	31822599	D11_increased_island24419	55	1.26994	5	0.133251	8.08646	2.07976e-35	1.40461e-34	31800094	31826048	ENSG00000139160	methyltransferase_like_20_[Source:HGNC_Symbol;Acc:28739]	1	0
MFAP5	Increased	chr12	8812200	8817599	D11_increased_island23968	672	15.5164	149	3.97088	3.88728	1.32083e-183	1.50688e-181	8789942	8815484	ENSG00000197614	microfibrillar_associated_protein_5_[Source:HGNC_Symbol;Acc:29673]	-1	0
MTUS1	Increased	chr8	17520000	17520799	D11_increased_island17881	42	0.969776	3	0.0799506	9.31387	8.80624e-32	5.11188e-31	17501304	17658426	ENSG00000129422	microtubule_associated_tumor_suppressor_1_[Source:HGNC_Symbol;Acc:29789]	-1	0
MAP1LC3B	Increased	chr16	87421000	87422799	D11_increased_island29593	170	3.92528	119	3.17137	1.23463	0.00308394	0.00513202	87417601	87438385	ENSG00000140941	microtubule-associated_protein_1_light_chain_3_beta_[Source:HGNC_Symbol;Acc:13352]	1	0
MAP1A	Increased	chr15	43809400	43811199	D11_increased_island27769	273	6.30354	151	4.02418	1.56181	1.90745e-12	4.88902e-12	43803156	43823818	ENSG00000166963	microtubule-associated_protein_1A_[Source:HGNC_Symbol;Acc:6835]	1	0
MAP1B	Increased	chr5	71420200	71421799	D11_increased_island11938	65	1.50084	11	0.293152	4.76523	4.82467e-26	2.21393e-25	71403061	71505395	ENSG00000131711	microtubule-associated_protein_1B_[Source:HGNC_Symbol;Acc:6836]	1	0
MAP2	Increased	chr2	210351800	210355199	D11_increased_island5711	138	3.18641	8	0.213202	13.3812	1.67023e-109	7.07125e-108	210288782	210598842	ENSG00000078018	microtubule-associated_protein_2_[Source:HGNC_Symbol;Acc:6839]	1	0
MID1	Increased	chrX	10658400	10662199	D11_increased_island34886	200	4.61798	13	0.346453	12.4391	5.4656e-148	4.02315e-146	10413350	10851773	ENSG00000101871	midline_1_(Opitz/BBB_syndrome)_[Source:HGNC_Symbol;Acc:7095]	-1	0
MTERF	Increased	chr7	91516800	91518599	D11_increased_island16728	74	1.70865	4	0.106601	12.9961	2.83746e-62	4.52643e-61	91321323	91510034	ENSG00000127989	mitochondrial_transcription_termination_factor_[Source:HGNC_Symbol;Acc:21463]	-1	6767
MAP3K1	Increased	chr5	56134400	56134999	D11_increased_island11751	40	0.923596	9	0.239852	3.55227	5.80678e-13	1.52234e-12	56111401	56191979	ENSG00000095015	mitogen-activated_protein_kinase_kinase_kinase_1,_E3_ubiquitin_protein_ligase_[Source:HGNC_Symbol;Acc:6848]	1	0
MLTK	Increased	chr2	174004800	174007799	D11_increased_island5308	192	4.43326	26	0.692905	6.1932	2.06053e-87	5.79194e-86	173940163	174132738	ENSG00000091436	Mitogen-activated_protein_kinase_kinase_kinase_MLT__[Source:UniProtKB/Swiss-Prot;Acc:Q9NYL2]	1	0
MOSPD1	Increased	chrX	134019000	134021399	D11_increased_island35454	161	3.71747	79	2.10537	1.75447	1.4699e-11	3.61783e-11	134021656	134049297	ENSG00000101928	motile_sperm_domain_containing_1_[Source:HGNC_Symbol;Acc:25235]	-1	258
MEGF6	Increased	chr1	3404600	3406999	D11_increased_island52	125	2.88624	9	0.239852	10.9167	1.70685e-88	4.88973e-87	3406484	3528059	ENSG00000162591	multiple_EGF-like-domains_6_[Source:HGNC_Symbol;Acc:3232]	-1	0
MVB12B	Increased	chr9	129135000	129137199	D11_increased_island20217	118	2.72461	17	0.453053	5.72791	4.40898e-52	5.17485e-51	129089128	129269320	ENSG00000196814	multivesicular_body_subunit_12B_[Source:HGNC_Symbol;Acc:23368]	1	0
MRAS	Increased	chr3	138108000	138109999	D11_increased_island8136	166	3.83292	40	1.06601	3.52902	7.18098e-43	6.29103e-42	138066539	138124375	ENSG00000158186	muscle_RAS_oncogene_homolog_[Source:HGNC_Symbol;Acc:7227]	1	0
MYLK	Increased	chr3	123401200	123402599	D11_increased_island7832	77	1.77792	9	0.239852	6.75797	6.08685e-41	5.01734e-40	123328896	123603178	ENSG00000065534	myosin_light_chain_kinase_[Source:HGNC_Symbol;Acc:7590]	-1	0
MYO5A	Increased	chr15	52769600	52770799	D11_increased_island27861	58	1.33921	17	0.453053	2.83989	5.99599e-13	1.57092e-12	52599480	52821247	ENSG00000197535	myosin_VA_(heavy_chain_12,_myoxin)_[Source:HGNC_Symbol;Acc:7602]	-1	0
MYL12A	Increased	chr18	3255000	3257999	D11_increased_island30991	150	3.46348	26	0.692905	4.84546	1.55507e-55	2.03405e-54	3247479	3256234	ENSG00000101608	myosin,_light_chain_12A,_regulatory,_non-sarcomeric_[Source:HGNC_Symbol;Acc:16701]	1	0
MYL9	Increased	chr20	35169200	35172399	D11_increased_island33375	1008	23.2746	558	14.8708	1.56387	2.0204e-40	1.63727e-39	35169887	35178228	ENSG00000101335	myosin,_light_chain_9,_regulatory_[Source:HGNC_Symbol;Acc:15754]	1	0
ASAH2B	Increased	chr10	52547000	52548399	D11_increased_island21143	71	1.63938	20	0.533004	2.97054	3.23509e-16	9.74546e-16	52499078	52576255	ENSG00000204147	N-acylsphingosine_amidohydrolase_(non-lysosomal_ceramidase)_2B_[Source:HGNC_Symbol;Acc:23456]	1	0
NAA40	Increased	chr11	63701200	63702999	D11_increased_island22784	85	1.96264	32	0.852806	2.25791	4.0893e-12	1.03288e-11	63706431	63724800	ENSG00000110583	N(alpha)-acetyltransferase_40,_NatD_catalytic_subunit_[Source:HGNC_Symbol;Acc:25845]	1	3433
NKAIN4	Increased	chr20	61884600	61886799	D11_increased_island33917	429	9.90557	42	1.11931	8.66406	0.000000000000000000000000000000000000000000000000000000000000000000000000000000000000000000000000000000000000000000000000000000000000000000000000000000000000000000000000000000000000000000000000000000000000000000000000000000000000000000000000000260091856601	5.15743e-242	61872136	61904046	ENSG00000101198	Na+/K+_transporting_ATPase_interacting_4_[Source:HGNC_Symbol;Acc:16191]	-1	0
NQO1	Increased	chr16	69740200	69741199	D11_increased_island29409	45	1.03905	12	0.319802	3.06574	7.97195e-12	1.98521e-11	69740899	69760854	ENSG00000181019	NAD(P)H_dehydrogenase,_quinone_1_[Source:HGNC_Symbol;Acc:2874]	-1	0
NPPB	Increased	chr1	11917600	11920199	D11_increased_island156	393	9.07433	26	0.692905	12.6431	0.00000000000000000000000000000000000000000000000000000000000000000000000000000000000000000000000000000000000000000000000000000000000000000000000000000000000000000000000000000000000000000000000000000000000000000000000000000000000000000000000000000000000000000000000000000000000000000000673545818161	0.00000000000000000000000000000000000000000000000000000000000000000000000000000000000000000000000000000000000000000000000000000000000000000000000000000000000000000000000000000000000000000000000000000000000000000000000000000000000000000000000000000000000000000000000000000000000000000179298511905	11917521	11918988	ENSG00000120937	natriuretic_peptide_B_[Source:HGNC_Symbol;Acc:7940]	-1	0
NEBL	Increased	chr10	21187000	21188799	D11_increased_island20737	70	1.61629	12	0.319802	4.73191	1.55351e-27	7.59182e-27	21068902	21463116	ENSG00000078114	nebulette_[Source:HGNC_Symbol;Acc:16932]	-1	0
NPNT	Increased	chr4	106866600	106868599	D11_increased_island10059	75	1.73174	4	0.106601	13.1694	1.72223e-63	2.84507e-62	106815932	106925184	ENSG00000168743	nephronectin_[Source:HGNC_Symbol;Acc:27405]	1	0
NEDD9	Increased	chr6	11345000	11348799	D11_increased_island13452	303	6.99624	33	0.879457	7.74669	4.66167e-161	4.08671e-159	11183531	11382581	ENSG00000111859	neural_precursor_cell_expressed,_developmentally_down-regulated_9_[Source:HGNC_Symbol;Acc:7733]	-1	0
NEURL1B	Increased	chr5	172081800	172083999	D11_increased_island13087	174	4.01764	32	0.852806	4.59458	2.04575e-60	3.08373e-59	172068269	172118543	ENSG00000214357	neuralized_homolog_1B_(Drosophila)_[Source:HGNC_Symbol;Acc:35422]	1	0
NLN	Increased	chr5	65098000	65098999	D11_increased_island11868	42	0.969776	3	0.0799506	9.31387	8.80624e-32	5.11188e-31	65018023	65167553	ENSG00000123213	neurolysin_(metallopeptidase_M3_family)_[Source:HGNC_Symbol;Acc:16058]	1	0
NAV2	Increased	chr11	19949600	19950799	D11_increased_island22295	60	1.38539	6	0.159901	7.55011	4.02237e-36	2.78598e-35	19372271	20143144	ENSG00000166833	neuron_navigator_2_[Source:HGNC_Symbol;Acc:15997]	1	0
NRCAM	Increased	chr7	107873600	107876599	D11_increased_island17052	129	2.9786	25	0.666255	4.33203	3.92657e-43	3.48233e-42	107788068	108097161	ENSG00000091129	neuronal_cell_adhesion_molecule_[Source:HGNC_Symbol;Acc:7994]	-1	0
NEGR1	Increased	chr1	71958000	71958999	D11_increased_island1083	52	1.20067	21	0.559654	2.08725	2.9847e-07	6.03326e-07	71861623	72748417	ENSG00000172260	neuronal_growth_regulator_1_[Source:HGNC_Symbol;Acc:17302]	-1	0
NCF2	Increased	chr1	183535000	183539999	D11_increased_island2193	1028	23.7364	741	19.7478	1.20153	4.60633e-09	1.01439e-08	183524698	183560011	ENSG00000116701	neutrophil_cytosolic_factor_2_[Source:HGNC_Symbol;Acc:7661]	-1	0
NMNAT2	Increased	chr1	183218600	183220399	D11_increased_island2183	113	2.60916	7	0.186551	12.3463	3.61643e-87	1.01069e-85	183217372	183387737	ENSG00000157064	nicotinamide_nucleotide_adenylyltransferase_2_[Source:HGNC_Symbol;Acc:16789]	-1	0
NMNAT3	Increased	chr3	139277200	139279199	D11_increased_island8169	126	2.90933	37	0.986057	2.89562	1.66298e-25	7.4832e-25	139279022	139396859	ENSG00000163864	nicotinamide_nucleotide_adenylyltransferase_3_[Source:HGNC_Symbol;Acc:20989]	-1	0
NAMPT	Increased	chr7	105889200	105890399	D11_increased_island17005	66	1.52393	4	0.106601	11.6098	9.42307e-53	1.12837e-51	105888731	105926772	ENSG00000105835	nicotinamide_phosphoribosyltransferase_[Source:HGNC_Symbol;Acc:30092]	-1	0
NLRP1	Increased	chr17	5487400	5489799	D11_increased_island29796	153	3.53275	19	0.506354	6.67133	3.72613e-75	8.13275e-74	5402747	5522744	ENSG00000091592	NLR_family,_pyrin_domain_containing_1_[Source:HGNC_Symbol;Acc:14374]	-1	0
NFIB	Increased	chr9	14204400	14206399	D11_increased_island19170	73	1.68556	30	0.799506	2.0682	4.20002e-09	9.2614e-09	14081842	14398982	ENSG00000147862	nuclear_factor_I/B_[Source:HGNC_Symbol;Acc:7785]	-1	0
NFKBIZ	Increased	chr3	101559400	101562399	D11_increased_island7480	300	6.92697	24	0.639605	10.4315	1.72416e-195	2.25876e-193	101546835	101579866	ENSG00000144802	nuclear_factor_of_kappa_light_polypeptide_gene_enhancer_in_B-cells_inhibitor,_zeta_[Source:HGNC_Symbol;Acc:29805]	1	0
NUPR1	Increased	chr16	28547200	28550999	D11_increased_island29089	660	15.2393	75	1.99877	7.53545	0	0	28548606	28550495	ENSG00000176046	nuclear_protein,_transcriptional_regulator,_1_[Source:HGNC_Symbol;Acc:29990]	-1	0
NCOA7	Increased	chr6	126259200	126269799	D11_increased_island14881	543	12.5378	121	3.22467	3.86332	5.17892e-148	3.81695e-146	126102307	126252266	ENSG00000111912	nuclear_receptor_coactivator_7_[Source:HGNC_Symbol;Acc:21081]	1	6935
NR3C1	Increased	chr5	142763800	142767799	D11_increased_island12662	195	4.50253	15	0.399753	10.6135	3.43267e-131	2.03372e-129	142657496	142815077	ENSG00000113580	nuclear_receptor_subfamily_3,_group_C,_member_1_(glucocorticoid_receptor)_[Source:HGNC_Symbol;Acc:7978]	-1	0
NFYB	Increased	chr12	104514400	104516799	D11_increased_island25270	103	2.37826	23	0.612955	3.75443	4.79738e-30	2.60286e-29	104510855	104532067	ENSG00000120837	nuclear_transcription_factor_Y,_beta_[Source:HGNC_Symbol;Acc:7805]	-1	0
NABP1	Increased	chr2	192482600	192483599	D11_increased_island5582	43	0.992866	6	0.159901	5.44598	4.15928e-21	1.54637e-20	192542794	192561385	ENSG00000173559	nucleic_acid_binding_protein_1_[Source:HGNC_Symbol;Acc:26232]	1	59196
NXNL2	Increased	chr9	91128000	91130799	D11_increased_island19616	142	3.27877	17	0.453053	6.88312	6.5493e-72	1.31795e-70	91150016	91199189	ENSG00000130045	nucleoredoxin-like_2_[Source:HGNC_Symbol;Acc:30482]	1	19218
NUMBL	Increased	chr19	41175200	41176799	D11_increased_island32323	65	1.50084	8	0.213202	6.35364	1.07797e-33	6.78434e-33	41172596	41196877	ENSG00000105245	numb_homolog_(Drosophila)-like_[Source:HGNC_Symbol;Acc:8061]	-1	0
OBSCN	Increased	chr1	228425800	228435399	D11_increased_island2968	551	12.7225	61	1.62566	7.71381	0.0000000000000000000000000000000000000000000000000000000000000000000000000000000000000000000000000000000000000000000000000000000000000000000000000000000000000000000000000000000000000000000000000000000000000000000000000000000000000000000000000000000000000000000000000000000000000000000000591754835225	0.0000000000000000000000000000000000000000000000000000000000000000000000000000000000000000000000000000000000000000000000000000000000000000000000000000000000000000000000000000000000000000000000000000000000000000000000000000000000000000000000000000000000000000000000000000000000000000000158977527115	228395831	228566577	ENSG00000154358	obscurin,_cytoskeletal_calmodulin_and_titin-interacting_RhoGEF_[Source:HGNC_Symbol;Acc:15719]	1	0
OPN3	Increased	chr1	241754800	241757199	D11_increased_island3140	140	3.23259	33	0.879457	3.59304	1.61085e-37	1.17784e-36	241753404	241840678	ENSG00000054277	opsin_3_[Source:HGNC_Symbol;Acc:14007]	-1	0
OSTM1	Increased	chr6	108484600	108485399	D11_increased_island14669	39	0.900506	8	0.213202	3.85069	6.35308e-14	1.73484e-13	108362613	108487058	ENSG00000081087	osteopetrosis_associated_transmembrane_protein_1_[Source:HGNC_Symbol;Acc:21652]	-1	0
OLR1	Increased	chr12	10317800	10329199	D11_increased_island24000	2316	53.4762	508	13.5383	3.94394	0	0	10310902	10324737	ENSG00000173391	oxidized_low_density_lipoprotein_(lectin-like)_receptor_1_[Source:HGNC_Symbol;Acc:8133]	-1	0
OSBPL1A	Increased	chr18	21942600	21943599	D11_increased_island31224	43	0.992866	10	0.266502	3.46562	2.69577e-13	7.14355e-13	21742008	21977844	ENSG00000141447	oxysterol_binding_protein-like_1A_[Source:HGNC_Symbol;Acc:16398]	-1	0
OSBPL6	Increased	chr2	179144200	179144999	D11_increased_island5421	43	0.992866	9	0.239852	3.81219	8.01944e-15	2.27574e-14	179059208	179264160	ENSG00000079156	oxysterol_binding_protein-like_6_[Source:HGNC_Symbol;Acc:16388]	1	0
OXTR	Increased	chr3	8808200	8811799	D11_increased_island6507	573	13.2305	368	9.80727	1.34774	3.54023e-12	8.97185e-12	8792094	8811314	ENSG00000180914	oxytocin_receptor_[Source:HGNC_Symbol;Acc:8529]	-1	0
PALLD	Increased	chr4	169569400	169570799	D11_increased_island10658	66	1.52393	3	0.0799506	14.5123	1.2495e-60	1.89745e-59	169418217	169849608	ENSG00000129116	palladin,_cytoskeletal_associated_protein_[Source:HGNC_Symbol;Acc:17068]	1	0
PARD3B	Increased	chr2	206469600	206470799	D11_increased_island5670	59	1.3623	7	0.186551	6.49805	1.18889e-31	6.88248e-31	205410516	206484886	ENSG00000116117	par-3_family_cell_polarity_regulator_beta_[Source:HGNC_Symbol;Acc:14446]	1	0
PALM3	Increased	chr19	14170600	14173799	D11_increased_island31813	757	17.4791	525	13.9914	1.24855	1.51536e-09	3.40919e-09	14164177	14169971	ENSG00000187867	paralemmin_3_[Source:HGNC_Symbol;Acc:33274]	-1	630
PDLIM1	Increased	chr10	97027800	97029399	D11_increased_island21766	66	1.52393	18	0.479704	3.05522	7.05429e-16	2.09555e-15	96997329	97050781	ENSG00000107438	PDZ_and_LIM_domain_1_[Source:HGNC_Symbol;Acc:2067]	-1	0
PDZK1IP1	Increased	chr1	47654800	47658799	D11_increased_island759	303	6.99624	73	1.94546	3.55929	3.3294e-76	7.45096e-75	47649265	47656716	ENSG00000162366	PDZK1_interacting_protein_1_[Source:HGNC_Symbol;Acc:16887]	-1	0
PELI1	Increased	chr2	64363800	64365999	D11_increased_island4150	133	3.07096	51	1.35916	2.23266	3.49041e-17	1.09453e-16	64319786	64371588	ENSG00000197329	pellino_E3_ubiquitin_protein_ligase_1_[Source:HGNC_Symbol;Acc:8827]	-1	0
PAM	Increased	chr5	102058000	102059599	D11_increased_island12275	71	1.63938	8	0.213202	6.93125	5.86227e-39	4.51137e-38	102089685	102366809	ENSG00000145730	peptidylglycine_alpha-amidating_monooxygenase_[Source:HGNC_Symbol;Acc:8596]	1	30087
PRDX6	Increased	chr1	173439800	173440799	D11_increased_island2082	61	1.40848	2	0.0533004	17.9057	1.09879e-64	1.86701e-63	173446405	173457946	ENSG00000117592	peroxiredoxin_6_[Source:HGNC_Symbol;Acc:16753]	1	5607
PHF17	Increased	chr4	129746000	129747399	D11_increased_island10220	70	1.61629	12	0.319802	4.73191	1.55351e-27	7.59182e-27	129730779	129796379	ENSG00000077684	PHD_finger_protein_17_[Source:HGNC_Symbol;Acc:30027]	1	0
PHACTR2	Increased	chr6	144047400	144048799	D11_increased_island15113	58	1.33921	4	0.106601	10.2236	1.21236e-43	1.09147e-42	143857982	144152322	ENSG00000112419	phosphatase_and_actin_regulator_2_[Source:HGNC_Symbol;Acc:20956]	1	0
PIK3C3	Increased	chr18	39519600	39521399	D11_increased_island31286	102	2.35517	26	0.692905	3.30518	1.8863e-25	8.46427e-25	39535171	39667794	ENSG00000078142	phosphatidylinositol_3-kinase,_catalytic_subunit_type_3_[Source:HGNC_Symbol;Acc:8974]	1	13773
PIK3CD	Increased	chr1	9759400	9761199	D11_increased_island124	95	2.19354	26	0.692905	3.08056	8.84993e-22	3.38572e-21	9711790	9789172	ENSG00000171608	phosphatidylinositol-4,5-bisphosphate_3-kinase,_catalytic_subunit_delta_[Source:HGNC_Symbol;Acc:8977]	1	0
PDE6B	Increased	chr4	610800	612599	D11_increased_island9219	124	2.86315	24	0.639605	4.33203	1.29945e-41	1.0952e-40	619373	664571	ENSG00000133256	phosphodiesterase_6B,_cGMP-specific,_rod,_beta_[Source:HGNC_Symbol;Acc:8786]	1	6775
PHGDH	Increased	chr1	120243200	120245199	D11_increased_island1644	76	1.75483	10	0.266502	6.06484	4.90133e-37	3.5062e-36	120202421	120286838	ENSG00000092621	phosphoglycerate_dehydrogenase_[Source:HGNC_Symbol;Acc:8923]	1	0
PLA2G16	Increased	chr11	63346600	63353799	D11_increased_island22775	730	16.8556	78	2.07872	8.017	0	0	63340667	63384355	ENSG00000176485	phospholipase_A2,_group_XVI_[Source:HGNC_Symbol;Acc:17825]	-1	0
PLBD1	Increased	chr12	14674200	14677199	D11_increased_island24123	104	2.40135	19	0.506354	4.54863	2.24306e-37	1.63151e-36	14656595	14721283	ENSG00000121316	phospholipase_B_domain_containing_1_[Source:HGNC_Symbol;Acc:26215]	-1	0
PLSCR4	Increased	chr3	145953400	145954399	D11_increased_island8249	54	1.24685	1	0.0266502	23.8262	6.75178e-71	1.32776e-69	145910126	145968966	ENSG00000114698	phospholipid_scramblase_4_[Source:HGNC_Symbol;Acc:16497]	-1	0
PRPS1	Increased	chrX	106862800	106863999	D11_increased_island35256	65	1.50084	4	0.106601	11.4366	1.36899e-51	1.58273e-50	106871737	106894256	ENSG00000147224	phosphoribosyl_pyrophosphate_synthetase_1_[Source:HGNC_Symbol;Acc:9462]	1	7739
PLAC8	Increased	chr4	84046200	84047199	D11_increased_island9927	46	1.06214	10	0.266502	3.70192	4.17263e-15	1.1961e-14	84011201	84058228	ENSG00000145287	placenta-specific_8_[Source:HGNC_Symbol;Acc:19254]	-1	0
PDGFC	Increased	chr4	157652400	157653799	D11_increased_island10529	51	1.17758	3	0.0799506	11.2633	4.65225e-42	3.9835e-41	157681606	157892546	ENSG00000145431	platelet_derived_growth_factor_C_[Source:HGNC_Symbol;Acc:8801]	-1	27808
PDGFD	Increased	chr11	104061400	104062399	D11_increased_island23486	53	1.22376	2	0.0533004	15.5953	1.86822e-53	2.29896e-52	103777914	104035107	ENSG00000170962	platelet_derived_growth_factor_D_[Source:HGNC_Symbol;Acc:30620]	-1	26294
PLEKHB1	Increased	chr11	73370800	73372599	D11_increased_island23064	76	1.75483	38	1.01271	1.7106	3.79862e-06	7.30563e-06	73357223	73373864	ENSG00000021300	pleckstrin_homology_domain_containing,_family_B_(evectins)_member_1_[Source:HGNC_Symbol;Acc:19079]	1	0
PHLDB2	Increased	chr3	111499400	111501799	D11_increased_island7638	153	3.53275	14	0.373103	8.8951	4.3134e-93	1.35889e-91	111451344	111695364	ENSG00000144824	pleckstrin_homology-like_domain,_family_B,_member_2_[Source:HGNC_Symbol;Acc:29573]	1	0
PLK2	Increased	chr5	57741400	57743199	D11_increased_island11796	58	1.33921	3	0.0799506	12.7795	1.60166e-50	1.79911e-49	57749809	57756087	ENSG00000145632	polo-like_kinase_2_[Source:HGNC_Symbol;Acc:19699]	-1	6611
PTRF	Increased	chr17	40559800	40564199	D11_increased_island30293	260	6.00337	101	2.69167	2.21698	1.0235e-30	5.70114e-30	40554470	40575535	ENSG00000177469	polymerase_I_and_transcript_release_factor_[Source:HGNC_Symbol;Acc:9688]	-1	0
PTBP2	Increased	chr1	97227800	97228999	D11_increased_island1369	50	1.15449	10	0.266502	4.01697	1.20589e-17	3.85983e-17	97187221	97289294	ENSG00000117569	polypyrimidine_tract_binding_protein_2_[Source:HGNC_Symbol;Acc:17662]	1	0
PGAP3	Increased	chr17	37830800	37832399	D11_increased_island30224	103	2.37826	29	0.772856	3.00354	1.52357e-22	6.04347e-22	37827375	37853050	ENSG00000161395	post-GPI_attachment_to_proteins_3_[Source:HGNC_Symbol;Acc:23719]	-1	0
KCTD7	Increased	chr7	66188000	66190199	D11_increased_island16422	103	2.37826	12	0.319802	6.93125	5.56213e-54	6.96362e-53	66093868	66276446	ENSG00000243335	potassium_channel_tetramerization_domain_containing_7_[Source:HGNC_Symbol;Acc:21957]	1	0
KCNB1	Increased	chr20	47987800	47990799	D11_increased_island33630	110	2.53989	19	0.506354	4.80855	1.50938e-41	1.2703e-40	47980414	48099184	ENSG00000158445	potassium_voltage-gated_channel,_Shab-related_subfamily,_member_1_[Source:HGNC_Symbol;Acc:6231]	-1	0
PSG5	Increased	chr19	43682200	43693599	D11_increased_island32403	972	22.4434	223	5.943	3.76345	0.000000000000000000000000000000000000000000000000000000000000000000000000000000000000000000000000000000000000000000000000000000000000000000000000000000000000000000000000000000000000000000000000000000000000000000000000000000000000000000000000000000000000123441917998	0.0000000000000000000000000000000000000000000000000000000000000000000000000000000000000000000000000000000000000000000000000000000000000000000000000000000000000000000000000000000000000000000000000000000000000000000000000000000000000000000000000000000000260739744038	43670408	43690688	ENSG00000204941	pregnancy_specific_beta-1-glycoprotein_5_[Source:HGNC_Symbol;Acc:9522]	-1	0
PSEN1	Increased	chr14	73694400	73696199	D11_increased_island27221	144	3.32495	69	1.83886	1.7947	3.23074e-11	7.83469e-11	73603126	73690399	ENSG00000080815	presenilin_1_[Source:HGNC_Symbol;Acc:9508]	1	4002
PAWR	Increased	chr12	80028200	80030399	D11_increased_island25107	86	1.98573	9	0.239852	7.53773	4.5356e-49	4.8499e-48	79968759	80084877	ENSG00000177425	PRKC,_apoptosis,_WT1,_regulator_[Source:HGNC_Symbol;Acc:8614]	-1	0
PLOD2	Increased	chr3	145831800	145833199	D11_increased_island8246	55	1.26994	9	0.239852	4.85187	4.45635e-23	1.80089e-22	145787227	145881440	ENSG00000152952	procollagen-lysine,_2-oxoglutarate_5-dioxygenase_2_[Source:HGNC_Symbol;Acc:9082]	-1	0
PGRMC2	Increased	chr4	129185000	129187399	D11_increased_island10199	128	2.95551	11	0.293152	9.31387	1.61275e-81	4.08784e-80	129190397	129209984	ENSG00000164040	progesterone_receptor_membrane_component_2_[Source:HGNC_Symbol;Acc:16089]	-1	2999
PRR16	Increased	chr5	119953600	119955599	D11_increased_island12399	66	1.52393	4	0.106601	11.6098	9.42307e-53	1.12837e-51	119799973	120023027	ENSG00000184838	proline_rich_16_[Source:HGNC_Symbol;Acc:29654]	1	0
PRCP	Increased	chr11	82567800	82571199	D11_increased_island23211	277	6.3959	96	2.55842	2.4831	1.41639e-40	1.15228e-39	82534544	82681626	ENSG00000137509	prolylcarboxypeptidase_(angiotensinase_C)_[Source:HGNC_Symbol;Acc:9344]	-1	0
PSAP	Increased	chr10	73590000	73592399	D11_increased_island21453	175	4.04073	27	0.719555	5.44598	1.36323e-71	2.71658e-70	73576055	73611126	ENSG00000197746	prosaposin_[Source:HGNC_Symbol;Acc:9498]	-1	0
PTGR1	Increased	chr9	114308200	114314199	D11_increased_island19978	350	8.08146	30	0.799506	9.80995	5.00261e-218	7.90359e-216	114312002	114362135	ENSG00000106853	prostaglandin_reductase_1_[Source:HGNC_Symbol;Acc:18429]	-1	0
PRSS23	Increased	chr11	86555600	86556999	D11_increased_island23272	61	1.40848	9	0.239852	5.37172	1.23897e-27	6.07839e-27	86502101	86663952	ENSG00000150687	protease,_serine,_23_[Source:HGNC_Symbol;Acc:14370]	1	0
PROC	Increased	chr2	128170800	128172199	D11_increased_island4892	94	2.17045	37	0.986057	2.16602	3.87038e-12	9.78831e-12	128176003	128186822	ENSG00000115718	protein_C_(inactivator_of_coagulation_factors_Va_and_VIIIa)_[Source:HGNC_Symbol;Acc:9451]	1	3805
PROCR	Increased	chr20	33759000	33760799	D11_increased_island33338	429	9.90557	317	8.44811	1.17156	0.00058823	0.00101716	33759876	33765165	ENSG00000101000	protein_C_receptor,_endothelial_[Source:HGNC_Symbol;Acc:9452]	1	0
PKIG	Increased	chr20	43205200	43207199	D11_increased_island33479	102	2.35517	19	0.506354	4.46199	5.11876e-36	3.52255e-35	43160426	43252888	ENSG00000168734	protein_kinase_(cAMP-dependent,_catalytic)_inhibitor_gamma_[Source:HGNC_Symbol;Acc:9019]	1	0
PACSIN1	Increased	chr6	34429600	34430799	D11_increased_island13870	73	1.68556	45	1.19926	1.39378	0.00228516	0.00382949	34433916	34503006	ENSG00000124507	protein_kinase_C_and_casein_kinase_substrate_in_neurons_1_[Source:HGNC_Symbol;Acc:8570]	1	3118
PRKCI	Increased	chr3	170035200	170043199	D11_increased_island8589	608	14.0387	180	4.79704	2.91515	1.60108e-112	7.09806e-111	169940153	170023769	ENSG00000163558	protein_kinase_C,_iota_[Source:HGNC_Symbol;Acc:9404]	1	11432
PPP1R12A	Increased	chr12	80232000	80234799	D11_increased_island25113	132	3.04787	8	0.213202	12.8036	1.74796e-102	6.53639e-101	80167343	80329240	ENSG00000058272	protein_phosphatase_1,_regulatory_subunit_12A_[Source:HGNC_Symbol;Acc:7618]	-1	0
PPP2R3A	Increased	chr3	135829800	135835799	D11_increased_island8103	389	8.98197	21	0.559654	15.359	0	0	135684515	135866733	ENSG00000073711	protein_phosphatase_2,_regulatory_subunit_B'',_alpha_[Source:HGNC_Symbol;Acc:9307]	1	0
PTPLB	Increased	chr3	123271600	123272799	D11_increased_island7824	61	1.40848	6	0.159901	7.67388	4.48394e-37	3.22165e-36	123209667	123304032	ENSG00000206527	protein_tyrosine_phosphatase-like_(proline_instead_of_catalytic_arginine),_member_b_[Source:HGNC_Symbol;Acc:9640]	-1	0
PTPN14	Increased	chr1	214644800	214646199	D11_increased_island2671	84	1.93955	6	0.159901	10.5206	1.03655e-60	1.58149e-59	214522039	214725792	ENSG00000152104	protein_tyrosine_phosphatase,_non-receptor_type_14_[Source:HGNC_Symbol;Acc:9647]	-1	0
PPFIA1	Increased	chr11	70168800	70171599	D11_increased_island22984	124	2.86315	19	0.506354	5.41504	8.18832e-52	9.52155e-51	70116806	70230509	ENSG00000131626	protein_tyrosine_phosphatase,_receptor_type,_f_polypeptide_(PTPRF),_interacting_protein_(liprin),_alpha_1_[Source:HGNC_Symbol;Acc:9245]	1	0
PTPRJ	Increased	chr11	48135200	48137599	D11_increased_island22653	132	3.04787	16	0.426403	6.77835	2.00803e-66	3.55494e-65	48002113	48189670	ENSG00000149177	protein_tyrosine_phosphatase,_receptor_type,_J_[Source:HGNC_Symbol;Acc:9673]	1	0
PCDH7	Increased	chr4	30756800	30760399	D11_increased_island9548	203	4.68725	42	1.11931	4.11039	6.15419e-62	9.6862e-61	30722037	31148422	ENSG00000169851	protocadherin_7_[Source:HGNC_Symbol;Acc:8659]	1	0
PEAK1	Increased	chr15	77435200	77438599	D11_increased_island28310	232	5.35686	71	1.89216	2.80379	2.91809e-42	2.51972e-41	77400471	77712486	ENSG00000173517	pseudopodium-enriched_atypical_kinase_1_[Source:HGNC_Symbol;Acc:29431]	-1	0
PUS10	Increased	chr2	61238800	61240599	D11_increased_island4090	85	1.96264	26	0.692905	2.75966	6.44155e-17	1.99606e-16	61167357	61245394	ENSG00000162927	pseudouridylate_synthase_10_[Source:HGNC_Symbol;Acc:26505]	-1	0
PXDC1	Increased	chr6	3742000	3742799	D11_increased_island13303	49	1.13141	18	0.479704	2.28002	3.93845e-08	8.31235e-08	3722848	3752260	ENSG00000168994	PX_domain_containing_1_[Source:HGNC_Symbol;Acc:21361]	-1	0
PYGO1	Increased	chr15	55822600	55823799	D11_increased_island27870	53	1.22376	14	0.373103	3.11906	1.05383e-13	2.8483e-13	55831088	55881145	ENSG00000171016	pygopus_homolog_1_(Drosophila)_[Source:HGNC_Symbol;Acc:30256]	-1	7290
RABGAP1	Increased	chr9	125715600	125717599	D11_increased_island20145	93	2.14736	48	1.27921	1.66209	1.46558e-06	2.87209e-06	125703112	125867145	ENSG00000011454	RAB_GTPase_activating_protein_1_[Source:HGNC_Symbol;Acc:17155]	1	0
RABGEF1	Increased	chr7	66188000	66190199	D11_increased_island16422	103	2.37826	12	0.319802	6.93125	5.56213e-54	6.96362e-53	66147151	66276451	ENSG00000154710	RAB_guanine_nucleotide_exchange_factor_(GEF)_1_[Source:HGNC_Symbol;Acc:17676]	1	0
RAB23	Increased	chr6	57132000	57132999	D11_increased_island14210	44	1.01596	9	0.239852	3.89883	1.83946e-15	5.35969e-15	57053607	57087078	ENSG00000112210	RAB23,_member_RAS_oncogene_family_[Source:HGNC_Symbol;Acc:14263]	-1	44923
RAB30	Increased	chr11	82773600	82774799	D11_increased_island23213	81	1.87028	22	0.586304	3.08893	4.34885e-19	1.48219e-18	82684175	82782965	ENSG00000137502	RAB30,_member_RAS_oncogene_family_[Source:HGNC_Symbol;Acc:9770]	-1	0
RABEP1	Increased	chr17	5219200	5221399	D11_increased_island29790	111	2.56298	10	0.266502	8.82159	5.17462e-69	9.77544e-68	5185558	5289129	ENSG00000029725	rabaptin,_RAB_GTPase_binding_effector_protein_1_[Source:HGNC_Symbol;Acc:17677]	1	0
RDX	Increased	chr11	110181200	110183799	D11_increased_island23543	126	2.90933	34	0.906107	3.14382	1.10604e-28	5.67179e-28	110045605	110167447	ENSG00000137710	radixin_[Source:HGNC_Symbol;Acc:9944]	-1	13754
RANBP17	Increased	chr5	170407400	170407999	D11_increased_island13043	35	0.808146	3	0.0799506	7.79765	2.43573e-24	1.04223e-23	170288874	170727019	ENSG00000204764	RAN_binding_protein_17_[Source:HGNC_Symbol;Acc:14428]	1	0
RAPGEF2	Increased	chr4	160171800	160172999	D11_increased_island10585	48	1.10832	3	0.0799506	10.6135	1.49219e-38	1.12947e-37	160025330	160281321	ENSG00000109756	Rap_guanine_nucleotide_exchange_factor_(GEF)_2_[Source:HGNC_Symbol;Acc:16854]	1	0
RAPGEF6	Increased	chr5	130950000	130951599	D11_increased_island12461	76	1.75483	12	0.319802	5.13179	6.30979e-32	3.68696e-31	130759614	130970929	ENSG00000158987	Rap_guanine_nucleotide_exchange_factor_(GEF)_6_[Source:HGNC_Symbol;Acc:20655]	-1	0
RIN2	Increased	chr20	19945000	19945599	D11_increased_island33171	37	0.854326	5	0.133251	5.48724	5.91357e-19	2.00505e-18	19867165	19983101	ENSG00000132669	Ras_and_Rab_interactor_2_[Source:HGNC_Symbol;Acc:18750]	1	0
RASGRP1	Increased	chr15	38880800	38887799	D11_increased_island27674	396	9.1436	89	2.37187	3.82181	1.40057e-107	5.7541e-106	38780304	38857776	ENSG00000172575	RAS_guanyl_releasing_protein_1_(calcium_and_DAG-regulated)_[Source:HGNC_Symbol;Acc:9878]	-1	23025
RASA2	Increased	chr3	141200600	141202199	D11_increased_island8198	59	1.3623	19	0.506354	2.59922	1.61879e-11	3.96605e-11	141205889	141334184	ENSG00000155903	RAS_p21_protein_activator_2_[Source:HGNC_Symbol;Acc:9872]	1	3691
RASA3	Increased	chr13	114801400	114802999	D11_increased_island26493	71	1.63938	27	0.719555	2.2279	2.88347e-10	6.70217e-10	114747194	114898086	ENSG00000185989	RAS_p21_protein_activator_3_[Source:HGNC_Symbol;Acc:20331]	-1	0
RRAGB	Increased	chrX	55803800	55806199	D11_increased_island35066	107	2.47062	10	0.266502	8.50653	4.36451e-65	7.50346e-64	55744172	55785207	ENSG00000083750	Ras-related_GTP_binding_B_[Source:HGNC_Symbol;Acc:19901]	1	18594
REST	Increased	chr4	57750600	57751399	D11_increased_island9784	60	1.38539	22	0.586304	2.29786	1.51092e-09	3.39987e-09	57774075	57802010	ENSG00000084093	RE1-silencing_transcription_factor_[Source:HGNC_Symbol;Acc:9966]	1	22677
REEP5	Increased	chr5	112213800	112215199	D11_increased_island12341	82	1.89337	39	1.03936	1.79779	2.56651e-07	5.20353e-07	112212084	112258236	ENSG00000129625	receptor_accessory_protein_5_[Source:HGNC_Symbol;Acc:30077]	-1	0
RIPK2	Increased	chr8	90807800	90821999	D11_increased_island18379	1311	30.2709	271	7.2222	4.17914	0	0	90769975	90803291	ENSG00000104312	receptor-interacting_serine-threonine_kinase_2_[Source:HGNC_Symbol;Acc:10020]	1	4510
RMDN2	Increased	chr2	38284800	38286199	D11_increased_island3700	68	1.57011	8	0.213202	6.64245	2.68124e-36	1.86919e-35	38150330	38294285	ENSG00000115841	regulator_of_microtubule_dynamics_2_[Source:HGNC_Symbol;Acc:26567]	1	0
RTN3	Increased	chr11	63466400	63468399	D11_increased_island22778	77	1.77792	20	0.533004	3.21808	2.55885e-19	8.80249e-19	63448918	63527363	ENSG00000133318	reticulon_3_[Source:HGNC_Symbol;Acc:10469]	1	0
RTN4	Increased	chr2	55326400	55330399	D11_increased_island4025	213	4.91815	39	1.03936	4.63527	1.0819e-73	2.28192e-72	55199325	55339757	ENSG00000115310	reticulon_4_[Source:HGNC_Symbol;Acc:14085]	-1	0
RARRES3	Increased	chr11	63295000	63297999	D11_increased_island22769	147	3.39422	37	0.986057	3.37442	3.18464e-36	2.2147e-35	63304281	63313934	ENSG00000133321	retinoic_acid_receptor_responder_(tazarotene_induced)_3_[Source:HGNC_Symbol;Acc:9869]	1	6283
RBP1	Increased	chr3	139252000	139260799	D11_increased_island8167	1517	35.0274	1026	27.3431	1.28063	8.31774e-21	3.05127e-20	139236276	139258671	ENSG00000114115	retinol_binding_protein_1,_cellular_[Source:HGNC_Symbol;Acc:9919]	-1	0
REV3L	Increased	chr6	111779200	111781599	D11_increased_island14719	75	1.73174	7	0.186551	8.23086	1.67664e-46	1.65922e-45	111620234	111804918	ENSG00000009413	REV3-like,_polymerase_(DNA_directed),_zeta,_catalytic_subunit_[Source:HGNC_Symbol;Acc:9968]	-1	0
ARHGAP42	Increased	chr11	100619600	100622399	D11_increased_island23424	139	3.2095	14	0.373103	8.08646	1.21054e-79	2.92708e-78	100558384	100862668	ENSG00000165895	Rho_GTPase_activating_protein_42_[Source:HGNC_Symbol;Acc:26545]	1	0
ARHGEF37	Increased	chr5	148987800	148990799	D11_increased_island12772	151	3.48657	18	0.479704	6.93125	1.55122e-76	3.50312e-75	148931510	149014531	ENSG00000183111	Rho_guanine_nucleotide_exchange_factor_(GEF)_37_[Source:HGNC_Symbol;Acc:34430]	1	0
RHOBTB3	Increased	chr5	95126400	95130999	D11_increased_island12215	211	4.87197	19	0.506354	9.1839	1.40226e-128	8.06204e-127	95049226	95160087	ENSG00000164292	Rho-related_BTB_domain_containing_3_[Source:HGNC_Symbol;Acc:18757]	1	0
RPS27L	Increased	chr15	63427400	63428799	D11_increased_island28024	65	1.50084	23	0.612955	2.38262	8.63124e-11	2.05541e-10	63418071	63450220	ENSG00000185088	ribosomal_protein_S27-like_[Source:HGNC_Symbol;Acc:18476]	-1	0
RNF13	Increased	chr3	149553200	149557399	D11_increased_island8311	218	5.0336	22	0.586304	8.24969	4.35338e-123	2.30931e-121	149530495	149679926	ENSG00000082996	ring_finger_protein_13_[Source:HGNC_Symbol;Acc:10057]	1	0
RNF130	Increased	chr5	179463200	179463799	D11_increased_island13211	33	0.761967	5	0.133251	4.90963	9.63341e-16	2.84835e-15	179338651	179499118	ENSG00000113269	ring_finger_protein_130_[Source:HGNC_Symbol;Acc:18280]	-1	0
RNF144B	Increased	chr6	18367600	18369599	D11_increased_island13614	135	3.11714	17	0.453053	6.54618	6.21141e-66	1.09037e-64	18368779	18469105	ENSG00000137393	ring_finger_protein_144B_[Source:HGNC_Symbol;Acc:21578]	1	0
RNF213	Increased	chr17	78277000	78277799	D11_increased_island30862	40	0.923596	10	0.266502	3.22933	1.4274e-11	3.51503e-11	78234665	78372586	ENSG00000173821	ring_finger_protein_213_[Source:HGNC_Symbol;Acc:14539]	1	0
RNF217	Increased	chr6	125366200	125369599	D11_increased_island14859	229	5.28759	29	0.772856	6.64245	2.07591e-109	8.76967e-108	125283691	125413779	ENSG00000146373	ring_finger_protein_217_[Source:HGNC_Symbol;Acc:21487]	1	0
RBM24	Increased	chr6	17220200	17221199	D11_increased_island13579	51	1.17758	8	0.213202	5.0059	2.31856e-22	9.11537e-22	17281577	17294106	ENSG00000112183	RNA_binding_motif_protein_24_[Source:HGNC_Symbol;Acc:21539]	1	60379
RBM27	Increased	chr5	145718000	145718799	D11_increased_island12713	64	1.47775	8	0.213202	6.25738	7.72371e-33	4.69405e-32	145583113	145718814	ENSG00000091009	RNA_binding_motif_protein_27_[Source:HGNC_Symbol;Acc:29243]	1	0
RBMS3	Increased	chr3	29434800	29435999	D11_increased_island6751	65	1.50084	2	0.0533004	19.0609	1.79964e-70	3.51005e-69	29322473	30051886	ENSG00000144642	RNA_binding_motif,_single_stranded_interacting_protein_3_[Source:HGNC_Symbol;Acc:13427]	1	0
RBPMS	Increased	chr8	30387800	30391199	D11_increased_island18005	143	3.30186	68	1.81221	1.80815	2.25906e-11	5.50903e-11	30241944	30429778	ENSG00000157110	RNA_binding_protein_with_multiple_splicing_[Source:HGNC_Symbol;Acc:19097]	1	0
RSBN1L	Increased	chr7	77343600	77344999	D11_increased_island16554	69	1.5932	12	0.319802	4.66526	7.99017e-27	3.79773e-26	77325760	77412339	ENSG00000187257	round_spermatid_basic_protein_1-like_[Source:HGNC_Symbol;Acc:24765]	1	0
RWDD2A	Increased	chr6	83908800	83910399	D11_increased_island14431	60	1.38539	11	0.293152	4.40423	1.59824e-22	6.33257e-22	83903098	83908651	ENSG00000013392	RWD_domain_containing_2A_[Source:HGNC_Symbol;Acc:21385]	1	150
SASH1	Increased	chr6	148726000	148729599	D11_increased_island15155	186	4.29472	47	1.25256	3.37537	5.7562e-45	5.40988e-44	148593440	148873186	ENSG00000111961	SAM_and_SH3_domain_containing_1_[Source:HGNC_Symbol;Acc:19182]	1	0
SECTM1	Increased	chr17	80288000	80288799	D11_increased_island30906	53	1.22376	9	0.239852	4.67859	1.28226e-21	4.87641e-21	80278900	80291950	ENSG00000141574	secreted_and_transmembrane_1_[Source:HGNC_Symbol;Acc:10707]	-1	0
SPP1	Increased	chr4	88882600	88884599	D11_increased_island9969	67	1.54702	7	0.186551	7.36445	7.11713e-39	5.45581e-38	88896819	88904562	ENSG00000118785	secreted_phosphoprotein_1_[Source:HGNC_Symbol;Acc:11255]	1	12221
SPARC	Increased	chr5	151063400	151067199	D11_increased_island12842	1024	23.6441	519	13.8315	1.70782	2.30953e-56	3.08597e-55	151040657	151066726	ENSG00000113140	secreted_protein,_acidic,_cysteine-rich_(osteonectin)_[Source:HGNC_Symbol;Acc:11219]	-1	0
SEZ6L2	Increased	chr16	29909400	29913199	D11_increased_island29117	2190	50.5669	1793	47.7838	1.05814	0.00415943	0.00687164	29882480	29910868	ENSG00000174938	seizure_related_6_homolog_(mouse)-like_2_[Source:HGNC_Symbol;Acc:30844]	-1	0
SEPP1	Increased	chr5	42871000	42871599	D11_increased_island11614	37	0.854326	6	0.159901	4.70335	1.97087e-16	5.97647e-16	42799982	42887494	ENSG00000250722	selenoprotein_P,_plasma,_1_[Source:HGNC_Symbol;Acc:10751]	-1	0
SEMA7A	Increased	chr15	74699000	74700599	D11_increased_island28248	93	2.14736	24	0.639605	3.25769	4.74666e-23	1.91396e-22	74701630	74726808	ENSG00000138623	semaphorin_7A,_GPI_membrane_anchor_(John_Milton_Hagen_blood_group)_[Source:HGNC_Symbol;Acc:10741]	-1	1032
STK38	Increased	chr6	36535000	36535999	D11_increased_island13909	69	1.5932	39	1.03936	1.51621	0.000336977	0.000590182	36461669	36515247	ENSG00000112079	serine/threonine_kinase_38_[Source:HGNC_Symbol;Acc:17847]	-1	19754
SERPINE1	Increased	chr7	100759400	100763399	D11_increased_island16890	294	6.78843	87	2.31857	2.90443	9.67316e-56	1.2724e-54	100770370	100782547	ENSG00000106366	serpin_peptidase_inhibitor,_clade_E_(nexin,_plasminogen_activator_inhibitor_type_1),_member_1_[Source:HGNC_Symbol;Acc:8583]	1	6972
SERPING1	Increased	chr11	57386800	57387799	D11_increased_island22677	45	1.03905	8	0.213202	4.4283	5.63334e-18	1.83046e-17	57364860	57382326	ENSG00000149131	serpin_peptidase_inhibitor,_clade_G_(C1_inhibitor),_member_1_[Source:HGNC_Symbol;Acc:1228]	1	4475
SERTAD4	Increased	chr1	210411000	210413999	D11_increased_island2586	160	3.69438	28	0.746206	4.81005	1.58561e-58	2.25899e-57	210406144	210419976	ENSG00000082497	SERTA_domain_containing_4_[Source:HGNC_Symbol;Acc:25236]	1	0
SAA2	Increased	chr11	18267800	18269199	D11_increased_island22248	89	2.055	48	1.27921	1.59136	1.20721e-05	2.26639e-05	18260770	18270190	ENSG00000134339	serum_amyloid_A2_[Source:HGNC_Symbol;Acc:10514]	-1	0
SGK1	Increased	chr6	134609600	134611199	D11_increased_island14974	63	1.45466	10	0.266502	5.04091	9.00342e-27	4.26109e-26	134490384	134639250	ENSG00000118515	serum/glucocorticoid_regulated_kinase_1_[Source:HGNC_Symbol;Acc:10810]	-1	0
SMYD2	Increased	chr1	214489200	214490799	D11_increased_island2663	94	2.17045	8	0.213202	9.1454	5.36658e-61	8.23535e-60	214454445	214510474	ENSG00000143499	SET_and_MYND_domain_containing_2_[Source:HGNC_Symbol;Acc:20982]	1	0
SH3PXD2B	Increased	chr5	171798000	171800199	D11_increased_island13077	122	2.81697	13	0.346453	7.612	1.35025e-67	2.46298e-66	171752185	171881527	ENSG00000174705	SH3_and_PX_domains_2B_[Source:HGNC_Symbol;Acc:29242]	-1	0
SH3BGRL	Increased	chrX	80513800	80515799	D11_increased_island35185	77	1.77792	20	0.533004	3.21808	2.55885e-19	8.80249e-19	80457442	80554046	ENSG00000131171	SH3_domain_binding_glutamic_acid-rich_protein_like_[Source:HGNC_Symbol;Acc:10823]	1	0
SHROOM3	Increased	chr4	77384600	77385999	D11_increased_island9876	55	1.26994	2	0.0533004	16.1729	3.22722e-56	4.29299e-55	77356253	77704406	ENSG00000138771	shroom_family_member_3_[Source:HGNC_Symbol;Acc:30422]	1	0
STAT3	Increased	chr17	40474800	40476199	D11_increased_island30289	56	1.29303	7	0.186551	6.17314	4.66507e-29	2.43129e-28	40465342	40540586	ENSG00000168610	signal_transducer_and_activator_of_transcription_3_(acute-phase_response_factor)_[Source:HGNC_Symbol;Acc:11364]	-1	0
STAT5B	Increased	chr17	40406600	40407999	D11_increased_island30288	74	1.70865	21	0.559654	2.95366	1.20746e-16	3.69911e-16	40351186	40428725	ENSG00000173757	signal_transducer_and_activator_of_transcription_5B_[Source:HGNC_Symbol;Acc:11367]	-1	0
SKIL	Increased	chr3	170103800	170105999	D11_increased_island8594	71	1.63938	25	0.666255	2.39928	1.07967e-11	2.67396e-11	170075466	170114623	ENSG00000136603	SKI-like_oncogene_[Source:HGNC_Symbol;Acc:10897]	1	0
SMAD9	Increased	chr13	37436400	37437399	D11_increased_island25803	50	1.15449	14	0.373103	2.94578	3.80603e-12	9.63541e-12	37418968	37494902	ENSG00000120693	SMAD_family_member_9_[Source:HGNC_Symbol;Acc:6774]	-1	0
SMIM14	Increased	chr4	39567000	39568399	D11_increased_island9631	62	1.43157	7	0.186551	6.82295	2.61298e-34	1.68546e-33	39547950	39640710	ENSG00000163683	small_integral_membrane_protein_14_[Source:HGNC_Symbol;Acc:27321]	-1	0
SLC16A1	Increased	chr1	113446000	113450599	D11_increased_island1523	337	7.7813	116	3.09142	2.50295	1.83023e-49	1.98991e-48	113454469	113499635	ENSG00000155380	solute_carrier_family_16_(monocarboxylate_transporter),_member_1_[Source:HGNC_Symbol;Acc:10922]	-1	3871
SLC16A7	Increased	chr12	60044600	60046599	D11_increased_island24847	82	1.89337	9	0.239852	7.19117	2.09426e-45	2.00149e-44	59989848	60176395	ENSG00000118596	solute_carrier_family_16_(monocarboxylate_transporter),_member_7_[Source:HGNC_Symbol;Acc:10928]	1	0
SLC19A3	Increased	chr2	228565600	228570199	D11_increased_island6055	290	6.69607	115	3.06477	2.17348	1.44266e-32	8.6732e-32	228549926	228582728	ENSG00000135917	solute_carrier_family_19_(thiamine_transporter),_member_3_[Source:HGNC_Symbol;Acc:16266]	-1	0
SLC2A10	Increased	chr20	45366800	45369999	D11_increased_island33535	340	7.85057	164	4.37063	1.79057	2.51178e-23	1.03005e-22	45338126	45364965	ENSG00000197496	solute_carrier_family_2_(facilitated_glucose_transporter),_member_10_[Source:HGNC_Symbol;Acc:13444]	1	1836
SLC22A5	Increased	chr5	131722600	131726799	D11_increased_island12474	348	8.03528	98	2.61172	3.0543	1.48245e-70	2.89916e-69	131705444	131731306	ENSG00000197375	solute_carrier_family_22_(organic_cation/carnitine_transporter),_member_5_[Source:HGNC_Symbol;Acc:10969]	1	0
SLC25A36	Increased	chr3	140706400	140707399	D11_increased_island8189	56	1.29303	6	0.159901	7.05502	2.20943e-32	1.3136e-31	140660672	140698775	ENSG00000114120	solute_carrier_family_25_(pyrimidine_nucleotide_carrier_),_member_36_[Source:HGNC_Symbol;Acc:25554]	1	7626
SLC26A11	Increased	chr17	78205400	78208199	D11_increased_island30860	117	2.70152	16	0.426403	6.01388	6.56624e-54	8.17161e-53	78193498	78227299	ENSG00000181045	solute_carrier_family_26_(anion_exchanger),_member_11_[Source:HGNC_Symbol;Acc:14471]	1	0
SLC31A2	Increased	chr9	115898600	115901999	D11_increased_island20035	290	6.69607	99	2.63837	2.52124	1.5807e-43	1.41554e-42	115913222	115926417	ENSG00000136867	solute_carrier_family_31_(copper_transporter),_member_2_[Source:HGNC_Symbol;Acc:11017]	1	11224
SLC35F3	Increased	chr1	234393400	234394199	D11_increased_island3042	44	1.01596	4	0.106601	7.79765	7.21441e-29	3.72035e-28	234040679	234460262	ENSG00000183780	solute_carrier_family_35,_member_F3_[Source:HGNC_Symbol;Acc:23616]	1	0
SLC38A9	Increased	chr5	54899800	54901199	D11_increased_island11711	74	1.70865	33	0.879457	1.91119	8.31796e-08	1.72653e-07	54921673	55069022	ENSG00000177058	solute_carrier_family_38,_member_9_[Source:HGNC_Symbol;Acc:26907]	-1	20475
SLC4A8	Increased	chr12	51925200	51926199	D11_increased_island24727	53	1.22376	26	0.692905	1.73281	5.10804e-05	9.31374e-05	51785101	51902980	ENSG00000050438	solute_carrier_family_4,_sodium_bicarbonate_cotransporter,_member_8_[Source:HGNC_Symbol;Acc:11034]	1	22221
SLC41A2	Increased	chr12	105219200	105220799	D11_increased_island25293	64	1.47775	9	0.239852	5.63164	5.25228e-30	2.84332e-29	105196331	105352522	ENSG00000136052	solute_carrier_family_41_(magnesium_transporter),_member_2_[Source:HGNC_Symbol;Acc:31045]	-1	0
SLC47A2	Increased	chr17	19579200	19582199	D11_increased_island30005	146	3.37113	20	0.533004	6.06484	1.64947e-66	2.92905e-65	19581601	19622292	ENSG00000180638	solute_carrier_family_47_(multidrug_and_toxin_extrusion),_member_2_[Source:HGNC_Symbol;Acc:26439]	-1	0
SLC7A5	Increased	chr16	87863000	87863599	D11_increased_island29608	38	0.877416	5	0.133251	5.63164	8.71319e-20	3.06657e-19	87863629	87903094	ENSG00000103257	solute_carrier_family_7_(amino_acid_transporter_light_chain,_L_system),_member_5_[Source:HGNC_Symbol;Acc:11063]	-1	31
SLC7A8	Increased	chr14	23610800	23612599	D11_increased_island26547	77	1.77792	20	0.533004	3.21808	2.55885e-19	8.80249e-19	23594504	23652883	ENSG00000092068	solute_carrier_family_7_(amino_acid_transporter_light_chain,_L_system),_member_8_[Source:HGNC_Symbol;Acc:11066]	-1	0
SLC7A7	Increased	chr14	23258000	23260399	D11_increased_island26539	112	2.58607	21	0.559654	4.45018	4.75116e-39	3.67254e-38	23242431	23299029	ENSG00000155465	solute_carrier_family_7_(amino_acid_transporter_light_chain,_y+L_system),_member_7_[Source:HGNC_Symbol;Acc:11065]	-1	0
SLC7A11	Increased	chr4	139168800	139170599	D11_increased_island10275	78	1.80101	13	0.346453	4.88901	3.49492e-31	1.97899e-30	139085251	139163503	ENSG00000151012	solute_carrier_family_7_(anionic_amino_acid_transporter_light_chain,_xc-_system),_member_11_[Source:HGNC_Symbol;Acc:11059]	-1	5298
SLC7A2	Increased	chr8	17362000	17363199	D11_increased_island17880	78	1.80101	19	0.506354	3.4223	4.02116e-21	1.49735e-20	17354597	17428082	ENSG00000003989	solute_carrier_family_7_(cationic_amino_acid_transporter,_y+_system),_member_2_[Source:HGNC_Symbol;Acc:11060]	1	0
SLC8B1	Increased	chr12	113758800	113761599	D11_increased_island25417	123	2.84006	14	0.373103	7.16229	5.09271e-65	8.74635e-64	113736564	113797298	ENSG00000089060	solute_carrier_family_8_(sodium/lithium/calcium_exchanger),_member_B1_[Source:HGNC_Symbol;Acc:26175]	-1	0
SOS2	Increased	chr14	50692000	50692799	D11_increased_island26735	41	0.946686	11	0.293152	3.03242	6.96575e-11	1.66341e-10	50583847	50698276	ENSG00000100485	son_of_sevenless_homolog_2_(Drosophila)_[Source:HGNC_Symbol;Acc:11188]	-1	0
SRI	Increased	chr7	87853600	87858199	D11_increased_island16687	342	7.89675	111	2.95817	2.65337	1.4443e-55	1.89298e-54	87834433	87856308	ENSG00000075142	sorcin_[Source:HGNC_Symbol;Acc:11292]	-1	0
SNX24	Increased	chr5	122241600	122243999	D11_increased_island12411	130	3.00169	31	0.826156	3.54685	1.57294e-34	1.02497e-33	122179134	122365049	ENSG00000064652	sorting_nexin_24_[Source:HGNC_Symbol;Acc:21533]	1	0
SNX33	Increased	chr15	75955400	75962799	D11_increased_island28281	435	10.0441	153	4.07748	2.45294	1.06634e-60	1.6246e-59	75940247	75954642	ENSG00000173548	sorting_nexin_33_[Source:HGNC_Symbol;Acc:28468]	1	759
SOWAHD	Increased	chrX	118902000	118903599	D11_increased_island35349	53	1.22376	13	0.346453	3.34185	5.93717e-15	1.69134e-14	118892576	118894164	ENSG00000187808	sosondowah_ankyrin_repeat_domain_family_member_D_[Source:HGNC_Symbol;Acc:32960]	1	7837
SPOCK1	Increased	chr5	136749800	136752599	D11_increased_island12552	145	3.34804	19	0.506354	6.32476	1.84837e-68	3.44269e-67	136310987	136934068	ENSG00000152377	sparc/osteonectin,_cwcv_and_kazal-like_domains_proteoglycan_(testican)_1_[Source:HGNC_Symbol;Acc:11251]	-1	0
SPOCK2	Increased	chr10	73823200	73824199	D11_increased_island21467	48	1.10832	12	0.319802	3.26568	1.87053e-13	5.00554e-13	73818793	73848790	ENSG00000107742	sparc/osteonectin,_cwcv_and_kazal-like_domains_proteoglycan_(testican)_2_[Source:HGNC_Symbol;Acc:13564]	-1	0
SACS	Increased	chr13	24007200	24007999	D11_increased_island25661	152	3.50966	27	0.719555	4.73429	6.14981e-55	7.89695e-54	23902965	24007841	ENSG00000151835	spastic_ataxia_of_Charlevoix-Saguenay_(sacsin)_[Source:HGNC_Symbol;Acc:10519]	-1	0
SPTBN1	Increased	chr2	54892600	54893799	D11_increased_island4011	56	1.29303	7	0.186551	6.17314	4.66507e-29	2.43129e-28	54683422	54896812	ENSG00000115306	spectrin,_beta,_non-erythrocytic_1_[Source:HGNC_Symbol;Acc:11275]	1	0
SPECC1	Increased	chr17	20208000	20212999	D11_increased_island30026	242	5.58776	18	0.479704	11.0809	2.63054e-165	2.44585e-163	19912657	20222339	ENSG00000128487	sperm_antigen_with_calponin_homology_and_coiled-coil_domains_1_[Source:HGNC_Symbol;Acc:30615]	1	0
SPEF2	Increased	chr5	35770600	35771999	D11_increased_island11444	85	1.96264	29	0.772856	2.4837	2.57289e-14	7.14906e-14	35617946	35814713	ENSG00000152582	sperm_flagellar_2_[Source:HGNC_Symbol;Acc:26293]	1	0
SPIN1	Increased	chr9	91032000	91041199	D11_increased_island19614	513	11.8451	50	1.33251	8.73201	0.00000000000000000000000000000000000000000000000000000000000000000000000000000000000000000000000000000000000000000000000000000000000000000000000000000000000000000000000000000000000000000000000000000000000000000000000000000000000000000000000000000000000000000000000000000000000000000000000000020324746	0.000000000000000000000000000000000000000000000000000000000000000000000000000000000000000000000000000000000000000000000000000000000000000000000000000000000000000000000000000000000000000000000000000000000000000000000000000000000000000000000000000000000000000000000000000000000000000000000000056156021076	91003334	91093609	ENSG00000106723	spindlin_1_[Source:HGNC_Symbol;Acc:11243]	1	0
SRPK2	Increased	chr7	104897400	104898799	D11_increased_island16980	92	2.12427	34	0.906107	2.30216	2.21714e-13	5.91013e-13	104751151	105039755	ENSG00000135250	SRSF_protein_kinase_2_[Source:HGNC_Symbol;Acc:11306]	-1	0
ST6GALNAC6	Increased	chr9	130654800	130657799	D11_increased_island20257	136	3.14023	15	0.399753	7.4186	3.13204e-73	6.52579e-72	130647600	130667687	ENSG00000160408	ST6_(alpha-N-acetyl-neuraminyl-2,3-beta-galactosyl-1,3)-N-acetylgalactosaminide_alpha-2,6-sialyltransferase_6_[Source:HGNC_Symbol;Acc:23364]	-1	0
STEAP4	Increased	chr7	87966600	87967599	D11_increased_island16690	51	1.17758	7	0.186551	5.63164	6.91332e-25	3.02487e-24	87905744	87936206	ENSG00000127954	STEAP_family_member_4_[Source:HGNC_Symbol;Acc:21923]	-1	30395
SCD5	Increased	chr4	83701800	83704999	D11_increased_island9923	185	4.27163	29	0.772856	5.37172	1.79542e-74	3.84955e-73	83550692	83720010	ENSG00000145284	stearoyl-CoA_desaturase_5_[Source:HGNC_Symbol;Acc:21088]	-1	0
SAMD8	Increased	chr10	76859800	76860599	D11_increased_island21548	46	1.06214	15	0.399753	2.54507	2.90694e-09	6.45054e-09	76859344	76941881	ENSG00000156671	sterile_alpha_motif_domain_containing_8_[Source:HGNC_Symbol;Acc:26320]	1	0
SAMD9L	Increased	chr7	92776000	92778599	D11_increased_island16769	457	10.5521	255	6.7958	1.55005	6.93195e-19	2.34503e-18	92759368	92777682	ENSG00000177409	sterile_alpha_motif_domain_containing_9-like_[Source:HGNC_Symbol;Acc:1349]	-1	0
STOX2	Increased	chr4	184744400	184745199	D11_increased_island10775	42	0.969776	15	0.399753	2.32847	1.45623e-07	2.98576e-07	184774584	184944679	ENSG00000173320	storkhead_box_2_[Source:HGNC_Symbol;Acc:25450]	1	29386
ST20	Increased	chr15	80204000	80206199	D11_increased_island28359	75	1.73174	9	0.239852	6.58469	3.40123e-39	2.64221e-38	80191182	80216044	ENSG00000180953	suppressor_of_tumorigenicity_20_[Source:HGNC_Symbol;Acc:33520]	-1	0
SUV420H1	Increased	chr11	67917200	67918999	D11_increased_island22897	93	2.14736	33	0.879457	2.39536	1.72629e-14	4.82196e-14	67922330	67981295	ENSG00000110066	suppressor_of_variegation_4-20_homolog_1_(Drosophila)_[Source:HGNC_Symbol;Acc:24283]	-1	3332
SUSD4	Increased	chr1	223503800	223506399	D11_increased_island2817	154	3.55584	16	0.426403	7.89959	4.42608e-86	1.20858e-84	223394161	223537544	ENSG00000143502	sushi_domain_containing_4_[Source:HGNC_Symbol;Acc:25470]	-1	0
SYNGR1	Increased	chr22	39756000	39757799	D11_increased_island34588	101	2.33208	32	0.852806	2.67798	1.11188e-18	3.72062e-18	39745930	39781593	ENSG00000100321	synaptogyrin_1_[Source:HGNC_Symbol;Acc:11498]	1	0
SYNGR3	Increased	chr16	2038600	2042999	D11_increased_island28709	986	22.7666	771	20.5473	1.1077	0.000715783	0.00123203	2039661	2044276	ENSG00000127561	synaptogyrin_3_[Source:HGNC_Symbol;Acc:11501]	1	0
SYNPO	Increased	chr5	150024000	150025199	D11_increased_island12814	57	1.31612	7	0.186551	6.28144	6.48078e-30	3.49345e-29	149980642	150038782	ENSG00000171992	synaptopodin_[Source:HGNC_Symbol;Acc:30672]	1	0
SNAP23	Increased	chr15	42790000	42792399	D11_increased_island27760	134	3.09405	49	1.30586	2.3393	6.67463e-19	2.25955e-18	42783431	42837547	ENSG00000092531	synaptosomal-associated_protein,_23kDa_[Source:HGNC_Symbol;Acc:11131]	1	0
SYT7	Increased	chr11	61280400	61281399	D11_increased_island22721	54	1.24685	15	0.399753	2.97827	4.43519e-13	1.1688e-12	61282785	61348620	ENSG00000011347	synaptotagmin_VII_[Source:HGNC_Symbol;Acc:11514]	-1	1387
SYTL2	Increased	chr11	85450800	85452599	D11_increased_island23228	64	1.47775	7	0.186551	7.03955	4.08237e-36	2.82234e-35	85405267	85522184	ENSG00000137501	synaptotagmin-like_2_[Source:HGNC_Symbol;Acc:15585]	-1	0
STXBP6	Increased	chr14	25478800	25480999	D11_increased_island26566	112	2.58607	13	0.346453	6.99313	1.28635e-58	1.84368e-57	25278862	25519503	ENSG00000168952	syntaxin_binding_protein_6_(amisyn)_[Source:HGNC_Symbol;Acc:19666]	-1	0
TIAM2	Increased	chr6	155438800	155439999	D11_increased_island15216	54	1.24685	6	0.159901	6.80748	1.47767e-30	8.17198e-30	155153831	155578857	ENSG00000146426	T-cell_lymphoma_invasion_and_metastasis_2_[Source:HGNC_Symbol;Acc:11806]	1	0
TCP11L1	Increased	chr11	33064400	33068399	D11_increased_island22419	220	5.07978	34	0.906107	5.47074	3.62147e-89	1.05457e-87	33060963	33127489	ENSG00000176148	t-complex_11,_testis-specific-like_1_[Source:HGNC_Symbol;Acc:25655]	1	0
TCP11L2	Increased	chr12	106702800	106704399	D11_increased_island25321	64	1.47775	9	0.239852	5.63164	5.25228e-30	2.84332e-29	106695707	106740793	ENSG00000166046	t-complex_11,_testis-specific-like_2_[Source:HGNC_Symbol;Acc:28627]	1	0
TLN2	Increased	chr15	62895600	62899599	D11_increased_island28004	197	4.54871	26	0.692905	6.35364	1.72595e-91	5.25703e-90	62682725	63136830	ENSG00000171914	talin_2_[Source:HGNC_Symbol;Acc:15447]	1	0
TAX1BP1	Increased	chr7	27800800	27801799	D11_increased_island15846	51	1.17758	5	0.133251	7.50885	1.66695e-31	9.58052e-31	27778950	27884183	ENSG00000106052	Tax1_(human_T-cell_leukemia_virus_type_I)_binding_protein_1_[Source:HGNC_Symbol;Acc:11575]	1	0
TEAD1	Increased	chr11	12790000	12792999	D11_increased_island22195	116	2.67843	33	0.879457	2.98146	9.56798e-25	4.1712e-24	12695969	12966298	ENSG00000187079	TEA_domain_family_member_1_(SV40_transcriptional_enhancer_factor)_[Source:HGNC_Symbol;Acc:11714]	1	0
TENM2	Increased	chr5	167342400	167344399	D11_increased_island12981	137	3.16332	9	0.239852	11.9564	9.16868e-102	3.37873e-100	166711804	167691162	ENSG00000145934	teneurin_transmembrane_protein_2_[Source:HGNC_Symbol;Acc:29943]	1	0
TES	Increased	chr7	115882400	115885399	D11_increased_island17143	170	3.92528	18	0.479704	7.79765	1.74031e-93	5.51396e-92	115850547	115898837	ENSG00000135269	testis_derived_transcript_(3_LIM_domains)_[Source:HGNC_Symbol;Acc:14620]	1	0
TDRP	Increased	chr8	463600	465199	D11_increased_island17788	52	1.20067	2	0.0533004	15.3065	4.37386e-52	5.14242e-51	439803	495781	ENSG00000180190	testis_development_related_protein_[Source:HGNC_Symbol;Acc:26951]	-1	0
TSPAN8	Increased	chr12	71643200	71646199	D11_increased_island25015	138	3.18641	10	0.266502	10.9482	4.99429e-97	1.68202e-95	71518865	71835678	ENSG00000127324	tetraspanin_8_[Source:HGNC_Symbol;Acc:11855]	-1	0
TTC17	Increased	chr11	43417600	43418799	D11_increased_island22573	60	1.38539	6	0.159901	7.55011	4.02237e-36	2.78598e-35	43380482	43516483	ENSG00000052841	tetratricopeptide_repeat_domain_17_[Source:HGNC_Symbol;Acc:25596]	1	0
TTC3	Increased	chr21	38481000	38482399	D11_increased_island34104	73	1.68556	18	0.479704	3.37442	1.24909e-19	4.36321e-19	38445526	38575413	ENSG00000182670	tetratricopeptide_repeat_domain_3_[Source:HGNC_Symbol;Acc:12393]	1	0
TXNRD1	Increased	chr12	104624400	104629399	D11_increased_island25276	197	4.54871	23	0.612955	7.14785	1.5467e-100	5.56944e-99	104609557	104744061	ENSG00000198431	thioredoxin_reductase_1_[Source:HGNC_Symbol;Acc:12437]	1	0
THSD7A	Increased	chr7	11662400	11663599	D11_increased_island15553	66	1.52393	13	0.346453	4.14637	6.85983e-23	2.75262e-22	11409984	11871824	ENSG00000005108	thrombospondin,_type_I,_domain_containing_7A_[Source:HGNC_Symbol;Acc:22207]	-1	0
TOX	Increased	chr8	59791600	59792999	D11_increased_island18174	55	1.26994	6	0.159901	6.93125	1.82286e-31	1.04431e-30	59717977	60031767	ENSG00000198846	thymocyte_selection-associated_high_mobility_group_box_[Source:HGNC_Symbol;Acc:18988]	-1	0
TIMP2	Increased	chr17	76871000	76872799	D11_increased_island30827	91	2.10118	26	0.692905	2.9522	8.86818e-20	3.11942e-19	76849059	76921469	ENSG00000035862	TIMP_metallopeptidase_inhibitor_2_[Source:HGNC_Symbol;Acc:11821]	-1	0
TIMP3	Increased	chr22	33205000	33207399	D11_increased_island34445	145	3.34804	98	2.61172	1.27773	0.00169426	0.00286089	33197687	33259030	ENSG00000100234	TIMP_metallopeptidase_inhibitor_3_[Source:HGNC_Symbol;Acc:11822]	1	0
TLK1	Increased	chr2	172098200	172104399	D11_increased_island5243	527	12.1684	33	0.879457	13.4548	0	0	171847333	172087824	ENSG00000198586	tousled-like_kinase_1_[Source:HGNC_Symbol;Acc:11841]	-1	10377
TRAPPC6A	Increased	chr19	45667400	45668599	D11_increased_island32499	67	1.54702	31	0.826156	1.84111	1.05901e-06	2.0896e-06	45666186	45681495	ENSG00000007255	trafficking_protein_particle_complex_6A_[Source:HGNC_Symbol;Acc:23069]	-1	0
TCF7L1	Increased	chr2	85490000	85492599	D11_increased_island4374	136	3.14023	10	0.266502	10.7907	7.20072e-95	2.32698e-93	85360533	85537511	ENSG00000152284	transcription_factor_7-like_1_(T-cell_specific,_HMG-box)_[Source:HGNC_Symbol;Acc:11640]	1	0
TFDP2	Increased	chr3	141686200	141686999	D11_increased_island8206	41	0.946686	10	0.266502	3.3081	3.88937e-12	9.83186e-12	141663277	141868386	ENSG00000114126	transcription_factor_Dp-2_(E2F_dimerization_partner_2)_[Source:HGNC_Symbol;Acc:11751]	-1	0
TFEB	Increased	chr6	41665400	41667399	D11_increased_island13981	152	3.50966	56	1.49241	2.32562	7.30051e-21	2.68123e-20	41651716	41703997	ENSG00000112561	transcription_factor_EB_[Source:HGNC_Symbol;Acc:11753]	-1	0
TGFB2	Increased	chr1	218589000	218591599	D11_increased_island2701	179	4.13309	14	0.373103	10.3969	1.71064e-119	8.48739e-118	218519577	218617961	ENSG00000092969	transforming_growth_factor,_beta_2_[Source:HGNC_Symbol;Acc:11768]	1	0
TACC1	Increased	chr8	38721800	38725599	D11_increased_island18038	641	14.8006	388	10.3403	1.4299	4.12101e-18	1.34359e-17	38585704	38710546	ENSG00000147526	transforming,_acidic_coiled-coil_containing_protein_1_[Source:HGNC_Symbol;Acc:11522]	1	11255
TAGLN	Increased	chr11	117068600	117073399	D11_increased_island23609	426	9.8363	101	2.69167	3.62701	3.05853e-108	1.26999e-106	117070037	117075498	ENSG00000149591	transgelin_[Source:HGNC_Symbol;Acc:11553]	1	0
TGM1	Increased	chr14	24732000	24734199	D11_increased_island26557	158	3.6482	19	0.506354	6.88793	1.97145e-79	4.76005e-78	24718320	24733638	ENSG00000092295	transglutaminase_1_[Source:HGNC_Symbol;Acc:11777]	-1	0
TRAM1	Increased	chr8	71476800	71478199	D11_increased_island18245	102	2.35517	28	0.746206	3.07724	3.99691e-23	1.62474e-22	71485677	71520622	ENSG00000067167	translocation_associated_membrane_protein_1_[Source:HGNC_Symbol;Acc:20568]	-1	7479
TMEM123	Increased	chr11	102302800	102305199	D11_increased_island23453	101	2.33208	8	0.213202	9.81927	3.27591e-68	6.08117e-67	102267063	102341115	ENSG00000152558	transmembrane_protein_123_[Source:HGNC_Symbol;Acc:30138]	-1	0
TMEM170B	Increased	chr6	11589200	11593399	D11_increased_island13466	294	6.78843	30	0.799506	8.24483	1.05777e-163	9.63533e-162	11537938	11583757	ENSG00000205269	transmembrane_protein_170B_[Source:HGNC_Symbol;Acc:34244]	1	5444
TMEM44	Increased	chr3	194351200	194352199	D11_increased_island9090	52	1.20067	5	0.133251	7.65325	1.81101e-32	1.0818e-31	194308402	194354418	ENSG00000145014	transmembrane_protein_44_[Source:HGNC_Symbol;Acc:25120]	-1	0
TMEM45A	Increased	chr3	100224600	100227599	D11_increased_island7442	164	3.78674	19	0.506354	7.14785	1.18447e-84	3.16462e-83	100211463	100296288	ENSG00000181458	transmembrane_protein_45A_[Source:HGNC_Symbol;Acc:25480]	1	0
TMEM52B	Increased	chr12	10330000	10336399	D11_increased_island24001	608	14.0387	101	2.69167	5.17295	7.69323e-226	1.30758e-223	10323141	10344400	ENSG00000165685	transmembrane_protein_52B_[Source:HGNC_Symbol;Acc:26438]	1	0
TMEM56	Increased	chr1	95632200	95636199	D11_increased_island1362	293	6.76534	47	1.25256	5.30674	6.17581e-114	2.81719e-112	95582894	95663163	ENSG00000152078	transmembrane_protein_56_[Source:HGNC_Symbol;Acc:26477]	1	0
TMEM86A	Increased	chr11	18719600	18723199	D11_increased_island22258	1283	29.6243	945	25.1844	1.17597	6.65838e-09	1.45529e-08	18714669	18726332	ENSG00000151117	transmembrane_protein_86A_[Source:HGNC_Symbol;Acc:26890]	1	0
TRIM54	Increased	chr2	27515000	27517599	D11_increased_island3544	162	3.74056	87	2.31857	1.60482	6.1209e-09	1.34131e-08	27505260	27530307	ENSG00000138100	tripartite_motif_containing_54_[Source:HGNC_Symbol;Acc:16008]	1	0
TRIM56	Increased	chr7	100733600	100738599	D11_increased_island16888	227	5.24141	64	1.70561	3.03909	8.48011e-47	8.49366e-46	100728720	100735017	ENSG00000169871	tripartite_motif_containing_56_[Source:HGNC_Symbol;Acc:19028]	1	0
TMOD2	Increased	chr15	52094400	52094999	D11_increased_island27848	35	0.808146	4	0.106601	6.23812	2.50187e-20	9.00416e-20	52043758	52108565	ENSG00000128872	tropomodulin_2_(neuronal)_[Source:HGNC_Symbol;Acc:11872]	1	0
TPM1	Increased	chr15	63289200	63292399	D11_increased_island28017	153	3.53275	21	0.559654	6.06484	1.86224e-69	3.54671e-68	63334831	63364114	ENSG00000140416	tropomyosin_1_(alpha)_[Source:HGNC_Symbol;Acc:12010]	1	42433
TPM4	Increased	chr19	16203000	16210199	D11_increased_island31839	432	9.97484	86	2.29192	4.31211	2.1959e-134	1.3677e-132	16177831	16213813	ENSG00000167460	tropomyosin_4_[Source:HGNC_Symbol;Acc:12013]	1	0
TNNT2	Increased	chr1	201344000	201346999	D11_increased_island2361	214	4.94124	35	0.932757	5.17437	1.75307e-82	4.51615e-81	201328136	201346890	ENSG00000118194	troponin_T_type_2_(cardiac)_[Source:HGNC_Symbol;Acc:11949]	-1	0
TPPP3	Increased	chr16	67426800	67428199	D11_increased_island29356	323	7.45804	234	6.23615	1.19453	0.000785783	0.00135028	67423712	67427438	ENSG00000159713	tubulin_polymerization-promoting_protein_family_member_3_[Source:HGNC_Symbol;Acc:24162]	-1	0
TNFRSF11B	Increased	chr8	119928000	119929399	D11_increased_island18723	64	1.47775	8	0.213202	6.25738	7.72371e-33	4.69405e-32	119935796	119964439	ENSG00000164761	tumor_necrosis_factor_receptor_superfamily,_member_11b_[Source:HGNC_Symbol;Acc:11909]	-1	6398
TNFAIP8	Increased	chr5	118749600	118750599	D11_increased_island12381	48	1.10832	1	0.0266502	21.2269	5.97613e-61	9.1635e-60	118604387	118735383	ENSG00000145779	tumor_necrosis_factor,_alpha-induced_protein_8_[Source:HGNC_Symbol;Acc:17260]	1	14218
TPD52	Increased	chr8	81062000	81063399	D11_increased_island18291	72	1.66247	6	0.159901	9.03538	5.44635e-48	5.62365e-47	80870571	81143467	ENSG00000076554	tumor_protein_D52_[Source:HGNC_Symbol;Acc:12005]	-1	0
TPD52L1	Increased	chr6	125431600	125433399	D11_increased_island14861	79	1.8241	4	0.106601	13.8625	2.05485e-68	3.82422e-67	125440195	125585553	ENSG00000111907	tumor_protein_D52-like_1_[Source:HGNC_Symbol;Acc:12006]	1	6797
TP53INP2	Increased	chr20	33300600	33301199	D11_increased_island33330	37	0.854326	12	0.319802	2.53257	6.7497e-08	1.40679e-07	33292094	33301243	ENSG00000078804	tumor_protein_p53_inducible_nuclear_protein_2_[Source:HGNC_Symbol;Acc:16104]	1	0
TUSC3	Increased	chr8	15625000	15626999	D11_increased_island17868	74	1.70865	5	0.133251	10.8301	1.6865e-55	2.19341e-54	15274724	15624158	ENSG00000104723	tumor_suppressor_candidate_3_[Source:HGNC_Symbol;Acc:30242]	1	843
TACSTD2	Increased	chr1	59056000	59060399	D11_increased_island873	235	5.42613	54	1.43911	3.71767	3.21725e-63	5.26851e-62	59041099	59043166	ENSG00000184292	tumor-associated_calcium_signal_transducer_2_[Source:HGNC_Symbol;Acc:11530]	-1	12835
UBQLN2	Increased	chrX	56486800	56487799	D11_increased_island35087	45	1.03905	11	0.293152	3.32122	4.4669e-13	1.17618e-12	56590026	56593443	ENSG00000188021	ubiquilin_2_[Source:HGNC_Symbol;Acc:12509]	1	102228
UCHL1	Increased	chr4	41277800	41278599	D11_increased_island9673	44	1.01596	22	0.586304	1.69514	0.000277138	0.000487408	41258430	41270472	ENSG00000154277	ubiquitin_carboxyl-terminal_esterase_L1_(ubiquitin_thiolesterase)_[Source:HGNC_Symbol;Acc:12513]	1	7329
USP40	Increased	chr2	234461800	234463199	D11_increased_island6158	72	1.66247	12	0.319802	4.8652	5.63406e-29	2.9161e-28	234384166	234475428	ENSG00000085982	ubiquitin_specific_peptidase_40_[Source:HGNC_Symbol;Acc:20069]	-1	0
UBE2J1	Increased	chr6	90055400	90063599	D11_increased_island14491	2088	48.2117	1598	42.587	1.13191	1.28341e-08	2.76752e-08	90036344	90062567	ENSG00000198833	ubiquitin-conjugating_enzyme_E2,_J1_[Source:HGNC_Symbol;Acc:17598]	-1	0
UBE2E2	Increased	chr3	23617400	23619399	D11_increased_island6688	95	2.19354	27	0.719555	2.97054	1.06318e-20	3.8833e-20	23244511	23633284	ENSG00000182247	ubiquitin-conjugating_enzyme_E2E_2_[Source:HGNC_Symbol;Acc:12478]	1	0
UBE2L6	Increased	chr11	57327400	57328599	D11_increased_island22675	85	1.96264	19	0.506354	3.72555	3.5165e-25	1.55637e-24	57319129	57335757	ENSG00000156587	ubiquitin-conjugating_enzyme_E2L_6_[Source:HGNC_Symbol;Acc:12490]	-1	0
UBE2W	Increased	chr8	74756200	74757599	D11_increased_island18259	60	1.38539	8	0.213202	5.87231	1.7447e-29	9.2085e-29	74692332	74791145	ENSG00000104343	ubiquitin-conjugating_enzyme_E2W_(putative)_[Source:HGNC_Symbol;Acc:25616]	-1	0
UBL3	Increased	chr13	30429000	30430199	D11_increased_island25716	55	1.26994	5	0.133251	8.08646	2.07976e-35	1.40461e-34	30338508	30424821	ENSG00000122042	ubiquitin-like_3_[Source:HGNC_Symbol;Acc:12504]	-1	4180
UGT1A7	Increased	chr2	234651800	234661399	D11_increased_island6167	481	11.1062	77	2.05207	5.35395	1.44083e-185	1.69009e-183	234590584	234681945	ENSG00000244122	UDP_glucuronosyltransferase_1_family,_polypeptide_A7_[Source:HGNC_Symbol;Acc:12539]	1	0
UGCG	Increased	chr9	114676000	114677999	D11_increased_island19992	93	2.14736	15	0.399753	5.09014	8.68236e-38	6.39339e-37	114659046	114697649	ENSG00000148154	UDP-glucose_ceramide_glucosyltransferase_[Source:HGNC_Symbol;Acc:12524]	1	0
GALNT2	Increased	chr1	230260400	230262199	D11_increased_island2997	76	1.75483	14	0.373103	4.44755	9.29388e-28	4.58485e-27	230193536	230417870	ENSG00000143641	UDP-N-acetyl-alpha-D-galactosamine:polypeptide_N-acetylgalactosaminyltransferase_2_(GalNAc-T2)_[Source:HGNC_Symbol;Acc:4124]	1	0
ULK1	Increased	chr12	132383800	132385599	D11_increased_island25599	73	1.68556	21	0.559654	2.91428	3.75917e-16	1.1305e-15	132379196	132407712	ENSG00000177169	unc-51_like_autophagy_activating_kinase_1_[Source:HGNC_Symbol;Acc:12558]	1	0
ETS2	Increased	chr21	40152200	40153399	D11_increased_island34119	44	1.01596	11	0.293152	3.24902	1.63119e-12	4.19688e-12	40177231	40196879	ENSG00000157557	v-ets_avian_erythroblastosis_virus_E26_oncogene_homolog_2_[Source:HGNC_Symbol;Acc:3489]	1	23833
VSIG2	Increased	chr11	124618200	124619799	D11_increased_island23694	91	2.10118	60	1.59901	1.30671	0.00514682	0.00845638	124617368	124622134	ENSG00000019102	V-set_and_immunoglobulin_domain_containing_2_[Source:HGNC_Symbol;Acc:17149]	-1	0
VPS13A	Increased	chr9	80023200	80024199	D11_increased_island19459	49	1.13141	14	0.373103	2.88802	1.21163e-11	2.9952e-11	79792269	80036457	ENSG00000197969	vacuolar_protein_sorting_13_homolog_A_(S._cerevisiae)_[Source:HGNC_Symbol;Acc:1908]	1	0
VPS41	Increased	chr7	38897400	38898799	D11_increased_island16002	66	1.52393	8	0.213202	6.44991	1.48213e-34	9.67261e-34	38762563	38971994	ENSG00000006715	vacuolar_protein_sorting_41_homolog_(S._cerevisiae)_[Source:HGNC_Symbol;Acc:12713]	-1	0
VMP1	Increased	chr17	57909200	57911199	D11_increased_island30553	82	1.89337	20	0.533004	3.42437	4.7004e-22	1.82215e-21	57784553	57919616	ENSG00000062716	vacuole_membrane_protein_1_[Source:HGNC_Symbol;Acc:29559]	1	0
VANGL2	Increased	chr1	160377000	160379199	D11_increased_island1893	355	8.19691	197	5.25009	1.55778	2.02801e-15	5.90111e-15	160370376	160398468	ENSG00000162738	VANGL_planar_cell_polarity_protein_2_[Source:HGNC_Symbol;Acc:15511]	1	0
VNN1	Increased	chr6	133006400	133009799	D11_increased_island14943	232	5.35686	95	2.53177	2.10284	9.72159e-25	4.23738e-24	133002729	133035188	ENSG00000112299	vanin_1_[Source:HGNC_Symbol;Acc:12705]	-1	0
VCX3B	Increased	chrX	8341000	8344199	D11_increased_island34863	197	4.54871	28	0.746206	5.91546	4.10239e-86	1.12124e-84	8432871	8434550	ENSG00000205642	variable_charge,_X-linked_3B_[Source:HGNC_Symbol;Acc:31838]	1	88673
VASH1	Increased	chr14	77239000	77240599	D11_increased_island27307	149	3.44039	51	1.35916	2.49925	2.3419e-23	9.61805e-23	77228532	77249354	ENSG00000071246	vasohibin_1_[Source:HGNC_Symbol;Acc:19964]	1	0
VGLL3	Increased	chr3	87007000	87008599	D11_increased_island7311	69	1.5932	5	0.133251	10.1081	5.48861e-50	6.04867e-49	86987119	87040269	ENSG00000206538	vestigial_like_3_(Drosophila)_[Source:HGNC_Symbol;Acc:24327]	-1	0
WDFY3	Increased	chr4	85872800	85874199	D11_increased_island9950	61	1.40848	22	0.586304	2.33553	6.12349e-10	1.40212e-09	85590704	85887544	ENSG00000163625	WD_repeat_and_FYVE_domain_containing_3_[Source:HGNC_Symbol;Acc:20751]	-1	0
WIPI2	Increased	chr7	5284000	5285999	D11_increased_island15447	92	2.12427	53	1.41246	1.49214	9.17576e-05	0.000165257	5229819	5273457	ENSG00000157954	WD_repeat_domain,_phosphoinositide_interacting_2_[Source:HGNC_Symbol;Acc:32225]	1	10544
WNT5A	Increased	chr3	55501200	55502999	D11_increased_island7056	57	1.31612	13	0.346453	3.5894	2.88365e-17	9.0844e-17	55499743	55523973	ENSG00000114251	wingless-type_MMTV_integration_site_family,_member_5A_[Source:HGNC_Symbol;Acc:12784]	-1	0
WWC1	Increased	chr5	167780000	167782599	D11_increased_island13000	106	2.44753	17	0.453053	5.1503	6.28964e-43	5.51679e-42	167718656	167899308	ENSG00000113645	WW_and_C2_domain_containing_1_[Source:HGNC_Symbol;Acc:29435]	1	0
WWC2	Increased	chr4	184085600	184087799	D11_increased_island10761	96	2.21663	18	0.479704	4.42323	7.93939e-34	5.02389e-33	184020446	184241930	ENSG00000151718	WW_and_C2_domain_containing_2_[Source:HGNC_Symbol;Acc:24148]	1	0
XPC	Increased	chr3	14211400	14213799	D11_increased_island6597	108	2.49371	12	0.319802	7.26448	2.00833e-58	2.85009e-57	14186647	14220283	ENSG00000154767	xeroderma_pigmentosum,_complementation_group_C_[Source:HGNC_Symbol;Acc:12816]	-1	0
XKR6	Increased	chr8	10909800	10912599	D11_increased_island17844	116	2.67843	18	0.479704	5.33524	4.13e-48	4.28532e-47	10753555	11058875	ENSG00000171044	XK,_Kell_blood_group_complex_subunit-related_family,_member_6_[Source:HGNC_Symbol;Acc:27806]	-1	0
YPEL5	Increased	chr2	30387200	30387799	D11_increased_island3605	44	1.01596	3	0.0799506	9.74707	5.3128e-34	3.37852e-33	30369807	30383399	ENSG00000119801	yippee-like_5_(Drosophila)_[Source:HGNC_Symbol;Acc:18329]	1	3802
ZFP30	Increased	chr19	38127600	38129599	D11_increased_island32241	73	1.68556	6	0.159901	9.15915	5.08989e-49	5.43413e-48	38104650	38183238	ENSG00000120784	ZFP30_zinc_finger_protein_[Source:HGNC_Symbol;Acc:29555]	-1	0
ZFP90	Increased	chr16	68591600	68601399	D11_increased_island29376	528	12.1915	36	0.959407	12.3873	0	0	68563993	68609975	ENSG00000184939	ZFP90_zinc_finger_protein_[Source:HGNC_Symbol;Acc:23329]	1	0
ZBTB10	Increased	chr8	81415800	81418199	D11_increased_island18299	147	3.39422	33	0.879457	3.77141	1.36762e-41	1.15216e-40	81397854	81438500	ENSG00000205189	zinc_finger_and_BTB_domain_containing_10_[Source:HGNC_Symbol;Acc:30953]	1	0
ZBTB38	Increased	chr3	141174000	141174999	D11_increased_island8197	49	1.13141	10	0.266502	3.93821	5.35785e-17	1.66886e-16	141043055	141168634	ENSG00000177311	zinc_finger_and_BTB_domain_containing_38_[Source:HGNC_Symbol;Acc:26636]	1	5367
ZBTB5	Increased	chr9	37453200	37457399	D11_increased_island19318	166	3.83292	40	1.06601	3.52902	7.18098e-43	6.29103e-42	37438111	37465396	ENSG00000168795	zinc_finger_and_BTB_domain_containing_5_[Source:HGNC_Symbol;Acc:23836]	-1	0
ZSCAN2	Increased	chr15	85162000	85167199	D11_increased_island28431	286	6.60371	30	0.799506	8.02124	2.6779e-156	2.1713e-154	85144217	85171027	ENSG00000176371	zinc_finger_and_SCAN_domain_containing_2_[Source:HGNC_Symbol;Acc:20994]	1	0
ZFHX3	Increased	chr16	73034600	73036399	D11_increased_island29450	85	1.96264	11	0.293152	6.20924	1.21879e-41	1.02819e-40	72816784	73093597	ENSG00000140836	zinc_finger_homeobox_3_[Source:HGNC_Symbol;Acc:777]	-1	0
ZNF114	Increased	chr19	48785400	48790599	D11_increased_island32580	226	5.21832	42	1.11931	4.57382	7.16623e-77	1.63449e-75	48675575	48790865	ENSG00000178150	zinc_finger_protein_114_[Source:HGNC_Symbol;Acc:12894]	1	0
ZNF117	Increased	chr7	64445200	64446799	D11_increased_island16395	71	1.63938	6	0.159901	8.91161	5.74924e-47	5.78376e-46	64432154	64467062	ENSG00000152926	zinc_finger_protein_117_[Source:HGNC_Symbol;Acc:12897]	-1	0
ZNF131	Increased	chr5	43078000	43079599	D11_increased_island11620	84	1.93955	21	0.559654	3.34748	7.06449e-22	2.71863e-21	43065278	43192123	ENSG00000172262	zinc_finger_protein_131_[Source:HGNC_Symbol;Acc:12915]	1	0
ZNF175	Increased	chr19	52085200	52092999	D11_increased_island32653	533	12.3069	53	1.41246	8.56779	0.000000000000000000000000000000000000000000000000000000000000000000000000000000000000000000000000000000000000000000000000000000000000000000000000000000000000000000000000000000000000000000000000000000000000000000000000000000000000000000000000000000000000000000000000000000000000000000000000000000000014	0.00000000000000000000000000000000000000000000000000000000000000000000000000000000000000000000000000000000000000000000000000000000000000000000000000000000000000000000000000000000000000000000000000000000000000000000000000000000000000000000000000000000000000000000000000000000000000000000000000000000409	52074551	52092991	ENSG00000105497	zinc_finger_protein_175_[Source:HGNC_Symbol;Acc:12964]	1	0
ZNF268	Increased	chr12	133776400	133783599	D11_increased_island25641	655	15.1239	21	0.559654	25.8347	0	0	133707570	133783698	ENSG00000090612	zinc_finger_protein_268_[Source:HGNC_Symbol;Acc:13061]	1	0
ZNF281	Increased	chr1	200384400	200387599	D11_increased_island2337	243	5.61085	83	2.21197	2.5167	8.18329e-37	5.81721e-36	200374068	200379184	ENSG00000162702	zinc_finger_protein_281_[Source:HGNC_Symbol;Acc:13075]	-1	5217
ZNF300	Increased	chr5	150273600	150278799	D11_increased_island12820	367	8.47399	28	0.746206	10.9944	0.0000000000000000000000000000000000000000000000000000000000000000000000000000000000000000000000000000000000000000000000000000000000000000000000000000000000000000000000000000000000000000000000000000000000000000000000000000000000000000000000000000241783020813	0.00000000000000000000000000000000000000000000000000000000000000000000000000000000000000000000000000000000000000000000000000000000000000000000000000000000000000000000000000000000000000000000000000000000000000000000000000000000000000000000000000486050570599	150273954	150284545	ENSG00000145908	zinc_finger_protein_300_[Source:HGNC_Symbol;Acc:13091]	-1	0
ZNF302	Increased	chr19	35166400	35177399	D11_increased_island32114	2428	56.0623	1760	46.9044	1.19506	6.22638e-18	2.01659e-17	35168544	35177302	ENSG00000089335	zinc_finger_protein_302_[Source:HGNC_Symbol;Acc:13848]	1	0
ZNF347	Increased	chr19	53640000	53646399	D11_increased_island32747	580	13.3921	39	1.03936	12.5845	0	0	53627325	53662328	ENSG00000197937	zinc_finger_protein_347_[Source:HGNC_Symbol;Acc:16447]	-1	0
ZNF365	Increased	chr10	64185200	64187999	D11_increased_island21300	126	2.90933	16	0.426403	6.47256	2.51809e-61	3.89751e-60	64133951	64431771	ENSG00000138311	zinc_finger_protein_365_[Source:HGNC_Symbol;Acc:18194]	1	0
ZNF469	Increased	chr16	88453200	88455799	D11_increased_island29624	350	8.08146	202	5.38334	1.49807	4.10536e-13	1.08286e-12	88493879	88507165	ENSG00000225614	zinc_finger_protein_469_[Source:HGNC_Symbol;Acc:23216]	1	38081
ZNF518B	Increased	chr4	10445400	10447399	D11_increased_island9371	65	1.50084	9	0.239852	5.71828	8.24378e-31	4.61225e-30	10441498	10459034	ENSG00000178163	zinc_finger_protein_518B_[Source:HGNC_Symbol;Acc:29365]	-1	0
ZNF566	Increased	chr19	36971800	36973599	D11_increased_island32161	69	1.5932	8	0.213202	6.73871	3.52926e-37	2.55081e-36	36936021	36980804	ENSG00000186017	zinc_finger_protein_566_[Source:HGNC_Symbol;Acc:25919]	-1	0
ZNF582	Increased	chr19	56899600	56901799	D11_increased_island32849	83	1.91646	9	0.239852	7.27781	2.58556e-46	2.54423e-45	56887413	56904914	ENSG00000018869	zinc_finger_protein_582_[Source:HGNC_Symbol;Acc:26421]	-1	0
ZNF583	Increased	chr19	56930400	56939999	D11_increased_island32855	535	12.3531	67	1.78556	6.82932	0.0000000000000000000000000000000000000000000000000000000000000000000000000000000000000000000000000000000000000000000000000000000000000000000000000000000000000000000000000000000000000000000000000000000000000000000000000000000000000000000000000000000000000670269965376	0.0000000000000000000000000000000000000000000000000000000000000000000000000000000000000000000000000000000000000000000000000000000000000000000000000000000000000000000000000000000000000000000000000000000000000000000000000000000000000000000000000000000000142092357969	56909335	56947404	ENSG00000198440	zinc_finger_protein_583_[Source:HGNC_Symbol;Acc:26427]	1	0
ZNF585A	Increased	chr19	37613600	37615199	D11_increased_island32205	65	1.50084	3	0.0799506	14.2957	2.41967e-59	3.54829e-58	37597636	37663643	ENSG00000196967	zinc_finger_protein_585A_[Source:HGNC_Symbol;Acc:26305]	-1	0
ZNF599	Increased	chr19	35253800	35258799	D11_increased_island32116	189	4.36399	20	0.533004	7.83891	1.18421e-103	4.53594e-102	35248981	35264134	ENSG00000153896	zinc_finger_protein_599_[Source:HGNC_Symbol;Acc:26408]	-1	0
ZNF608	Increased	chr5	123931800	123933599	D11_increased_island12418	83	1.91646	28	0.746206	2.50959	2.77289e-14	7.69251e-14	123972608	124084500	ENSG00000168916	zinc_finger_protein_608_[Source:HGNC_Symbol;Acc:29238]	-1	39010
ZNF627	Increased	chr19	11724000	11732799	D11_increased_island31731	689	15.9089	51	1.35916	11.4965	0	0	11670189	11729950	ENSG00000198551	zinc_finger_protein_627_[Source:HGNC_Symbol;Acc:30570]	1	0
ZNF71	Increased	chr19	57127000	57135399	D11_increased_island32867	363	8.38163	39	1.03936	7.8843	3.07218e-194	3.98891e-192	57106632	57137849	ENSG00000197951	zinc_finger_protein_71_[Source:HGNC_Symbol;Acc:13141]	1	0
ZNF736	Increased	chr7	63807400	63813199	D11_increased_island16369	325	7.50422	21	0.559654	12.8386	2.94116e-239	5.567e-237	63767837	63815238	ENSG00000234444	zinc_finger_protein_736_[Source:HGNC_Symbol;Acc:32467]	1	0
ZNF780A	Increased	chr19	40578800	40585599	D11_increased_island32314	439	10.1365	32	0.852806	11.5521	0.000000000000000000000000000000000000000000000000000000000000000000000000000000000000000000000000000000000000000000000000000000000000000000000000000000000000000000000000000000000000000000000000000000000000000000000000000000000000000000000000000000000000000000000000000000000000000000000000000000000001	0.000000000000000000000000000000000000000000000000000000000000000000000000000000000000000000000000000000000000000000000000000000000000000000000000000000000000000000000000000000000000000000000000000000000000000000000000000000000000000000000000000000000000000000000000000000000000000000000000000000000241	40575059	40596845	ENSG00000197782	zinc_finger_protein_780A_[Source:HGNC_Symbol;Acc:27603]	-1	0
ZNF91	Increased	chr19	23548800	23552399	D11_increased_island32015	255	5.88792	12	0.319802	17.0615	1.94642e-221	3.14328e-219	23487793	23578362	ENSG00000167232	zinc_finger_protein_91_[Source:HGNC_Symbol;Acc:13166]	-1	0
ZKSCAN1	Increased	chr7	99628600	99632399	D11_increased_island16867	212	4.89506	24	0.639605	7.38178	1.89086e-110	8.13229e-109	99613204	99639312	ENSG00000106261	zinc_finger_with_KRAB_and_SCAN_domains_1_[Source:HGNC_Symbol;Acc:13101]	1	0
ZFAND6	Increased	chr15	80324800	80326599	D11_increased_island28361	131	3.02478	48	1.27921	2.33399	1.8535e-18	6.14685e-18	80351910	80430735	ENSG00000086666	zinc_finger,_AN1-type_domain_6_[Source:HGNC_Symbol;Acc:30164]	1	25312
ZFYVE28	Increased	chr4	2328000	2332799	D11_increased_island9246	229	5.28759	55	1.46576	3.55845	1.93948e-58	2.7554e-57	2271309	2420390	ENSG00000159733	zinc_finger,_FYVE_domain_containing_28_[Source:HGNC_Symbol;Acc:29334]	-1	0
ZMAT3	Increased	chr3	178704800	178706199	D11_increased_island8762	64	1.47775	9	0.239852	5.63164	5.25228e-30	2.84332e-29	178735011	178790067	ENSG00000172667	zinc_finger,_matrin-type_3_[Source:HGNC_Symbol;Acc:29983]	-1	28813
ZXDA	Increased	chrX	57945000	57945799	D11_increased_island35108	67	1.54702	26	0.692905	2.18206	1.86354e-09	4.17735e-09	57931864	57937067	ENSG00000198205	zinc_finger,_X-linked,_duplicated_A_[Source:HGNC_Symbol;Acc:13198]	-1	7934
ZHX2	Increased	chr8	123971000	123974599	D11_increased_island18761	188	4.3409	16	0.426403	9.6324	4.63875e-119	2.2879e-117	123793633	123986750	ENSG00000178764	zinc_fingers_and_homeoboxes_2_[Source:HGNC_Symbol;Acc:18513]	1	0
A4GALT	Increased	chr22	43075800	43076999	D11_increased_island34664	46	1.06214	12	0.319802	3.13239	2.32957e-12	5.9391e-12	43088127	43117304	ENSG00000128274	alpha_1,4-galactosyltransferase_[Source:HGNC_Symbol;Acc:18149]	-1	11129
AAMDC	Increased	chr11	77564400	77566999	D11_increased_island23176	131	3.02478	18	0.479704	6.01924	8.30181e-60	1.23087e-58	77532155	77629478	ENSG00000087884	adipogenesis_associated,_Mth938_domain_containing_[Source:HGNC_Symbol;Acc:30205]	1	0
ABAT	Increased	chr16	8783000	8784199	D11_increased_island28789	60	1.38539	9	0.239852	5.28508	7.41827e-27	3.53383e-26	8768422	8878432	ENSG00000183044	4-aminobutyrate_aminotransferase_[Source:HGNC_Symbol;Acc:23]	1	0
ABCA3	Increased	chr16	2383800	2384599	D11_increased_island28711	39	0.900506	22	0.586304	1.50679	0.00443012	0.00730838	2325882	2390747	ENSG00000167972	ATP-binding_cassette,_sub-family_A_(ABC1),_member_3_[Source:HGNC_Symbol;Acc:33]	-1	0
ABCC10	Increased	chr6	43403200	43405799	D11_increased_island14008	133	3.07096	57	1.51906	2.0017	1.11852e-13	3.01879e-13	43395104	43418168	ENSG00000124574	ATP-binding_cassette,_sub-family_C_(CFTR/MRP),_member_10_[Source:HGNC_Symbol;Acc:52]	1	0
AC009403.2	Increased	chr7	155411200	155412199	D11_increased_island17733	49	1.13141	3	0.0799506	10.8301	1.03187e-39	8.14789e-39	155403925	155437899	ENSG00000216895	Protein_LOC100506302__[Source:UniProtKB/TrEMBL;Acc:B5MCR4]	-1	0
AC010642.1	Increased	chr19	58793800	58813199	D11_increased_island32941	1121	25.8838	101	2.69167	9.53047	0	0	58790332	58826563	ENSG00000267216	Uncharacterized_protein__[Source:UniProtKB/TrEMBL;Acc:K7EQD1]	1	0
AC027763.2	Increased	chr17	6826800	6829599	D11_increased_island29812	91	2.10118	17	0.453053	4.4283	2.61414e-32	1.5509e-31	6779954	6915668	ENSG00000215067	Uncharacterized_protein__[Source:UniProtKB/TrEMBL;Acc:A8MUH5]	-1	0
ACACB	Increased	chr12	109568800	109569799	D11_increased_island25353	42	0.969776	15	0.399753	2.32847	1.45623e-07	2.98576e-07	109554400	109706031	ENSG00000076555	acetyl-CoA_carboxylase_beta_[Source:HGNC_Symbol;Acc:85]	1	0
ACBD6	Increased	chr1	180430800	180431799	D11_increased_island2150	46	1.06214	4	0.106601	8.14422	7.07982e-31	3.9698e-30	180244515	180472089	ENSG00000135847	acyl-CoA_binding_domain_containing_6_[Source:HGNC_Symbol;Acc:23339]	-1	0
ACOT13	Increased	chr6	24672600	24674999	D11_increased_island13714	123	2.84006	11	0.293152	8.95286	1.62172e-76	3.65666e-75	24667263	24705293	ENSG00000112304	acyl-CoA_thioesterase_13_[Source:HGNC_Symbol;Acc:20999]	1	0
ACOT4	Increased	chr14	74069400	74070599	D11_increased_island27229	48	1.10832	9	0.239852	4.24539	4.1177e-18	1.34337e-17	74058410	74063200	ENSG00000177465	acyl-CoA_thioesterase_4_[Source:HGNC_Symbol;Acc:19748]	1	6201
ACOXL	Increased	chr2	111825600	111826799	D11_increased_island4699	51	1.17758	14	0.373103	3.00354	1.17303e-12	3.03516e-12	111490150	111875799	ENSG00000153093	acyl-CoA_oxidase-like_[Source:HGNC_Symbol;Acc:25621]	1	0
ACTR3B	Increased	chr7	152500400	152501599	D11_increased_island17717	71	1.63938	9	0.239852	6.23812	9.07158e-36	6.2003e-35	152456834	152552463	ENSG00000133627	ARP3_actin-related_protein_3_homolog_B_(yeast)_[Source:HGNC_Symbol;Acc:17256]	1	0
ADA	Increased	chr20	43270800	43273399	D11_increased_island33482	260	6.00337	121	3.22467	1.85354	3.45155e-20	1.23349e-19	43248163	43280874	ENSG00000196839	adenosine_deaminase_[Source:HGNC_Symbol;Acc:186]	-1	0
ADAMTS1	Increased	chr21	28226600	28228399	D11_increased_island34007	101	2.33208	48	1.27921	1.80354	1.33533e-08	2.87854e-08	28208066	28217728	ENSG00000154734	ADAM_metallopeptidase_with_thrombospondin_type_1_motif,_1_[Source:HGNC_Symbol;Acc:217]	-1	8873
AFAP1L1	Increased	chr5	148716000	148717799	D11_increased_island12761	71	1.63938	9	0.239852	6.23812	9.07158e-36	6.2003e-35	148651434	148721365	ENSG00000157510	actin_filament_associated_protein_1-like_1_[Source:HGNC_Symbol;Acc:26714]	1	0
AFAP1L2	Increased	chr10	116055000	116057399	D11_increased_island21887	92	2.12427	3	0.0799506	20.1439	4.10623e-96	1.36246e-94	116054583	116164515	ENSG00000169129	actin_filament_associated_protein_1-like_2_[Source:HGNC_Symbol;Acc:25901]	-1	0
AGBL3	Increased	chr7	134751400	134752599	D11_increased_island17429	52	1.20067	16	0.426403	2.70115	4.44393e-11	1.06907e-10	134671259	134832715	ENSG00000146856	ATP/GTP_binding_protein-like_3_[Source:HGNC_Symbol;Acc:27981]	1	0
AGO3	Increased	chr1	36487600	36491199	D11_increased_island502	146	3.37113	27	0.719555	4.54863	7.87993e-51	8.90366e-50	36396319	36538101	ENSG00000126070	argonaute_RISC_catalytic_component_3_[Source:HGNC_Symbol;Acc:18421]	1	0
AGTPBP1	Increased	chr9	88155200	88157199	D11_increased_island19555	68	1.57011	4	0.106601	11.9564	4.2718e-55	5.50481e-54	88161455	88356944	ENSG00000135049	ATP/GTP_binding_protein_1_[Source:HGNC_Symbol;Acc:17258]	-1	4257
AKIRIN1	Increased	chr1	39443400	39444799	D11_increased_island547	64	1.47775	9	0.239852	5.63164	5.25228e-30	2.84332e-29	39456895	39471731	ENSG00000174574	akirin_1_[Source:HGNC_Symbol;Acc:25744]	1	12097
AKIRIN2	Increased	chr6	88416600	88417199	D11_increased_island14477	36	0.831236	9	0.239852	3.2057	1.25423e-10	2.95879e-10	88384790	88411927	ENSG00000135334	akirin_2_[Source:HGNC_Symbol;Acc:21407]	-1	4674
AKR1A1	Increased	chr1	46022200	46023399	D11_increased_island727	64	1.47775	31	0.826156	1.75989	7.283e-06	1.38051e-05	46016215	46035721	ENSG00000117448	aldo-keto_reductase_family_1,_member_A1_(aldehyde_reductase)_[Source:HGNC_Symbol;Acc:380]	1	0
ANAPC11	Increased	chr17	79855000	79857999	D11_increased_island30893	218	5.0336	87	2.31857	2.15617	1.07462e-24	4.67803e-24	79848666	79858867	ENSG00000141552	anaphase_promoting_complex_subunit_11_[Source:HGNC_Symbol;Acc:14452]	1	0
ANKRD36	Increased	chr2	97938400	97944199	D11_increased_island4521	222	5.12596	18	0.479704	10.1689	2.72729e-144	1.90642e-142	97779233	97930258	ENSG00000135976	ankyrin_repeat_domain_36_[Source:HGNC_Symbol;Acc:24079]	1	8143
ANKRD7	Increased	chr7	117969800	117970999	D11_increased_island17200	66	1.52393	17	0.453053	3.22496	4.74483e-17	1.48235e-16	117854727	117882785	ENSG00000106013	ankyrin_repeat_domain_7_[Source:HGNC_Symbol;Acc:18588]	1	87016
ANXA2	Increased	chr15	60658000	60659599	D11_increased_island27982	55	1.26994	14	0.373103	3.23458	8.80849e-15	2.49159e-14	60639333	60695082	ENSG00000182718	annexin_A2_[Source:HGNC_Symbol;Acc:537]	-1	0
AOX1	Increased	chr2	201526600	201528999	D11_increased_island5629	124	2.86315	27	0.719555	3.86788	1.04598e-36	7.41516e-36	201450591	201541787	ENSG00000138356	aldehyde_oxidase_1_[Source:HGNC_Symbol;Acc:553]	1	0
AP000769.1	Increased	chr11	65248200	65250399	D11_increased_island22829	129	2.9786	37	0.986057	2.96402	5.96632e-27	2.85359e-26	65222728	65234028	ENSG00000173727	Uncharacterized_protein__[Source:UniProtKB/TrEMBL;Acc:I3L084]	1	14173
AQP11	Increased	chr11	77312800	77314799	D11_increased_island23170	110	2.53989	40	1.06601	2.34564	4.71949e-16	1.41262e-15	77300436	77321400	ENSG00000178301	aquaporin_11_[Source:HGNC_Symbol;Acc:19940]	1	0
ARHGEF33	Increased	chr2	39173800	39175399	D11_increased_island3720	91	2.10118	58	1.54571	1.35101	0.00211422	0.00355017	39117021	39202590	ENSG00000214694	Rho_guanine_nucleotide_exchange_factor_(GEF)_33_[Source:HGNC_Symbol;Acc:37252]	1	0
ARHGEF35	Increased	chr7	143931600	143934199	D11_increased_island17608	160	3.69438	85	2.26527	1.62199	3.7507e-09	8.27859e-09	143883176	143991230	ENSG00000213214	Rho_guanine_nucleotide_exchange_factor_(GEF)_35_[Source:HGNC_Symbol;Acc:33846]	-1	0
ARID5A	Increased	chr2	97221200	97224599	D11_increased_island4506	309	7.13478	162	4.31733	1.64777	1.2954e-16	3.96219e-16	97202480	97218375	ENSG00000196843	AT_rich_interactive_domain_5A_(MRF1-like)_[Source:HGNC_Symbol;Acc:17361]	1	2826
ARL2	Increased	chr11	64774000	64775399	D11_increased_island22817	97	2.23972	34	0.906107	2.42594	2.44604e-15	7.09748e-15	64781585	64789656	ENSG00000213465	ADP-ribosylation_factor-like_2_[Source:HGNC_Symbol;Acc:693]	1	6187
ARMC2	Increased	chr6	109190600	109191999	D11_increased_island14684	52	1.20067	4	0.106601	9.1839	4.09942e-37	2.95248e-36	109169619	109295186	ENSG00000118690	armadillo_repeat_containing_2_[Source:HGNC_Symbol;Acc:23045]	1	0
ARMC9	Increased	chr2	232237200	232239199	D11_increased_island6112	91	2.10118	18	0.479704	4.19523	1.60944e-30	8.86707e-30	232063260	232239548	ENSG00000135931	armadillo_repeat_containing_9_[Source:HGNC_Symbol;Acc:20730]	1	0
ARPC2	Increased	chr2	219093000	219095799	D11_increased_island5828	146	3.37113	64	1.70561	1.95941	4.3944e-14	1.20688e-13	219081817	219119079	ENSG00000163466	actin_related_protein_2/3_complex,_subunit_2,_34kDa_[Source:HGNC_Symbol;Acc:705]	1	0
ASB13	Increased	chr10	5701400	5702399	D11_increased_island20546	62	1.43157	19	0.506354	2.72918	6.98731e-13	1.82425e-12	5680830	5708558	ENSG00000196372	ankyrin_repeat_and_SOCS_box_containing_13_[Source:HGNC_Symbol;Acc:19765]	-1	0
ASGR1	Increased	chr17	7080000	7081999	D11_increased_island29817	877	20.2498	667	17.7757	1.13878	7.22664e-05	0.000130895	7076750	7082883	ENSG00000141505	asialoglycoprotein_receptor_1_[Source:HGNC_Symbol;Acc:742]	-1	0
ASH1L	Increased	chr1	155440600	155442399	D11_increased_island1839	60	1.38539	7	0.186551	6.60635	1.57083e-32	9.42192e-32	155305059	155532598	ENSG00000116539	ash1_(absent,_small,_or_homeotic)-like_(Drosophila)_[Source:HGNC_Symbol;Acc:19088]	-1	0
ASTN2	Increased	chr9	119660600	119664599	D11_increased_island20090	226	5.21832	23	0.612955	8.19476	9.20253e-127	5.15112e-125	119187504	120177348	ENSG00000148219	astrotactin_2_[Source:HGNC_Symbol;Acc:17021]	-1	0
ATAD3C	Increased	chr1	1396800	1398799	D11_increased_island26	325	7.50422	193	5.14349	1.45592	5.72e-11	1.36946e-10	1385069	1405538	ENSG00000215915	ATPase_family,_AAA_domain_containing_3C_[Source:HGNC_Symbol;Acc:32151]	1	0
ATG10	Increased	chr5	81434800	81436199	D11_increased_island12114	53	1.22376	2	0.0533004	15.5953	1.86822e-53	2.29896e-52	81267844	81572676	ENSG00000152348	autophagy_related_10_[Source:HGNC_Symbol;Acc:20315]	1	0
ATP5C1	Increased	chr10	7839800	7840399	D11_increased_island20572	39	0.900506	9	0.239852	3.46562	2.30993e-12	5.89379e-12	7830092	7849778	ENSG00000165629	ATP_synthase,_H+_transporting,_mitochondrial_F1_complex,_gamma_polypeptide_1_[Source:HGNC_Symbol;Acc:833]	1	0
ATP6AP1L	Increased	chr5	81630000	81631799	D11_increased_island12116	77	1.77792	14	0.373103	4.50531	1.91907e-28	9.74123e-28	81575281	81682796	ENSG00000205464	ATPase,_H+_transporting,_lysosomal_accessory_protein_1-like_[Source:HGNC_Symbol;Acc:28091]	1	0
ATP6V0E1	Increased	chr5	172467200	172468399	D11_increased_island13109	47	1.08523	4	0.106601	8.3175	6.79491e-32	3.95932e-31	172410760	172462448	ENSG00000113732	ATPase,_H+_transporting,_lysosomal_9kDa,_V0_subunit_e1_[Source:HGNC_Symbol;Acc:863]	1	4753
ATP6V1E2	Increased	chr2	46720200	46721399	D11_increased_island3896	55	1.26994	16	0.426403	2.85404	1.63939e-12	4.21407e-12	46717889	46769696	ENSG00000250565	ATPase,_H+_transporting,_lysosomal_31kDa,_V1_subunit_E2_[Source:HGNC_Symbol;Acc:18125]	-1	0
ATRN	Increased	chr20	3466600	3467799	D11_increased_island33009	62	1.43157	6	0.159901	7.79765	4.91945e-38	3.66159e-37	3451687	3631769	ENSG00000088812	attractin_[Source:HGNC_Symbol;Acc:885]	1	0
ATXN7L1	Increased	chr7	105351200	105354399	D11_increased_island16990	149	3.44039	13	0.346453	9.28292	1.60482e-93	5.08742e-92	105245514	105517050	ENSG00000146776	ataxin_7-like_1_[Source:HGNC_Symbol;Acc:22210]	-1	0
AVEN	Increased	chr15	34207000	34208599	D11_increased_island27621	187	4.31781	107	2.85157	1.50819	4.16618e-08	8.78186e-08	34158428	34331377	ENSG00000169857	apoptosis,_caspase_activation_inhibitor_[Source:HGNC_Symbol;Acc:13509]	-1	0
B4GALNT1	Increased	chr12	58040200	58040999	D11_increased_island24821	94	2.17045	59	1.57236	1.37181	0.00118495	0.00201708	58017193	58027138	ENSG00000135454	beta-1,4-N-acetyl-galactosaminyl_transferase_1_[Source:HGNC_Symbol;Acc:4117]	-1	13063
BAD	Increased	chr11	64042800	64045999	D11_increased_island22791	207	4.77961	106	2.82492	1.68423	1.20287e-12	3.1092e-12	64037302	64052176	ENSG00000002330	BCL2-associated_agonist_of_cell_death_[Source:HGNC_Symbol;Acc:936]	-1	0
BAHD1	Increased	chr15	40756200	40759399	D11_increased_island27730	165	3.80983	14	0.373103	9.58823	4.65152e-105	1.81996e-103	40731920	40760441	ENSG00000140320	bromo_adjacent_homology_domain_containing_1_[Source:HGNC_Symbol;Acc:29153]	1	0
BBS2	Increased	chr16	56503600	56505199	D11_increased_island29273	81	1.87028	40	1.06601	1.73281	1.24106e-06	2.43956e-06	56500748	56554195	ENSG00000125124	Bardet-Biedl_syndrome_2_[Source:HGNC_Symbol;Acc:967]	-1	0
BBS9	Increased	chr7	33343200	33344199	D11_increased_island15941	66	1.52393	9	0.239852	5.80492	1.27471e-31	7.35848e-31	33168856	33645680	ENSG00000122507	Bardet-Biedl_syndrome_9_[Source:HGNC_Symbol;Acc:30000]	1	0
BEND6	Increased	chr6	56863200	56864999	D11_increased_island14208	84	1.93955	10	0.266502	6.69496	7.82961e-44	7.09711e-43	56819773	56892140	ENSG00000151917	BEN_domain_containing_6_[Source:HGNC_Symbol;Acc:20871]	1	0
BFSP1	Increased	chr20	17543800	17544799	D11_increased_island33135	43	0.992866	5	0.133251	6.35364	4.20184e-24	1.78476e-23	17474550	17549865	ENSG00000125864	beaded_filament_structural_protein_1,_filensin_[Source:HGNC_Symbol;Acc:1040]	-1	0
BNC2	Increased	chr9	16867600	16868399	D11_increased_island19193	74	1.70865	19	0.506354	3.24902	6.39456e-19	2.16644e-18	16409501	16870841	ENSG00000173068	basonuclin_2_[Source:HGNC_Symbol;Acc:30988]	-1	0
BRAT1	Increased	chr7	2573600	2575199	D11_increased_island15409	98	2.26281	65	1.73226	1.29961	0.00461648	0.00760409	2577511	2595361	ENSG00000106009	BRCA1-associated_ATM_activator_1_[Source:HGNC_Symbol;Acc:21701]	-1	2313
BTD	Increased	chr3	15685600	15690999	D11_increased_island6623	355	8.19691	149	3.97088	2.05627	1.09619e-34	7.18725e-34	15642848	15687329	ENSG00000169814	biotinidase_[Source:HGNC_Symbol;Acc:1122]	1	0
C11orf49	Increased	chr11	47125600	47127199	D11_increased_island22619	70	1.61629	14	0.373103	4.10099	9.10861e-24	3.79743e-23	46958240	47185936	ENSG00000149179	chromosome_11_open_reading_frame_49_[Source:HGNC_Symbol;Acc:28720]	1	0
C11orf80	Increased	chr11	66516200	66517199	D11_increased_island22857	55	1.26994	20	0.533004	2.31042	4.9025e-09	1.07809e-08	66511922	66610987	ENSG00000173715	chromosome_11_open_reading_frame_80_[Source:HGNC_Symbol;Acc:26197]	1	0
C14orf1	Increased	chr14	76111400	76116199	D11_increased_island27291	313	7.22714	71	1.89216	3.77849	1.19318e-84	3.18644e-83	76116134	76127532	ENSG00000133935	chromosome_14_open_reading_frame_1_[Source:HGNC_Symbol;Acc:1187]	-1	0
C16orf62	Increased	chr16	19715000	19717199	D11_increased_island28972	130	3.00169	39	1.03936	2.83748	1.95487e-25	8.76587e-25	19566562	19718115	ENSG00000103544	chromosome_16_open_reading_frame_62_[Source:HGNC_Symbol;Acc:24641]	1	0
C16orf70	Increased	chr16	67146000	67147799	D11_increased_island29350	74	1.70865	23	0.612955	2.70752	1.15329e-14	3.2474e-14	67143861	67182442	ENSG00000125149	chromosome_16_open_reading_frame_70_[Source:HGNC_Symbol;Acc:29564]	1	0
C16orf87	Increased	chr16	46847200	46848999	D11_increased_island29186	56	1.29303	5	0.133251	8.23086	2.1016e-36	1.47489e-35	46830519	46865323	ENSG00000155330	chromosome_16_open_reading_frame_87_[Source:HGNC_Symbol;Acc:33754]	-1	0
C1orf52	Increased	chr1	85690000	85692399	D11_increased_island1169	169	3.90219	95	2.53177	1.53426	5.72295e-08	1.19884e-07	85715639	85725355	ENSG00000162642	chromosome_1_open_reading_frame_52_[Source:HGNC_Symbol;Acc:24871]	-1	23241
C20orf194	Increased	chr20	3293200	3294799	D11_increased_island33005	77	1.77792	18	0.479704	3.55683	6.67017e-22	2.57113e-21	3229951	3388272	ENSG00000088854	chromosome_20_open_reading_frame_194_[Source:HGNC_Symbol;Acc:17721]	-1	0
C2CD5	Increased	chr12	22684000	22685399	D11_increased_island24265	62	1.43157	6	0.159901	7.79765	4.91945e-38	3.66159e-37	22601517	22697480	ENSG00000111731	C2_calcium-dependent_domain_containing_5_[Source:HGNC_Symbol;Acc:29062]	-1	0
C2orf27A	Increased	chr2	132511800	132514199	D11_increased_island4929	174	4.01764	87	2.31857	1.72297	1.04e-11	2.57714e-11	132479948	132524973	ENSG00000197927	chromosome_2_open_reading_frame_27A_[Source:HGNC_Symbol;Acc:25077]	1	0
C3orf33	Increased	chr3	155498400	155502399	D11_increased_island8407	172	3.97146	22	0.586304	6.51688	3.06671e-82	7.87245e-81	155480401	155524140	ENSG00000174928	chromosome_3_open_reading_frame_33_[Source:HGNC_Symbol;Acc:26434]	-1	0
C3orf83	Increased	chr3	12575400	12576599	D11_increased_island6567	50	1.15449	14	0.373103	2.94578	3.80603e-12	9.63541e-12	12556433	12602558	ENSG00000225526	chromosome_3_open_reading_frame_83_[Source:HGNC_Symbol;Acc:40375]	-1	0
C4orf26	Increased	chr4	76480200	76482199	D11_increased_island9871	242	5.58776	126	3.35793	1.65777	9.86573e-14	2.66756e-13	76481258	76491095	ENSG00000174792	chromosome_4_open_reading_frame_26_[Source:HGNC_Symbol;Acc:26300]	1	0
C6orf132	Increased	chr6	42084800	42092399	D11_increased_island13991	491	11.3371	191	5.09019	2.22017	8.0644e-56	1.06294e-54	42068856	42110357	ENSG00000188112	chromosome_6_open_reading_frame_132_[Source:HGNC_Symbol;Acc:21288]	-1	0
CAMK1D	Increased	chr10	12576400	12577599	D11_increased_island20621	63	1.45466	11	0.293152	4.62083	1.29324e-24	5.60275e-24	12391481	12877545	ENSG00000183049	calcium/calmodulin-dependent_protein_kinase_ID_[Source:HGNC_Symbol;Acc:19341]	1	0
CARD16	Increased	chr11	104915600	104916399	D11_increased_island23495	44	1.01596	17	0.453053	2.16602	6.46103e-07	1.28715e-06	104912053	104972158	ENSG00000204397	caspase_recruitment_domain_family,_member_16_[Source:HGNC_Symbol;Acc:33701]	-1	0
CARKD	Increased	chr13	111242400	111243799	D11_increased_island26445	51	1.17758	17	0.453053	2.50295	9.81606e-10	2.22629e-09	111267881	111292340	ENSG00000213995	carbohydrate_kinase_domain_containing_[Source:HGNC_Symbol;Acc:25576]	1	24083
CCDC122	Increased	chr13	44424600	44426399	D11_increased_island25883	61	1.40848	6	0.159901	7.67388	4.48394e-37	3.22165e-36	44398045	44453827	ENSG00000151773	coiled-coil_domain_containing_122_[Source:HGNC_Symbol;Acc:26478]	-1	0
CCDC147	Increased	chr10	106174400	106175799	D11_increased_island21842	56	1.29303	5	0.133251	8.23086	2.1016e-36	1.47489e-35	106113522	106214848	ENSG00000120051	coiled-coil_domain_containing_147_[Source:HGNC_Symbol;Acc:26676]	1	0
CCDC160	Increased	chrX	133388000	133388999	D11_increased_island35437	47	1.08523	15	0.399753	2.59922	1.03705e-09	2.34679e-09	133371077	133380237	ENSG00000203952	coiled-coil_domain_containing_160_[Source:HGNC_Symbol;Acc:37286]	1	7764
CCDC171	Increased	chr9	16118600	16121999	D11_increased_island19180	158	3.6482	36	0.959407	3.7232	9.33152e-44	8.44276e-43	15552895	16061661	ENSG00000164989	coiled-coil_domain_containing_171_[Source:HGNC_Symbol;Acc:29828]	1	56940
CCDC19	Increased	chr1	159859400	159860799	D11_increased_island1882	50	1.15449	21	0.559654	2.00849	1.44255e-06	2.82815e-06	159842154	159869953	ENSG00000213085	coiled-coil_domain_containing_19_[Source:HGNC_Symbol;Acc:17229]	-1	0
CCDC40	Increased	chr17	78056200	78056999	D11_increased_island30853	52	1.20067	19	0.506354	2.29598	1.3889e-08	2.99191e-08	78010435	78074412	ENSG00000141519	coiled-coil_domain_containing_40_[Source:HGNC_Symbol;Acc:26090]	1	0
CCDC85C	Increased	chr14	100040000	100043599	D11_increased_island27417	156	3.60202	52	1.38581	2.56652	1.82797e-25	8.21705e-25	99977603	100070363	ENSG00000205476	coiled-coil_domain_containing_85C_[Source:HGNC_Symbol;Acc:35459]	-1	0
CD163L1	Increased	chr12	7584800	7586599	D11_increased_island23930	182	4.20236	71	1.89216	2.20212	5.74314e-22	2.21826e-21	7499281	7632493	ENSG00000177675	CD163_molecule-like_1_[Source:HGNC_Symbol;Acc:30375]	-1	0
CD82	Increased	chr11	44598200	44599399	D11_increased_island22594	49	1.13141	7	0.186551	5.41504	2.82844e-23	1.15844e-22	44585977	44641913	ENSG00000085117	CD82_molecule_[Source:HGNC_Symbol;Acc:6210]	1	0
CDK20	Increased	chr9	90575000	90576599	D11_increased_island19602	73	1.68556	7	0.186551	8.01426	1.46863e-44	1.3614e-43	90581356	90589668	ENSG00000156345	cyclin-dependent_kinase_20_[Source:HGNC_Symbol;Acc:21420]	-1	4758
CDK5RAP3	Increased	chr17	46044400	46046399	D11_increased_island30415	119	2.7477	31	0.826156	3.24902	1.67496e-28	8.52141e-28	46045176	46059140	ENSG00000108465	CDK5_regulatory_subunit_associated_protein_3_[Source:HGNC_Symbol;Acc:18673]	1	0
CEACAM19	Increased	chr19	45174000	45175599	D11_increased_island32482	109	2.5168	43	1.14596	2.16602	1.0765e-13	2.90653e-13	45165545	45187631	ENSG00000186567	carcinoembryonic_antigen-related_cell_adhesion_molecule_19_[Source:HGNC_Symbol;Acc:31951]	1	0
CELSR2	Increased	chr1	109796600	109797799	D11_increased_island1455	46	1.06214	19	0.506354	2.03605	2.24533e-06	4.36429e-06	109792641	109818372	ENSG00000143126	cadherin,_EGF_LAG_seven-pass_G-type_receptor_2_[Source:HGNC_Symbol;Acc:3231]	1	0
CES3	Increased	chr16	67004800	67005799	D11_increased_island29349	59	1.3623	25	0.666255	1.9994	2.71925e-07	5.50709e-07	66995140	67009051	ENSG00000172828	carboxylesterase_3_[Source:HGNC_Symbol;Acc:1865]	1	0
CHMP6	Increased	chr17	78985000	78987199	D11_increased_island30876	94	2.17045	11	0.293152	6.85905	2.41162e-49	2.60937e-48	78965398	78983317	ENSG00000176108	charged_multivesicular_body_protein_6_[Source:HGNC_Symbol;Acc:25675]	1	1684
CHST12	Increased	chr7	2439200	2440599	D11_increased_island15401	105	2.42444	62	1.65231	1.45776	8.38088e-05	0.000151203	2443223	2474242	ENSG00000136213	carbohydrate_(chondroitin_4)_sulfotransferase_12_[Source:HGNC_Symbol;Acc:17423]	1	2625
CIB2	Increased	chr15	78395600	78396999	D11_increased_island28326	64	1.47775	18	0.479704	2.96402	7.32246e-15	2.08059e-14	78396948	78423886	ENSG00000136425	calcium_and_integrin_binding_family_member_2_[Source:HGNC_Symbol;Acc:24579]	-1	0
CLNS1A	Increased	chr11	77291400	77291999	D11_increased_island23169	41	0.946686	4	0.106601	7.27781	6.2905e-26	2.86985e-25	77225981	77348850	ENSG00000074201	chloride_channel,_nucleotide-sensitive,_1A_[Source:HGNC_Symbol;Acc:2080]	-1	0
CLP1	Increased	chr11	57415400	57417999	D11_increased_island22679	506	11.6835	278	7.40876	1.57444	6.07544e-22	2.34545e-21	57416465	57429340	ENSG00000172409	cleavage_and_polyadenylation_factor_I_subunit_1_[Source:HGNC_Symbol;Acc:16999]	1	0
CNEP1R1	Increased	chr16	50020200	50020799	D11_increased_island29212	47	1.08523	21	0.559654	1.89034	1.33191e-05	2.49527e-05	50058321	50070999	ENSG00000205423	CTD_nuclear_envelope_phosphatase_1_regulatory_subunit_1_[Source:HGNC_Symbol;Acc:26759]	1	37523
CNGB1	Increased	chr16	57992000	57992999	D11_increased_island29317	52	1.20067	11	0.293152	3.82663	2.92057e-17	9.19e-17	57917503	58005020	ENSG00000070729	cyclic_nucleotide_gated_channel_beta_1_[Source:HGNC_Symbol;Acc:2151]	-1	0
CNKSR2	Increased	chrX	21429600	21431399	D11_increased_island34965	65	1.50084	12	0.319802	4.39868	4.8473e-24	2.05071e-23	21392536	21672813	ENSG00000149970	connector_enhancer_of_kinase_suppressor_of_Ras_2_[Source:HGNC_Symbol;Acc:19701]	1	0
CNKSR3	Increased	chr6	154708000	154711399	D11_increased_island15205	119	2.7477	30	0.799506	3.35383	1.02476e-29	5.46684e-29	154708638	154831793	ENSG00000153721	CNKSR_family_member_3_[Source:HGNC_Symbol;Acc:23034]	-1	0
CNN1	Increased	chr19	11649400	11651999	D11_increased_island31728	120	2.77079	33	0.879457	3.08339	9.72654e-27	4.5901e-26	11649532	11661138	ENSG00000130176	calponin_1,_basic,_smooth_muscle_[Source:HGNC_Symbol;Acc:2155]	1	0
CNNM2	Increased	chr10	104748600	104749599	D11_increased_island21824	70	1.61629	37	0.986057	1.61881	4.64778e-05	8.48276e-05	104678050	104849978	ENSG00000148842	cyclin_M2_[Source:HGNC_Symbol;Acc:103]	1	0
COL4A1	Increased	chr13	110913000	110914399	D11_increased_island26426	80	1.84719	11	0.293152	5.84824	1.56019e-37	1.14152e-36	110801318	110959496	ENSG00000187498	collagen,_type_IV,_alpha_1_[Source:HGNC_Symbol;Acc:2202]	-1	0
COL9A3	Increased	chr20	61449200	61452199	D11_increased_island33899	165	3.80983	82	2.18532	1.73281	2.15108e-11	5.24878e-11	61447596	61472511	ENSG00000092758	collagen,_type_IX,_alpha_3_[Source:HGNC_Symbol;Acc:2219]	1	0
COPS4	Increased	chr4	83988200	83988799	D11_increased_island9926	34	0.785057	7	0.186551	3.79053	2.21083e-12	5.64428e-12	83955600	83996971	ENSG00000138663	COP9_signalosome_subunit_4_[Source:HGNC_Symbol;Acc:16702]	1	0
CPAMD8	Increased	chr19	17078800	17080199	D11_increased_island31854	50	1.15449	9	0.239852	4.41867	1.72532e-19	5.99422e-19	17003758	17137625	ENSG00000160111	C3_and_PZP-like,_alpha-2-macroglobulin_domain_containing_8_[Source:HGNC_Symbol;Acc:23228]	-1	0
CREB3L1	Increased	chr11	46330200	46331799	D11_increased_island22606	56	1.29303	26	0.692905	1.82908	7.44134e-06	1.40986e-05	46299212	46342972	ENSG00000157613	cAMP_responsive_element_binding_protein_3-like_1_[Source:HGNC_Symbol;Acc:18856]	1	0
CREBBP	Increased	chr16	3874000	3876999	D11_increased_island28747	144	3.32495	37	0.986057	3.30602	1.30953e-34	8.57303e-34	3775055	3930727	ENSG00000005339	CREB_binding_protein_[Source:HGNC_Symbol;Acc:2348]	-1	0
CROCC	Increased	chr1	17085600	17086799	D11_increased_island213	52	1.20067	16	0.426403	2.70115	4.44393e-11	1.06907e-10	17066768	17299474	ENSG00000058453	ciliary_rootlet_coiled-coil,_rootletin_[Source:HGNC_Symbol;Acc:21299]	1	0
CRYL1	Increased	chr13	20975800	20977399	D11_increased_island25651	106	2.44753	34	0.906107	2.64873	3.93894e-19	1.34469e-18	20977806	21099996	ENSG00000165475	crystallin,_lambda_1_[Source:HGNC_Symbol;Acc:18246]	-1	408
CSNK1D	Increased	chr17	80234000	80235999	D11_increased_island30902	121	2.79388	40	1.06601	2.57809	1.61249e-20	5.8428e-20	80196899	80231607	ENSG00000141551	casein_kinase_1,_delta_[Source:HGNC_Symbol;Acc:2452]	-1	2394
CSRNP1	Increased	chr3	39181600	39184799	D11_increased_island6838	264	6.09573	98	2.61172	2.31917	4.09185e-34	2.61049e-33	39183346	39196053	ENSG00000144655	cysteine-serine-rich_nuclear_protein_1_[Source:HGNC_Symbol;Acc:14300]	-1	0
CTC-349C3.1	Increased	chr5	134446800	134447599	D11_increased_island12512	45	1.03905	6	0.159901	5.69353	9.56314e-23	3.8187e-22	134368970	134691744	ENSG00000224186	Homo_sapiens_uncharacterized_LOC100996485_(LOC100996485),_mRNA._[Source:RefSeq_mRNA;Acc:NM_001277348]	1	0
CTD-3203P2.2	Increased	chr16	27297200	27299199	D11_increased_island29052	101	2.33208	30	0.799506	2.85076	1.49609e-20	5.42796e-20	27279526	27301813	ENSG00000245888	HCG1815999;_Uncharacterized_protein__[Source:UniProtKB/TrEMBL;Acc:H3BQN9]	1	0
CTNS	Increased	chr17	3562600	3563799	D11_increased_island29747	56	1.29303	17	0.453053	2.74362	5.41749e-12	1.35946e-11	3539762	3564836	ENSG00000040531	cystinosin,_lysosomal_cystine_transporter_[Source:HGNC_Symbol;Acc:2518]	1	0
CTPS2	Increased	chrX	16623200	16623999	D11_increased_island34935	39	0.900506	12	0.319802	2.66586	8.09298e-09	1.7604e-08	16606126	16731059	ENSG00000047230	CTP_synthase_2_[Source:HGNC_Symbol;Acc:2520]	-1	0
CWC27	Increased	chr5	64258600	64259799	D11_increased_island11853	53	1.22376	8	0.213202	5.19844	6.85499e-24	2.87423e-23	64064757	64314590	ENSG00000153015	CWC27_spliceosome-associated_protein_homolog_(S._cerevisiae)_[Source:HGNC_Symbol;Acc:10664]	1	0
CYB5R2	Increased	chr11	7684400	7685999	D11_increased_island22122	109	2.5168	63	1.67896	1.48914	2.8039e-05	5.1735e-05	7686331	7698453	ENSG00000166394	cytochrome_b5_reductase_2_[Source:HGNC_Symbol;Acc:24376]	-1	333
CYTH1	Increased	chr17	76700600	76704599	D11_increased_island30824	244	5.63394	78	2.07872	2.68696	2.41599e-41	2.01643e-40	76670130	76778379	ENSG00000108669	cytohesin_1_[Source:HGNC_Symbol;Acc:9501]	-1	0
D2HGDH	Increased	chr2	242699400	242700199	D11_increased_island6437	47	1.08523	9	0.239852	4.15875	1.95263e-17	6.19945e-17	242673994	242708231	ENSG00000180902	D-2-hydroxyglutarate_dehydrogenase_[Source:HGNC_Symbol;Acc:28358]	1	0
DACH1	Increased	chr13	71990800	71993399	D11_increased_island26105	140	3.23259	15	0.399753	7.6352	7.4015e-77	1.68683e-75	72012098	72441330	ENSG00000165659	dachshund_homolog_1_(Drosophila)_[Source:HGNC_Symbol;Acc:2663]	-1	18700
DAW1	Increased	chr2	228739800	228742199	D11_increased_island6062	114	2.63225	37	0.986057	2.62202	4.90493e-20	1.74066e-19	228735770	228789060	ENSG00000123977	dynein_assembly_factor_with_WDR_repeat_domains_1_[Source:HGNC_Symbol;Acc:26383]	1	0
DBN1	Increased	chr5	176892400	176894199	D11_increased_island13175	70	1.61629	9	0.239852	6.15148	6.30215e-35	4.16604e-34	176883609	176901402	ENSG00000113758	drebrin_1_[Source:HGNC_Symbol;Acc:2695]	-1	0
DCAF5	Increased	chr14	69516000	69517599	D11_increased_island27151	64	1.47775	7	0.186551	7.03955	4.08237e-36	2.82234e-35	69517598	69619867	ENSG00000139990	DDB1_and_CUL4_associated_factor_5_[Source:HGNC_Symbol;Acc:20224]	-1	0
DENND3	Increased	chr8	142170600	142172399	D11_increased_island19033	103	2.37826	33	0.879457	2.65018	1.10267e-18	3.69125e-18	142127377	142205907	ENSG00000105339	DENN/MADD_domain_containing_3_[Source:HGNC_Symbol;Acc:29134]	1	0
DENND5B	Increased	chr12	31657400	31660199	D11_increased_island24415	130	3.00169	23	0.612955	4.72913	1.53179e-47	1.56242e-46	31535157	31744031	ENSG00000170456	DENN/MADD_domain_containing_5B_[Source:HGNC_Symbol;Acc:28338]	-1	0
DGCR6	Increased	chr22	18881400	18882199	D11_increased_island34270	109	2.5168	14	0.373103	6.35364	5.94811e-53	7.18233e-52	18893541	18901751	ENSG00000183628	DiGeorge_syndrome_critical_region_gene_6_[Source:HGNC_Symbol;Acc:2846]	1	11343
DGKB	Increased	chr7	14815800	14817199	D11_increased_island15604	55	1.26994	5	0.133251	8.08646	2.07976e-35	1.40461e-34	14184674	15014402	ENSG00000136267	diacylglycerol_kinase,_beta_90kDa_[Source:HGNC_Symbol;Acc:2850]	-1	0
DGKI	Increased	chr7	137371000	137373599	D11_increased_island17466	112	2.58607	8	0.213202	10.8782	5.81671e-80	1.41973e-78	137065783	137531838	ENSG00000157680	diacylglycerol_kinase,_iota_[Source:HGNC_Symbol;Acc:2855]	-1	0
DNAJC1	Increased	chr10	22159400	22162199	D11_increased_island20758	108	2.49371	11	0.293152	7.86986	4.78601e-62	7.57163e-61	22045466	22292698	ENSG00000136770	DnaJ_(Hsp40)_homolog,_subfamily_C,_member_1_[Source:HGNC_Symbol;Acc:20090]	-1	0
DNAJC15	Increased	chr13	43626200	43634799	D11_increased_island25874	789	18.2179	474	12.6322	1.44097	1.24549e-22	4.94986e-22	43597339	43683045	ENSG00000120675	DnaJ_(Hsp40)_homolog,_subfamily_C,_member_15_[Source:HGNC_Symbol;Acc:20325]	1	0
DNPEP	Increased	chr2	220233000	220235199	D11_increased_island5858	156	3.60202	42	1.11931	3.16339	4.61629e-35	3.07145e-34	220238268	220264744	ENSG00000123992	aspartyl_aminopeptidase_[Source:HGNC_Symbol;Acc:2981]	-1	3070
DPH6	Increased	chr15	35650400	35653599	D11_increased_island27640	140	3.23259	18	0.479704	6.42965	3.48575e-67	6.30409e-66	35509546	35838394	ENSG00000134146	diphthamine_biosynthesis_6_[Source:HGNC_Symbol;Acc:30543]	-1	0
DYM	Increased	chr18	46838400	46840399	D11_increased_island31329	64	1.47775	10	0.266502	5.11967	1.59356e-27	7.7781e-27	46570039	46987717	ENSG00000141627	dymeclin_[Source:HGNC_Symbol;Acc:21317]	-1	0
DYNLRB1	Increased	chr20	33112600	33115199	D11_increased_island33327	272	6.28045	93	2.47847	2.51626	7.39061e-41	6.06757e-40	33104214	33128762	ENSG00000125971	dynein,_light_chain,_roadblock-type_1_[Source:HGNC_Symbol;Acc:15468]	1	0
DYX1C1	Increased	chr15	55737400	55739999	D11_increased_island27868	142	3.27877	11	0.293152	10.3247	5.82406e-96	1.92478e-94	55702723	55800432	ENSG00000256061	dyslexia_susceptibility_1_candidate_1_[Source:HGNC_Symbol;Acc:21493]	-1	0
ECI2	Increased	chr6	4125600	4127199	D11_increased_island13318	68	1.57011	12	0.319802	4.59862	4.05213e-26	1.86685e-25	4115923	4135831	ENSG00000198721	enoyl-CoA_delta_isomerase_2_[Source:HGNC_Symbol;Acc:14601]	-1	0
EDN1	Increased	chr6	12271800	12273599	D11_increased_island13492	77	1.77792	10	0.266502	6.14361	7.23687e-38	5.35536e-37	12290596	12297427	ENSG00000078401	endothelin_1_[Source:HGNC_Symbol;Acc:3176]	1	16998
EFCAB5	Increased	chr17	28367000	28368599	D11_increased_island30110	66	1.52393	15	0.399753	3.62808	1.0395e-19	3.65009e-19	28256218	28435470	ENSG00000176927	EF-hand_calcium_binding_domain_5_[Source:HGNC_Symbol;Acc:24801]	1	0
EFEMP1	Increased	chr2	56041200	56041999	D11_increased_island4038	50	1.15449	10	0.266502	4.01697	1.20589e-17	3.85983e-17	56093102	56151274	ENSG00000115380	EGF_containing_fibulin-like_extracellular_matrix_protein_1_[Source:HGNC_Symbol;Acc:3218]	-1	51104
EIF3F	Increased	chr11	7990600	7992199	D11_increased_island22129	62	1.43157	9	0.239852	5.45836	2.03665e-28	1.03192e-27	7991798	8023409	ENSG00000175390	eukaryotic_translation_initiation_factor_3,_subunit_F_[Source:HGNC_Symbol;Acc:3275]	1	0
EIF3K	Increased	chr19	39127800	39130199	D11_increased_island32273	109	2.5168	52	1.38581	1.7982	4.75837e-09	1.0472e-08	39109735	39127595	ENSG00000178982	eukaryotic_translation_initiation_factor_3,_subunit_K_[Source:HGNC_Symbol;Acc:24656]	1	206
ELMO2	Increased	chr20	44996200	44996999	D11_increased_island33529	49	1.13141	7	0.186551	5.41504	2.82844e-23	1.15844e-22	44994688	45061704	ENSG00000062598	engulfment_and_cell_motility_2_[Source:HGNC_Symbol;Acc:17233]	-1	0
EML4	Increased	chr2	42413000	42414199	D11_increased_island3778	62	1.43157	6	0.159901	7.79765	4.91945e-38	3.66159e-37	42396490	42559688	ENSG00000143924	echinoderm_microtubule_associated_protein_like_4_[Source:HGNC_Symbol;Acc:1316]	1	0
ERAP2	Increased	chr5	96215800	96217999	D11_increased_island12244	117	2.70152	26	0.692905	3.78652	5.47135e-34	3.47688e-33	96211643	96255420	ENSG00000164308	endoplasmic_reticulum_aminopeptidase_2_[Source:HGNC_Symbol;Acc:29499]	1	0
ERBB2	Increased	chr17	37861000	37864399	D11_increased_island30225	369	8.52017	227	6.0496	1.40601	1.91993e-10	4.49421e-10	37844167	37886679	ENSG00000141736	v-erb-b2_avian_erythroblastic_leukemia_viral_oncogene_homolog_2_[Source:HGNC_Symbol;Acc:3430]	1	0
ERCC1	Increased	chr19	45919200	45920199	D11_increased_island32504	50	1.15449	6	0.159901	6.31239	5.31609e-27	2.54719e-26	45910591	45982086	ENSG00000012061	excision_repair_cross-complementing_rodent_repair_deficiency,_complementation_group_1_(includes_overlapping_antisense_sequence)_[Source:HGNC_Symbol;Acc:3433]	-1	0
ERICH1	Increased	chr8	578800	581999	D11_increased_island17790	184	4.24854	17	0.453053	8.90473	1.16514e-110	5.02779e-109	564746	688106	ENSG00000104714	glutamate-rich_1_[Source:HGNC_Symbol;Acc:27234]	-1	0
ERN1	Increased	chr17	62159200	62160599	D11_increased_island30613	104	2.40135	61	1.62566	1.4673	7.04916e-05	0.000127789	62116502	62208179	ENSG00000178607	endoplasmic_reticulum_to_nucleus_signaling_1_[Source:HGNC_Symbol;Acc:3449]	-1	0
ERP44	Increased	chr9	102750800	102751799	D11_increased_island19847	48	1.10832	6	0.159901	6.06484	2.84396e-25	1.26259e-24	102741461	102861322	ENSG00000023318	endoplasmic_reticulum_protein_44_[Source:HGNC_Symbol;Acc:18311]	-1	0
ETNK2	Increased	chr1	204098200	204101999	D11_increased_island2438	235	5.42613	99	2.63837	2.04472	1.68936e-23	6.96876e-23	204100190	204121307	ENSG00000143845	ethanolamine_kinase_2_[Source:HGNC_Symbol;Acc:25575]	-1	0
EXOG	Increased	chr3	38583600	38584799	D11_increased_island6834	52	1.20067	10	0.266502	4.1745	5.76902e-19	1.95747e-18	38537618	38583652	ENSG00000157036	endo/exonuclease_(5'-3'),_endonuclease_G-like_[Source:HGNC_Symbol;Acc:3347]	1	0
EXOSC7	Increased	chr3	45023000	45026399	D11_increased_island6909	176	4.06382	94	2.50512	1.61425	1.01609e-09	2.30267e-09	45016733	45077558	ENSG00000075914	exosome_component_7_[Source:HGNC_Symbol;Acc:28112]	1	0
FADD	Increased	chr11	70066600	70067999	D11_increased_island22976	66	1.52393	9	0.239852	5.80492	1.27471e-31	7.35848e-31	70049269	70053496	ENSG00000168040	Fas_(TNFRSF6)-associated_via_death_domain_[Source:HGNC_Symbol;Acc:3573]	1	13105
FAM171A1	Increased	chr10	15241600	15245799	D11_increased_island20690	272	6.28045	32	0.852806	7.16754	6.35614e-137	4.06305e-135	15253642	15413061	ENSG00000148468	family_with_sequence_similarity_171,_member_A1_[Source:HGNC_Symbol;Acc:23522]	-1	7844
FAM185A	Increased	chr7	102420600	102421999	D11_increased_island16947	68	1.57011	15	0.399753	3.73638	6.57745e-21	2.42178e-20	102389418	102449672	ENSG00000222011	family_with_sequence_similarity_185,_member_A_[Source:HGNC_Symbol;Acc:22412]	1	0
FAM227B	Increased	chr15	49884800	49885999	D11_increased_island27817	96	2.21663	57	1.51906	1.44899	0.000187696	0.00033278	49619159	49913128	ENSG00000166262	family_with_sequence_similarity_227,_member_B_[Source:HGNC_Symbol;Acc:26543]	-1	0
FAM46B	Increased	chr1	27334000	27340799	D11_increased_island380	810	18.7028	494	13.1652	1.41951	1.46064e-21	5.52792e-21	27331511	27339327	ENSG00000158246	family_with_sequence_similarity_46,_member_B_[Source:HGNC_Symbol;Acc:28273]	-1	0
FAM49B	Increased	chr8	131006800	131008999	D11_increased_island18928	217	5.01051	78	2.07872	2.39084	3.22311e-30	1.756e-29	130851839	131029375	ENSG00000153310	family_with_sequence_similarity_49,_member_B_[Source:HGNC_Symbol;Acc:25216]	-1	0
FAM53B	Increased	chr10	126314800	126315999	D11_increased_island21979	80	1.84719	37	0.986057	1.84681	1.18261e-07	2.43562e-07	126307861	126432838	ENSG00000189319	family_with_sequence_similarity_53,_member_B_[Source:HGNC_Symbol;Acc:28968]	-1	0
FAM81A	Increased	chr15	59716600	59717599	D11_increased_island27962	43	0.992866	12	0.319802	2.93245	8.75969e-11	2.08408e-10	59664892	59815748	ENSG00000157470	family_with_sequence_similarity_81,_member_A_[Source:HGNC_Symbol;Acc:28379]	1	0
FBXO36	Increased	chr2	230795200	230795999	D11_increased_island6078	42	0.969776	18	0.479704	1.96081	1.32262e-05	2.47878e-05	230787018	230877825	ENSG00000153832	F-box_protein_36_[Source:HGNC_Symbol;Acc:27020]	1	0
FBXW8	Increased	chr12	117379600	117381599	D11_increased_island25452	74	1.70865	6	0.159901	9.28292	4.69352e-50	5.19011e-49	117348761	117468953	ENSG00000174989	F-box_and_WD_repeat_domain_containing_8_[Source:HGNC_Symbol;Acc:13597]	1	0
FER	Increased	chr5	108145200	108147399	D11_increased_island12320	77	1.77792	8	0.213202	7.50885	1.9433e-44	1.79129e-43	108083523	108532542	ENSG00000151422	fer_(fps/fes_related)_tyrosine_kinase_[Source:HGNC_Symbol;Acc:3655]	1	0
FGD1	Increased	chrX	54500800	54501999	D11_increased_island35053	50	1.15449	15	0.399753	2.76167	4.18025e-11	1.00786e-10	54471887	54522599	ENSG00000102302	FYVE,_RhoGEF_and_PH_domain_containing_1_[Source:HGNC_Symbol;Acc:3663]	-1	0
FKBP5	Increased	chr6	35569000	35570199	D11_increased_island13895	70	1.61629	19	0.506354	3.07574	8.24754e-17	2.54339e-16	35541362	35696360	ENSG00000096060	FK506_binding_protein_5_[Source:HGNC_Symbol;Acc:3721]	-1	0
FLJ27365	Increased	chr22	46500000	46504199	D11_increased_island34758	282	6.51135	41	1.09266	5.83793	9.88015e-120	4.93145e-118	46449749	46509808	ENSG00000197182	hsa-mir-4763_[Source:miRBase;Acc:MI0017404]	1	0
FLVCR2	Increased	chr14	76057000	76059799	D11_increased_island27286	105	2.42444	8	0.213202	10.2043	1.98998e-72	4.05849e-71	76044960	76129557	ENSG00000119686	feline_leukemia_virus_subgroup_C_cellular_receptor_family,_member_2_[Source:HGNC_Symbol;Acc:20105]	1	0
FN3K	Increased	chr17	80697800	80699599	D11_increased_island30915	65	1.50084	6	0.159901	8.16897	5.91873e-41	4.88705e-40	80693451	80709073	ENSG00000167363	fructosamine_3_kinase_[Source:HGNC_Symbol;Acc:24822]	1	0
FRMD4A	Increased	chr10	14440000	14443799	D11_increased_island20661	211	4.87197	14	0.373103	12.2452	3.33886e-154	2.62684e-152	13685706	14504141	ENSG00000151474	FERM_domain_containing_4A_[Source:HGNC_Symbol;Acc:25491]	-1	0
FSD1L	Increased	chr9	108256800	108257999	D11_increased_island19870	65	1.50084	40	1.06601	1.3947	0.00348751	0.00578676	108210077	108314714	ENSG00000106701	fibronectin_type_III_and_SPRY_domain_containing_1-like_[Source:HGNC_Symbol;Acc:13753]	1	0
FSIP1	Increased	chr15	40010600	40014999	D11_increased_island27711	220	5.07978	49	1.30586	3.82951	1.444e-61	2.25087e-60	39892232	40075031	ENSG00000150667	fibrous_sheath_interacting_protein_1_[Source:HGNC_Symbol;Acc:21674]	-1	0
FTH1	Increased	chr11	61728600	61730199	D11_increased_island22734	74	1.70865	21	0.559654	2.95366	1.20746e-16	3.69911e-16	61727190	61735132	ENSG00000167996	ferritin,_heavy_polypeptide_1_[Source:HGNC_Symbol;Acc:3976]	-1	0
FZD5	Increased	chr2	208655800	208657599	D11_increased_island5694	78	1.80101	28	0.746206	2.36021	3.02657e-12	7.68747e-12	208627310	208634287	ENSG00000163251	frizzled_family_receptor_5_[Source:HGNC_Symbol;Acc:4043]	-1	21514
GAB1	Increased	chr4	144264200	144264999	D11_increased_island10364	49	1.13141	4	0.106601	8.66406	5.88759e-34	3.7363e-33	144257915	144395721	ENSG00000109458	GRB2-associated_binding_protein_1_[Source:HGNC_Symbol;Acc:4066]	1	0
GALNT11	Increased	chr7	151734800	151737399	D11_increased_island17703	98	2.26281	8	0.213202	9.53047	4.29961e-65	7.4017e-64	151722759	151819425	ENSG00000178234	UDP-N-acetyl-alpha-D-galactosamine:polypeptide_N-acetylgalactosaminyltransferase_11_(GalNAc-T11)_[Source:HGNC_Symbol;Acc:19875]	1	0
GALNT6	Increased	chr12	51764400	51767199	D11_increased_island24725	167	3.85601	61	1.62566	2.34768	4.48408e-23	1.81009e-22	51745031	51786651	ENSG00000139629	UDP-N-acetyl-alpha-D-galactosamine:polypeptide_N-acetylgalactosaminyltransferase_6_(GalNAc-T6)_[Source:HGNC_Symbol;Acc:4128]	-1	0
GAPVD1	Increased	chr9	128077800	128080599	D11_increased_island20204	100	2.30899	10	0.266502	7.95518	2.26616e-58	3.20934e-57	128024073	128129486	ENSG00000165219	GTPase_activating_protein_and_VPS9_domains_1_[Source:HGNC_Symbol;Acc:23375]	1	0
GAS6	Increased	chr13	114559400	114560599	D11_increased_island26483	68	1.57011	10	0.266502	5.43473	1.34688e-30	7.46217e-30	114523522	114567046	ENSG00000183087	growth_arrest-specific_6_[Source:HGNC_Symbol;Acc:4168]	-1	0
GCAT	Increased	chr22	38213400	38215399	D11_increased_island34547	419	9.67467	269	7.1689	1.34774	2.06766e-09	4.62887e-09	38203912	38213183	ENSG00000100116	glycine_C-acetyltransferase_[Source:HGNC_Symbol;Acc:4188]	1	218
GCH1	Increased	chr14	55285200	55286199	D11_increased_island26837	67	1.54702	32	0.852806	1.78532	2.99032e-06	5.77939e-06	55308726	55369570	ENSG00000131979	GTP_cyclohydrolase_1_[Source:HGNC_Symbol;Acc:4193]	-1	22528
GFOD2	Increased	chr16	67732800	67734199	D11_increased_island29363	69	1.5932	3	0.0799506	15.1621	1.57578e-64	2.66972e-63	67708434	67753324	ENSG00000141098	glucose-fructose_oxidoreductase_domain_containing_2_[Source:HGNC_Symbol;Acc:28159]	-1	0
GFPT2	Increased	chr5	179756800	179762799	D11_increased_island13221	577	13.3229	246	6.55595	2.02746	6.12979e-53	7.39252e-52	179727690	179780387	ENSG00000131459	glutamine-fructose-6-phosphate_transaminase_2_[Source:HGNC_Symbol;Acc:4242]	-1	0
GGACT	Increased	chr13	101217800	101219799	D11_increased_island26319	83	1.91646	12	0.319802	5.59832	2.65567e-37	1.9267e-36	101183810	101241782	ENSG00000134864	gamma-glutamylamine_cyclotransferase_[Source:HGNC_Symbol;Acc:25100]	-1	0
GGCX	Increased	chr2	85776600	85777999	D11_increased_island4382	54	1.24685	7	0.186551	5.95654	2.29436e-27	1.11469e-26	85771846	85788670	ENSG00000115486	gamma-glutamyl_carboxylase_[Source:HGNC_Symbol;Acc:4247]	-1	0
GLG1	Increased	chr16	74513400	74514999	D11_increased_island29461	109	2.5168	29	0.772856	3.17682	1.35556e-25	6.12227e-25	74485856	74641012	ENSG00000090863	golgi_glycoprotein_1_[Source:HGNC_Symbol;Acc:4316]	-1	0
GLIS2	Increased	chr16	4343400	4344999	D11_increased_island28766	157	3.62511	91	2.42517	1.48796	8.82829e-07	1.7488e-06	4364762	4389598	ENSG00000126603	GLIS_family_zinc_finger_2_[Source:HGNC_Symbol;Acc:29450]	1	19764
GLRB	Increased	chr4	158036000	158038999	D11_increased_island10547	112	2.58607	17	0.453053	5.4391	1.95036e-47	1.98502e-46	157997209	158093242	ENSG00000109738	glycine_receptor,_beta_[Source:HGNC_Symbol;Acc:4329]	1	0
GNAS	Increased	chr20	57518400	57521599	D11_increased_island33854	156	3.60202	44	1.17261	3.02279	6.96435e-33	4.24007e-32	57414773	57486247	ENSG00000087460	GNAS_complex_locus_[Source:HGNC_Symbol;Acc:4392]	1	32154
GNG7	Increased	chr19	2612800	2614199	D11_increased_island31548	51	1.17758	7	0.186551	5.63164	6.91332e-25	3.02487e-24	2511217	2702707	ENSG00000176533	guanine_nucleotide_binding_protein_(G_protein),_gamma_7_[Source:HGNC_Symbol;Acc:4410]	-1	0
GOLIM4	Increased	chr3	167788600	167792199	D11_increased_island8557	259	5.98028	72	1.91881	3.08583	3.89986e-54	4.90515e-53	167726465	167813763	ENSG00000173905	golgi_integral_membrane_protein_4_[Source:HGNC_Symbol;Acc:15448]	-1	0
GPC1	Increased	chr2	241299000	241299999	D11_increased_island6396	46	1.06214	3	0.0799506	10.1803	2.93633e-36	2.04433e-35	241375088	241407493	ENSG00000063660	glypican_1_[Source:HGNC_Symbol;Acc:4449]	1	75090
GRHPR	Increased	chr9	37403600	37407599	D11_increased_island19316	144	3.32495	17	0.453053	6.97938	1.20499e-73	2.53697e-72	37422663	37436987	ENSG00000137106	glyoxylate_reductase/hydroxypyruvate_reductase_[Source:HGNC_Symbol;Acc:4570]	1	15065
GRTP1	Increased	chr13	114001200	114003599	D11_increased_island26467	121	2.79388	10	0.266502	9.60923	4.30127e-79	1.03192e-77	113978505	114018446	ENSG00000139835	growth_hormone_regulated_TBC_protein_1_[Source:HGNC_Symbol;Acc:20310]	-1	0
GSTP1	Increased	chr11	67329000	67332799	D11_increased_island22882	405	9.35141	187	4.98359	1.87107	6.34738e-31	3.56218e-30	67351066	67354131	ENSG00000084207	glutathione_S-transferase_pi_1_[Source:HGNC_Symbol;Acc:4638]	1	18268
GTF2H5	Increased	chr6	158590800	158592999	D11_increased_island15267	117	2.70152	64	1.70561	1.57286	1.37746e-06	2.70262e-06	158589384	158620376	ENSG00000272047	general_transcription_factor_IIH,_polypeptide_5_[Source:HGNC_Symbol;Acc:21157]	1	0
GXYLT2	Increased	chr3	72951600	72952999	D11_increased_island7232	59	1.3623	11	0.293152	4.33203	7.71103e-22	2.95885e-21	72937224	73047289	ENSG00000172986	glucoside_xylosyltransferase_2_[Source:HGNC_Symbol;Acc:33383]	1	0
HDHD1	Increased	chrX	7049400	7050399	D11_increased_island34852	49	1.13141	11	0.293152	3.61003	2.04204e-15	5.93838e-15	6966961	7066231	ENSG00000130021	haloacid_dehalogenase-like_hydrolase_domain_containing_1_[Source:HGNC_Symbol;Acc:16818]	-1	0
HEBP1	Increased	chr12	13131000	13134399	D11_increased_island24081	246	5.68011	47	1.25256	4.45838	4.14787e-81	1.03782e-79	13127798	13153207	ENSG00000013583	heme_binding_protein_1_[Source:HGNC_Symbol;Acc:17176]	-1	0
HELQ	Increased	chr4	84319000	84319799	D11_increased_island9935	48	1.10832	15	0.399753	2.65337	3.62611e-10	8.37274e-10	84328496	84377009	ENSG00000163312	helicase,_POLQ-like_[Source:HGNC_Symbol;Acc:18536]	-1	8698
HERC3	Increased	chr4	89489600	89491799	D11_increased_island9977	85	1.96264	9	0.239852	7.45109	3.80451e-48	3.95992e-47	89442199	89629693	ENSG00000138641	HECT_and_RLD_domain_containing_E3_ubiquitin_protein_ligase_3_[Source:HGNC_Symbol;Acc:4876]	1	0
HINT1	Increased	chr5	130422800	130423799	D11_increased_island12451	85	1.96264	33	0.879457	2.1915	1.86009e-11	4.54941e-11	130494720	130507428	ENSG00000169567	histidine_triad_nucleotide_binding_protein_1_[Source:HGNC_Symbol;Acc:4912]	-1	70922
HMGXB3	Increased	chr5	149393800	149396199	D11_increased_island12788	130	3.00169	14	0.373103	7.56661	2.58406e-71	5.1153e-70	149379884	149432386	ENSG00000113716	HMG_box_domain_containing_3_[Source:HGNC_Symbol;Acc:28982]	1	0
HOGA1	Increased	chr10	99355400	99358199	D11_increased_island21790	113	2.60916	44	1.17261	2.1949	1.75101e-14	4.88973e-14	99344080	99372559	ENSG00000241935	4-hydroxy-2-oxoglutarate_aldolase_1_[Source:HGNC_Symbol;Acc:25155]	1	0
HOMER1	Increased	chr5	78744000	78745599	D11_increased_island12077	71	1.63938	9	0.239852	6.23812	9.07158e-36	6.2003e-35	78668459	78810040	ENSG00000152413	homer_homolog_1_(Drosophila)_[Source:HGNC_Symbol;Acc:17512]	-1	0
HPS4	Increased	chr22	26867200	26868599	D11_increased_island34354	53	1.22376	8	0.213202	5.19844	6.85499e-24	2.87423e-23	26839389	26879803	ENSG00000100099	Hermansky-Pudlak_syndrome_4_[Source:HGNC_Symbol;Acc:15844]	-1	0
HRCT1	Increased	chr9	35904800	35909599	D11_increased_island19303	407	9.39759	217	5.78309	1.62153	4.56194e-20	1.62394e-19	35906189	35907138	ENSG00000196196	histidine_rich_carboxyl_terminus_1_[Source:HGNC_Symbol;Acc:33872]	1	0
HS1BP3	Increased	chr2	20776600	20782399	D11_increased_island3469	322	7.43495	76	2.02542	3.6344	6.46902e-83	1.67763e-81	20760208	20850849	ENSG00000118960	HCLS1_binding_protein_3_[Source:HGNC_Symbol;Acc:24979]	-1	0
HSF2BP	Increased	chr21	44941200	44942599	D11_increased_island34188	60	1.38539	14	0.373103	3.52338	1.31813e-17	4.21192e-17	44949072	45079374	ENSG00000160207	heat_shock_transcription_factor_2_binding_protein_[Source:HGNC_Symbol;Acc:5226]	-1	6474
HSPB8	Increased	chr12	119615800	119619799	D11_increased_island25466	1193	27.5462	833	22.1996	1.24039	2.69918e-13	7.149e-13	119616447	119658936	ENSG00000152137	heat_shock_22kDa_protein_8_[Source:HGNC_Symbol;Acc:30171]	1	0
HTRA3	Increased	chr4	8304000	8306399	D11_increased_island9348	165	3.80983	27	0.719555	5.13655	3.51355e-64	5.90042e-63	8271492	8308838	ENSG00000170801	HtrA_serine_peptidase_3_[Source:HGNC_Symbol;Acc:30406]	1	0
ICAM2	Increased	chr17	62102800	62103799	D11_increased_island30612	75	1.73174	36	0.959407	1.77964	1.05024e-06	2.07271e-06	62079954	62097994	ENSG00000108622	intercellular_adhesion_molecule_2_[Source:HGNC_Symbol;Acc:5345]	-1	4807
IFI44	Increased	chr1	79115400	79116199	D11_increased_island1123	50	1.15449	19	0.506354	2.20934	8.16333e-08	1.69521e-07	79115481	79129763	ENSG00000137965	interferon-induced_protein_44_[Source:HGNC_Symbol;Acc:16938]	1	0
IFT122	Increased	chr3	129179600	129180799	D11_increased_island7999	51	1.17758	7	0.186551	5.63164	6.91332e-25	3.02487e-24	129158968	129239198	ENSG00000163913	intraflagellar_transport_122_homolog_(Chlamydomonas)_[Source:HGNC_Symbol;Acc:13556]	1	0
IFT172	Increased	chr2	27668400	27669599	D11_increased_island3545	47	1.08523	23	0.612955	1.73281	0.00011422	0.000204719	27667238	27712656	ENSG00000138002	intraflagellar_transport_172_homolog_(Chlamydomonas)_[Source:HGNC_Symbol;Acc:30391]	-1	0
IFT27	Increased	chr22	37159200	37160799	D11_increased_island34510	101	2.33208	31	0.826156	2.76167	1.35991e-19	4.74176e-19	37154246	37172300	ENSG00000100360	intraflagellar_transport_27_homolog_(Chlamydomonas)_[Source:HGNC_Symbol;Acc:18626]	-1	0
IFT57	Increased	chr3	107871600	107873199	D11_increased_island7579	124	2.86315	56	1.49241	1.90001	1.86999e-11	4.57256e-11	107879659	107941417	ENSG00000114446	intraflagellar_transport_57_homolog_(Chlamydomonas)_[Source:HGNC_Symbol;Acc:17367]	-1	6461
IGBP1	Increased	chrX	69387000	69389599	D11_increased_island35140	210	4.84888	98	2.61172	1.84658	1.39881e-16	4.27288e-16	69353299	69386174	ENSG00000089289	immunoglobulin_(CD79A)_binding_protein_1_[Source:HGNC_Symbol;Acc:5461]	1	827
IGFL1	Increased	chr19	46732400	46736399	D11_increased_island32523	292	6.74225	108	2.87822	2.32896	9.26652e-38	6.82009e-37	46733009	46734500	ENSG00000188293	IGF-like_family_member_1_[Source:HGNC_Symbol;Acc:24093]	1	0
IL36RN	Increased	chr2	113815800	113817399	D11_increased_island4750	134	3.09405	59	1.57236	1.94941	5.84885e-13	1.53289e-12	113816215	113822959	ENSG00000136695	interleukin_36_receptor_antagonist_[Source:HGNC_Symbol;Acc:15561]	1	0
IL6	Increased	chr7	22765200	22771799	D11_increased_island15749	1233	28.4698	809	21.56	1.31993	4.38714e-21	1.62999e-20	22765503	22771621	ENSG00000136244	interleukin_6_(interferon,_beta_2)_[Source:HGNC_Symbol;Acc:6018]	1	0
INVS	Increased	chr9	103020800	103021599	D11_increased_island19848	39	0.900506	6	0.159901	4.95089	5.99678e-18	1.94428e-17	102861538	103063282	ENSG00000119509	inversin_[Source:HGNC_Symbol;Acc:17870]	1	0
IP6K2	Increased	chr3	48731400	48733999	D11_increased_island6976	157	3.62511	47	1.25256	2.85192	2.42568e-30	1.32781e-29	48725436	48777786	ENSG00000068745	inositol_hexakisphosphate_kinase_2_[Source:HGNC_Symbol;Acc:17313]	-1	0
IQCJ-SCHIP1	Increased	chr3	159489200	159490399	D11_increased_island8470	63	1.45466	7	0.186551	6.93125	3.29136e-35	2.20691e-34	158680024	159615155	ENSG00000250588	IQCJ-SCHIP1_readthrough_[Source:HGNC_Symbol;Acc:38842]	1	0
ISG20	Increased	chr15	89179200	89179799	D11_increased_island28466	38	0.877416	17	0.453053	1.87721	7.40622e-05	0.000134048	89179384	89199714	ENSG00000172183	interferon_stimulated_exonuclease_gene_20kDa_[Source:HGNC_Symbol;Acc:6130]	1	0
ITPA	Increased	chr20	3202000	3204199	D11_increased_island33002	96	2.21663	35	0.932757	2.33448	3.28916e-14	9.07184e-14	3189514	3204516	ENSG00000125877	inosine_triphosphatase_(nucleoside_triphosphate_pyrophosphatase)_[Source:HGNC_Symbol;Acc:6176]	1	0
ITPKB	Increased	chr1	226833000	226834399	D11_increased_island2906	64	1.47775	28	0.746206	1.94194	2.80809e-07	5.68227e-07	226819391	226927024	ENSG00000143772	inositol-trisphosphate_3-kinase_B_[Source:HGNC_Symbol;Acc:6179]	-1	0
ITPR1	Increased	chr3	4862000	4864199	D11_increased_island6467	91	2.10118	8	0.213202	8.8566	5.68087e-58	7.9784e-57	4535032	4889524	ENSG00000150995	inositol_1,4,5-trisphosphate_receptor,_type_1_[Source:HGNC_Symbol;Acc:6180]	1	0
ITPRIP	Increased	chr10	106087200	106092199	D11_increased_island21838	344	7.94292	244	6.50265	1.22004	0.000142531	0.000254099	106071894	106098162	ENSG00000148841	inositol_1,4,5-trisphosphate_receptor_interacting_protein_[Source:HGNC_Symbol;Acc:29370]	-1	0
JSRP1	Increased	chr19	2259400	2260799	D11_increased_island31533	66	1.52393	37	0.986057	1.52761	0.000353054	0.000617764	2252251	2269758	ENSG00000167476	junctional_sarcoplasmic_reticulum_protein_1_[Source:HGNC_Symbol;Acc:24963]	-1	0
KAT6B	Increased	chr10	76675400	76685799	D11_increased_island21547	645	14.893	270	7.19555	2.06531	1.50436e-61	2.34308e-60	76585340	76792380	ENSG00000156650	K(lysine)_acetyltransferase_6B_[Source:HGNC_Symbol;Acc:17582]	1	0
KB-1507C5.2	Increased	chr8	103915200	103924199	D11_increased_island18546	782	18.0563	202	5.38334	3.34185	1.39318e-175	1.48211e-173	103876528	103990104	ENSG00000253320	HCG15011,_isoform_CRA_a;_Protein_LOC100996457__[Source:UniProtKB/TrEMBL;Acc:G3V139]	1	0
KCNMA1	Increased	chr10	79047800	79049199	D11_increased_island21569	69	1.5932	0	0	60.6484	6.12275e-97	2.05969e-95	78629359	79398353	ENSG00000156113	potassium_large_conductance_calcium-activated_channel,_subfamily_M,_alpha_member_1_[Source:HGNC_Symbol;Acc:6284]	-1	0
KIAA0226	Increased	chr3	197448800	197450999	D11_increased_island9181	137	3.16332	18	0.479704	6.29284	1.07055e-64	1.8201e-63	197398264	197476598	ENSG00000145016	KIAA0226_[Source:HGNC_Symbol;Acc:28991]	-1	0
KIAA0319L	Increased	chr1	35994400	35998999	D11_increased_island497	250	5.77247	17	0.453053	12.0816	1.19977e-179	1.3247e-177	35899091	36023551	ENSG00000142687	KIAA0319-like_[Source:HGNC_Symbol;Acc:30071]	-1	0
KIAA0825	Increased	chr5	93551600	93553999	D11_increased_island12201	135	3.11714	15	0.399753	7.36445	2.48103e-72	5.04408e-71	93488671	93954309	ENSG00000185261	KIAA0825_[Source:HGNC_Symbol;Acc:28532]	-1	0
KIAA1257	Increased	chr3	128642000	128644399	D11_increased_island7980	95	2.19354	8	0.213202	9.24167	5.15609e-62	8.14496e-61	128628709	128721533	ENSG00000114656	KIAA1257_[Source:HGNC_Symbol;Acc:29231]	-1	0
KIAA1324	Increased	chr1	109704400	109705599	D11_increased_island1452	82	1.89337	17	0.453053	3.99509	1.96755e-26	9.19142e-26	109656301	109749401	ENSG00000116299	KIAA1324_[Source:HGNC_Symbol;Acc:29618]	1	0
KIAA1467	Increased	chr12	13205400	13209399	D11_increased_island24083	248	5.72629	31	0.826156	6.74172	1.87388e-119	9.28942e-118	13197218	13295455	ENSG00000084444	KIAA1467_[Source:HGNC_Symbol;Acc:29288]	1	0
KIF27	Increased	chr9	86499800	86501799	D11_increased_island19546	97	2.23972	20	0.533004	4.04323	5.24294e-31	2.94832e-30	86451613	86536342	ENSG00000165115	kinesin_family_member_27_[Source:HGNC_Symbol;Acc:18632]	-1	0
KIF7	Increased	chr15	90177400	90178599	D11_increased_island28495	68	1.57011	41	1.09266	1.42338	0.00182888	0.00308204	90152020	90198682	ENSG00000166813	kinesin_family_member_7_[Source:HGNC_Symbol;Acc:30497]	-1	0
KLC3	Increased	chr19	45841800	45842399	D11_increased_island32501	42	0.969776	11	0.293152	3.10462	2.03793e-11	4.97612e-11	45836692	45854778	ENSG00000104892	kinesin_light_chain_3_[Source:HGNC_Symbol;Acc:20717]	1	0
KLHL20	Increased	chr1	173694200	173695799	D11_increased_island2087	86	1.98573	10	0.266502	6.85248	1.38919e-45	1.33498e-44	173684080	173755840	ENSG00000076321	kelch-like_family_member_20_[Source:HGNC_Symbol;Acc:25056]	1	0
KREMEN1	Increased	chr22	29550200	29550799	D11_increased_island34384	40	0.923596	13	0.346453	2.53733	2.36221e-08	5.0305e-08	29469066	29564321	ENSG00000183762	kringle_containing_transmembrane_protein_1_[Source:HGNC_Symbol;Acc:17550]	1	0
KRTCAP2	Increased	chr1	155139800	155140599	D11_increased_island1837	87	2.00882	56	1.49241	1.33761	0.00329542	0.00547636	155141884	155145951	ENSG00000163463	keratinocyte_associated_protein_2_[Source:HGNC_Symbol;Acc:28942]	-1	1286
KSR2	Increased	chr12	118124600	118125799	D11_increased_island25456	67	1.54702	5	0.133251	9.81927	7.98037e-48	8.20383e-47	117890817	118406788	ENSG00000171435	kinase_suppressor_of_ras_2_[Source:HGNC_Symbol;Acc:18610]	-1	0
LAMP3	Increased	chr3	182846400	182848199	D11_increased_island8810	65	1.50084	23	0.612955	2.38262	8.63124e-11	2.05541e-10	182840001	182881627	ENSG00000078081	lysosomal-associated_membrane_protein_3_[Source:HGNC_Symbol;Acc:14582]	-1	0
LDHB	Increased	chr12	21877600	21879599	D11_increased_island24254	68	1.57011	12	0.319802	4.59862	4.05213e-26	1.86685e-25	21788276	21910791	ENSG00000111716	lactate_dehydrogenase_B_[Source:HGNC_Symbol;Acc:6541]	-1	0
LEMD1	Increased	chr1	205409400	205411599	D11_increased_island2481	114	2.63225	71	1.89216	1.38384	0.000327534	0.000573902	205350506	205425082	ENSG00000186007	LEM_domain_containing_1_[Source:HGNC_Symbol;Acc:18725]	-1	0
LEMD2	Increased	chr6	33738600	33739999	D11_increased_island13861	63	1.45466	17	0.453053	3.08056	1.83904e-15	5.36304e-15	33738979	33756913	ENSG00000161904	LEM_domain_containing_2_[Source:HGNC_Symbol;Acc:21244]	-1	0
LGALS3	Increased	chr14	55586600	55591599	D11_increased_island26843	264	6.09573	104	2.77162	2.18664	2.90545e-30	1.58523e-29	55590828	55612126	ENSG00000131981	lectin,_galactoside-binding,_soluble,_3_[Source:HGNC_Symbol;Acc:6563]	1	0
LGALS3BP	Increased	chr17	76957800	76959399	D11_increased_island30833	70	1.61629	20	0.533004	2.92928	1.01541e-15	2.99691e-15	76967320	76976191	ENSG00000108679	lectin,_galactoside-binding,_soluble,_3_binding_protein_[Source:HGNC_Symbol;Acc:6564]	-1	7922
LIG4	Increased	chr13	108756000	108756799	D11_increased_island26386	46	1.06214	17	0.453053	2.26228	1.11793e-07	2.3046e-07	108859787	108870716	ENSG00000174405	ligase_IV,_DNA,_ATP-dependent_[Source:HGNC_Symbol;Acc:6601]	-1	102989
LINS	Increased	chr15	101127800	101129599	D11_increased_island28627	64	1.47775	7	0.186551	7.03955	4.08237e-36	2.82234e-35	101099574	101143435	ENSG00000140471	lines_homolog_(Drosophila)_[Source:HGNC_Symbol;Acc:30922]	-1	0
LITAF	Increased	chr16	11649800	11650599	D11_increased_island28833	52	1.20067	5	0.133251	7.65325	1.81101e-32	1.0818e-31	11641853	11730237	ENSG00000189067	lipopolysaccharide-induced_TNF_factor_[Source:HGNC_Symbol;Acc:16841]	-1	0
LONRF1	Increased	chr8	12583000	12584799	D11_increased_island17859	60	1.38539	16	0.426403	3.10887	4.75357e-15	1.35865e-14	12579403	12613582	ENSG00000154359	LON_peptidase_N-terminal_domain_and_ring_finger_1_[Source:HGNC_Symbol;Acc:26302]	-1	0
LRP4	Increased	chr11	46920000	46920799	D11_increased_island22616	46	1.06214	19	0.506354	2.03605	2.24533e-06	4.36429e-06	46878419	46940193	ENSG00000134569	low_density_lipoprotein_receptor-related_protein_4_[Source:HGNC_Symbol;Acc:6696]	-1	0
LRRC27	Increased	chr10	134150400	134151199	D11_increased_island22030	58	1.33921	20	0.533004	2.43419	2.99417e-10	6.95366e-10	134145614	134195010	ENSG00000148814	leucine_rich_repeat_containing_27_[Source:HGNC_Symbol;Acc:29346]	1	0
LRRC28	Increased	chr15	99864400	99865199	D11_increased_island28612	50	1.15449	24	0.639605	1.76747	4.64625e-05	8.48249e-05	99791567	99930934	ENSG00000168904	leucine_rich_repeat_containing_28_[Source:HGNC_Symbol;Acc:28355]	1	0
LRRIQ3	Increased	chr1	74475600	74476599	D11_increased_island1092	139	3.2095	97	2.58507	1.23772	0.00584788	0.00957882	74491699	74663871	ENSG00000162620	leucine-rich_repeats_and_IQ_motif_containing_3_[Source:HGNC_Symbol;Acc:28318]	-1	15101
LSMEM1	Increased	chr7	112121600	112122799	D11_increased_island17100	76	1.75483	17	0.453053	3.70629	9.59205e-23	3.82645e-22	112120908	112131117	ENSG00000181016	leucine-rich_single-pass_membrane_protein_1_[Source:HGNC_Symbol;Acc:22036]	1	0
LUC7L3	Increased	chr17	48793400	48794799	D11_increased_island30481	95	2.19354	47	1.25256	1.73281	1.96694e-07	4.0061e-07	48796905	48833574	ENSG00000108848	LUC7-like_3_(S._cerevisiae)_[Source:HGNC_Symbol;Acc:24309]	1	2107
LYNX1	Increased	chr8	143850800	143851599	D11_increased_island19053	49	1.13141	22	0.586304	1.88349	1.03774e-05	1.95426e-05	143845752	143859640	ENSG00000180155	Ly6/neurotoxin_1_[Source:HGNC_Symbol;Acc:29604]	-1	0
LYRM2	Increased	chr6	90308000	90308599	D11_increased_island14493	42	0.969776	5	0.133251	6.20924	3.21427e-23	1.31296e-22	90277863	90348472	ENSG00000083099	LYR_motif_containing_2_[Source:HGNC_Symbol;Acc:25229]	-1	0
LYSMD2	Increased	chr15	52018200	52019999	D11_increased_island27844	66	1.52393	19	0.506354	2.90246	8.53053e-15	2.41484e-14	52015208	52043782	ENSG00000140280	LysM,_putative_peptidoglycan-binding,_domain_containing_2_[Source:HGNC_Symbol;Acc:28571]	-1	0
MACROD2	Increased	chr20	14978000	14979799	D11_increased_island33119	86	1.98573	7	0.186551	9.42217	1.41545e-57	1.95865e-56	13976015	16033842	ENSG00000172264	MACRO_domain_containing_2_[Source:HGNC_Symbol;Acc:16126]	1	0
MAD2L2	Increased	chr1	11750600	11752199	D11_increased_island149	400	9.23596	293	7.80851	1.18173	0.000481836	0.000837709	11734537	11751707	ENSG00000116670	MAD2_mitotic_arrest_deficient-like_2_(yeast)_[Source:HGNC_Symbol;Acc:6764]	-1	0
MAL	Increased	chr2	95716200	95719999	D11_increased_island4467	178	4.11	39	1.03936	3.87717	2.99437e-51	3.43194e-50	95691422	95719737	ENSG00000172005	mal,_T-cell_differentiation_protein_[Source:HGNC_Symbol;Acc:6817]	1	0
MANBA	Increased	chr4	103639000	103641199	D11_increased_island10044	72	1.66247	7	0.186551	7.90596	1.34733e-43	1.2099e-42	103552660	103682151	ENSG00000109323	mannosidase,_beta_A,_lysosomal_[Source:HGNC_Symbol;Acc:6831]	-1	0
MANBAL	Increased	chr20	35921400	35925399	D11_increased_island33387	248	5.72629	120	3.19802	1.78293	2.03591e-17	6.45859e-17	35918041	35945663	ENSG00000101363	mannosidase,_beta_A,_lysosomal-like_[Source:HGNC_Symbol;Acc:15799]	1	0
MAP3K12	Increased	chr12	53889600	53891799	D11_increased_island24761	264	6.09573	184	4.90364	1.24107	0.000275196	0.000484139	53874274	53893847	ENSG00000139625	mitogen-activated_protein_kinase_kinase_kinase_12_[Source:HGNC_Symbol;Acc:6851]	-1	0
MAST1	Increased	chr19	12983600	12984999	D11_increased_island31793	124	2.86315	84	2.23862	1.27413	0.00351869	0.00583558	12944765	12985765	ENSG00000105613	microtubule_associated_serine/threonine_kinase_1_[Source:HGNC_Symbol;Acc:19034]	1	0
MB	Increased	chr22	36002200	36003399	D11_increased_island34473	54	1.24685	10	0.266502	4.33203	2.56315e-20	9.20624e-20	36002811	36033998	ENSG00000198125	myoglobin_[Source:HGNC_Symbol;Acc:6915]	-1	0
MB21D2	Increased	chr3	192621200	192622999	D11_increased_island9041	86	1.98573	13	0.346453	5.3841	3.73325e-37	2.69457e-36	192514604	192635950	ENSG00000180611	Mab-21_domain_containing_2_[Source:HGNC_Symbol;Acc:30438]	-1	0
MCF2L	Increased	chr13	113649800	113650599	D11_increased_island26458	41	0.946686	15	0.399753	2.27432	3.6691e-07	7.38878e-07	113548692	113754053	ENSG00000126217	MCF.2_cell_line_derived_transforming_sequence-like_[Source:HGNC_Symbol;Acc:14576]	1	0
MCF2L2	Increased	chr3	182960000	182962599	D11_increased_island8812	116	2.67843	15	0.399753	6.33559	6.92442e-56	9.13716e-55	182895831	183146566	ENSG00000053524	MCF.2_cell_line_derived_transforming_sequence-like_2_[Source:HGNC_Symbol;Acc:30319]	-1	0
MCM9	Increased	chr6	119252200	119253399	D11_increased_island14817	57	1.31612	11	0.293152	4.18763	1.70845e-20	6.18052e-20	119134605	119256327	ENSG00000111877	minichromosome_maintenance_complex_component_9_[Source:HGNC_Symbol;Acc:21484]	-1	0
MDM1	Increased	chr12	68671200	68671999	D11_increased_island24961	54	1.24685	29	0.772856	1.58841	0.000396416	0.000691675	68666223	68726161	ENSG00000111554	Mdm1_nuclear_protein_homolog_(mouse)_[Source:HGNC_Symbol;Acc:29917]	-1	0
ME1	Increased	chr6	84069200	84071799	D11_increased_island14434	92	2.12427	8	0.213202	8.95286	5.63369e-59	8.15679e-58	83920108	84140797	ENSG00000065833	malic_enzyme_1,_NADP(+)-dependent,_cytosolic_[Source:HGNC_Symbol;Acc:6983]	-1	0
MEAF6	Increased	chr1	37963200	37964999	D11_increased_island524	59	1.3623	19	0.506354	2.59922	1.61879e-11	3.96605e-11	37958176	37980375	ENSG00000163875	MYST/Esa1-associated_factor_6_[Source:HGNC_Symbol;Acc:25674]	-1	0
MEMO1	Increased	chr2	32222200	32223599	D11_increased_island3627	71	1.63938	24	0.639605	2.49525	1.76669e-12	4.5354e-12	32090129	32236299	ENSG00000162959	mediator_of_cell_motility_1_[Source:HGNC_Symbol;Acc:14014]	-1	0
MESDC2	Increased	chr15	81259000	81260999	D11_increased_island28387	97	2.23972	11	0.293152	7.07565	5.38347e-52	6.30655e-51	81239667	81282219	ENSG00000117899	mesoderm_development_candidate_2_[Source:HGNC_Symbol;Acc:13520]	-1	0
METTL15	Increased	chr11	28159000	28163399	D11_increased_island22351	209	4.82579	29	0.772856	6.06484	4.96469e-93	1.56028e-91	28129795	28355054	ENSG00000169519	methyltransferase_like_15_[Source:HGNC_Symbol;Acc:26606]	1	0
METTL7A	Increased	chr12	51305000	51307199	D11_increased_island24715	108	2.49371	15	0.399753	5.90239	2.38848e-49	2.58672e-48	51317255	51326300	ENSG00000185432	methyltransferase_like_7A_[Source:HGNC_Symbol;Acc:24550]	1	10057
METTL8	Increased	chr2	172280400	172282199	D11_increased_island5253	95	2.19354	6	0.159901	11.8821	5.12235e-73	1.06083e-71	172173919	172291312	ENSG00000123600	methyltransferase_like_8_[Source:HGNC_Symbol;Acc:25856]	-1	0
MGST2	Increased	chr4	140636400	140637599	D11_increased_island10300	56	1.29303	9	0.239852	4.93851	8.0906e-24	3.3793e-23	140586922	140661899	ENSG00000085871	microsomal_glutathione_S-transferase_2_[Source:HGNC_Symbol;Acc:7063]	1	0
MKRN2	Increased	chr3	12606400	12608599	D11_increased_island6569	76	1.75483	11	0.293152	5.55944	2.42024e-34	1.56494e-33	12598513	12625212	ENSG00000075975	makorin_ring_finger_protein_2_[Source:HGNC_Symbol;Acc:7113]	1	0
MPG	Increased	chr16	133800	135599	D11_increased_island28658	82	1.89337	41	1.09266	1.71218	1.71621e-06	3.35327e-06	127006	135852	ENSG00000103152	N-methylpurine-DNA_glycosylase_[Source:HGNC_Symbol;Acc:7211]	1	0
MPP3	Increased	chr17	41890200	41893599	D11_increased_island30324	170	3.92528	15	0.399753	9.25972	1.5653e-105	6.1658e-104	41878167	41910538	ENSG00000161647	membrane_protein,_palmitoylated_3_(MAGUK_p55_subfamily_member_3)_[Source:HGNC_Symbol;Acc:7221]	-1	0
MPST	Increased	chr22	37427800	37429599	D11_increased_island34522	177	4.08691	100	2.66502	1.52693	4.04506e-08	8.53179e-08	37415676	37425863	ENSG00000128309	mercaptopyruvate_sulfurtransferase_[Source:HGNC_Symbol;Acc:7223]	1	1938
MRPL11	Increased	chr11	66221200	66223199	D11_increased_island22852	178	4.11	41	1.09266	3.69254	2.33876e-48	2.45158e-47	66202546	66234209	ENSG00000174547	mitochondrial_ribosomal_protein_L11_[Source:HGNC_Symbol;Acc:14042]	-1	0
MRPL23	Increased	chr11	1989200	1990999	D11_increased_island22074	106	2.44753	33	0.879457	2.72663	5.0381e-20	1.78635e-19	1968508	2005752	ENSG00000214026	mitochondrial_ribosomal_protein_L23_[Source:HGNC_Symbol;Acc:10322]	1	0
MRPS22	Increased	chr3	139034400	139038199	D11_increased_island8162	212	4.89506	46	1.22591	3.92648	3.12486e-61	4.82578e-60	138724648	139076065	ENSG00000175110	mitochondrial_ribosomal_protein_S22_[Source:HGNC_Symbol;Acc:14508]	1	0
MRPS5	Increased	chr2	95809000	95826399	D11_increased_island4468	1790	41.3309	1232	32.833	1.2585	2.8561e-21	1.06912e-20	95752952	95815179	ENSG00000144029	mitochondrial_ribosomal_protein_S5_[Source:HGNC_Symbol;Acc:14498]	-1	0
MSRA	Increased	chr8	9947000	9948199	D11_increased_island17839	52	1.20067	21	0.559654	2.08725	2.9847e-07	6.03326e-07	9911778	10286401	ENSG00000175806	methionine_sulfoxide_reductase_A_[Source:HGNC_Symbol;Acc:7377]	1	0
MT1E	Increased	chr16	56658400	56661799	D11_increased_island29276	359	8.28927	240	6.39605	1.29422	1.03555e-06	2.04425e-06	56659387	56661024	ENSG00000169715	metallothionein_1E_[Source:HGNC_Symbol;Acc:7397]	1	0
MT1X	Increased	chr16	56715600	56718199	D11_increased_island29279	870	20.0882	580	15.4571	1.29886	5.42002e-14	1.4838e-13	56716336	56718108	ENSG00000187193	metallothionein_1X_[Source:HGNC_Symbol;Acc:7405]	1	0
MT2A	Increased	chr16	56639400	56649199	D11_increased_island29275	1534	35.4199	1180	31.4472	1.12611	2.25696e-06	4.38617e-06	56642111	56643409	ENSG00000125148	metallothionein_2A_[Source:HGNC_Symbol;Acc:7406]	1	0
MTX2	Increased	chr2	177178200	177179399	D11_increased_island5385	57	1.31612	18	0.479704	2.64482	1.62397e-11	3.97599e-11	177134123	177202753	ENSG00000128654	metaxin_2_[Source:HGNC_Symbol;Acc:7506]	1	0
MUC12	Increased	chr7	100626000	100627399	D11_increased_island16886	59	1.3623	8	0.213202	5.77604	1.15589e-28	5.92199e-28	100612904	100662230	ENSG00000205277	mucin_12,_cell_surface_associated_[Source:HGNC_Symbol;Acc:7510]	1	0
MUM1	Increased	chr19	1313000	1314199	D11_increased_island31524	55	1.26994	28	0.746206	1.67306	9.85351e-05	0.000177179	1285890	1378430	ENSG00000160953	melanoma_associated_antigen_(mutated)_1_[Source:HGNC_Symbol;Acc:29641]	1	0
MYO1D	Increased	chr17	30823400	30825599	D11_increased_island30148	93	2.14736	22	0.586304	3.54096	1.29508e-25	5.85366e-25	30819540	31204195	ENSG00000176658	myosin_ID_[Source:HGNC_Symbol;Acc:7598]	-1	0
NAA38	Increased	chr7	117761600	117762799	D11_increased_island17199	46	1.06214	11	0.293152	3.39342	1.19766e-13	3.22983e-13	117824086	117832878	ENSG00000128534	N(alpha)-acetyltransferase_38,_NatC_auxiliary_subunit_[Source:HGNC_Symbol;Acc:20471]	1	61288
NANOS1	Increased	chr10	120781800	120783599	D11_increased_island21940	82	1.89337	48	1.27921	1.46759	0.000321518	0.000563496	120789228	120793854	ENSG00000188613	nanos_homolog_1_(Drosophila)_[Source:HGNC_Symbol;Acc:23044]	1	5630
NAPEPLD	Increased	chr7	102753400	102754399	D11_increased_island16956	87	2.00882	36	0.959407	2.06064	2.46114e-10	5.73563e-10	102740223	102790007	ENSG00000161048	N-acyl_phosphatidylethanolamine_phospholipase_D_[Source:HGNC_Symbol;Acc:21683]	-1	0
NBAS	Increased	chr2	15335400	15336599	D11_increased_island3395	50	1.15449	6	0.159901	6.31239	5.31609e-27	2.54719e-26	15307032	15701454	ENSG00000151779	neuroblastoma_amplified_sequence_[Source:HGNC_Symbol;Acc:15625]	-1	0
NCOR1	Increased	chr17	16025800	16027199	D11_increased_island29905	69	1.5932	10	0.266502	5.51349	2.2147e-31	1.26395e-30	15932471	16121499	ENSG00000141027	nuclear_receptor_corepressor_1_[Source:HGNC_Symbol;Acc:7672]	-1	0
NDUFA8	Increased	chr9	124887600	124889599	D11_increased_island20136	339	7.82748	180	4.79704	1.6275	2.742e-17	8.65052e-17	124894745	124922098	ENSG00000119421	NADH_dehydrogenase_(ubiquinone)_1_alpha_subcomplex,_8,_19kDa_[Source:HGNC_Symbol;Acc:7692]	-1	5147
NDUFB5	Increased	chr3	179331200	179333199	D11_increased_island8770	86	1.98573	23	0.612955	3.14072	1.55168e-20	5.6265e-20	179322478	179345435	ENSG00000136521	NADH_dehydrogenase_(ubiquinone)_1_beta_subcomplex,_5,_16kDa_[Source:HGNC_Symbol;Acc:7700]	1	0
NECAB3	Increased	chr20	32242800	32243799	D11_increased_island33312	49	1.13141	16	0.426403	2.54825	1.02186e-09	2.31385e-09	32244893	32262269	ENSG00000125967	N-terminal_EF-hand_calcium_binding_protein_3_[Source:HGNC_Symbol;Acc:15851]	-1	1095
NEK6	Increased	chr9	127054000	127057399	D11_increased_island20175	178	4.11	36	0.959407	4.19153	5.58108e-56	7.38042e-55	127019885	127115586	ENSG00000119408	NIMA-related_kinase_6_[Source:HGNC_Symbol;Acc:7749]	1	0
NINJ1	Increased	chr9	95881600	95883399	D11_increased_island19685	103	2.37826	44	1.17261	2.00236	4.08763e-11	9.86222e-11	95883771	95896570	ENSG00000131669	ninjurin_1_[Source:HGNC_Symbol;Acc:7824]	-1	373
NINJ2	Increased	chr12	719200	719799	D11_increased_island23824	38	0.877416	17	0.453053	1.87721	7.40622e-05	0.000134048	673462	772945	ENSG00000171840	ninjurin_2_[Source:HGNC_Symbol;Acc:7825]	-1	0
NIT2	Increased	chr3	100060000	100061199	D11_increased_island7436	54	1.24685	9	0.239852	4.76523	2.41188e-22	9.46152e-22	100053545	100075710	ENSG00000114021	nitrilase_family,_member_2_[Source:HGNC_Symbol;Acc:29878]	1	0
NLRC5	Increased	chr16	57061800	57063799	D11_increased_island29289	78	1.80101	20	0.533004	3.25934	7.43931e-20	2.62512e-19	57023397	57117443	ENSG00000140853	NLR_family,_CARD_domain_containing_5_[Source:HGNC_Symbol;Acc:29933]	1	0
NPIPB4	Increased	chr16	21869400	21871799	D11_increased_island28997	81	1.87028	36	0.959407	1.92014	1.98603e-08	4.24754e-08	21845890	21892148	ENSG00000185864	nuclear_pore_complex_interacting_protein_family,_member_B4_[Source:HGNC_Symbol;Acc:41985]	-1	0
NPR3	Increased	chr5	32683400	32685599	D11_increased_island11359	126	2.90933	12	0.319802	8.46412	3.319e-75	7.27409e-74	32689176	32791819	ENSG00000113389	natriuretic_peptide_receptor_C/guanylate_cyclase_C_(atrionatriuretic_peptide_receptor_C)_[Source:HGNC_Symbol;Acc:7945]	1	3578
NRG4	Increased	chr15	76349000	76350199	D11_increased_island28290	103	2.37826	33	0.879457	2.65018	1.10267e-18	3.69125e-18	76228310	76352136	ENSG00000169752	neuregulin_4_[Source:HGNC_Symbol;Acc:29862]	-1	0
NT5M	Increased	chr17	17253000	17254599	D11_increased_island29949	86	1.98573	11	0.293152	6.28144	1.77518e-42	1.53785e-41	17206649	17250977	ENSG00000205309	5',3'-nucleotidase,_mitochondrial_[Source:HGNC_Symbol;Acc:15769]	1	2024
NTPCR	Increased	chr1	233108000	233109399	D11_increased_island3014	58	1.33921	4	0.106601	10.2236	1.21236e-43	1.09147e-42	233086351	233119628	ENSG00000135778	nucleoside-triphosphatase,_cancer-related_[Source:HGNC_Symbol;Acc:28204]	1	0
NUAK2	Increased	chr1	205293000	205294799	D11_increased_island2477	68	1.57011	10	0.266502	5.43473	1.34688e-30	7.46217e-30	205271187	205290883	ENSG00000163545	NUAK_family,_SNF1-like_kinase,_2_[Source:HGNC_Symbol;Acc:29558]	-1	2118
NUDT3	Increased	chr6	34286600	34288599	D11_increased_island13869	112	2.58607	35	0.932757	2.71955	6.50774e-21	2.3974e-20	34247456	34360451	ENSG00000272325	nudix_(nucleoside_diphosphate_linked_moiety_X)-type_motif_3_[Source:HGNC_Symbol;Acc:8050]	-1	0
NUTF2	Increased	chr16	67890800	67892799	D11_increased_island29365	130	3.00169	42	1.11931	2.63952	1.04944e-22	4.1801e-22	67880635	67906470	ENSG00000102898	nuclear_transport_factor_2_[Source:HGNC_Symbol;Acc:13722]	1	0
NVL	Increased	chr1	224453400	224456199	D11_increased_island2849	118	2.72461	17	0.453053	5.72791	4.40898e-52	5.17485e-51	224415036	224518089	ENSG00000143748	nuclear_VCP-like_[Source:HGNC_Symbol;Acc:8070]	-1	0
OCIAD2	Increased	chr4	48891800	48894199	D11_increased_island9730	100	2.30899	10	0.266502	7.95518	2.26616e-58	3.20934e-57	48887036	48908954	ENSG00000145247	OCIA_domain_containing_2_[Source:HGNC_Symbol;Acc:28685]	-1	0
ODAM	Increased	chr4	71064000	71064999	D11_increased_island9834	51	1.17758	7	0.186551	5.63164	6.91332e-25	3.02487e-24	71062213	71070293	ENSG00000109205	odontogenic,_ameloblast_asssociated_[Source:HGNC_Symbol;Acc:26043]	1	0
ORAI2	Increased	chr7	102087800	102088799	D11_increased_island16935	53	1.22376	17	0.453053	2.59922	1.29389e-10	3.04483e-10	102073553	102097268	ENSG00000160991	ORAI_calcium_release-activated_calcium_modulator_2_[Source:HGNC_Symbol;Acc:21667]	1	0
P4HA2	Increased	chr5	131550400	131551999	D11_increased_island12468	56	1.29303	9	0.239852	4.93851	8.0906e-24	3.3793e-23	131527531	131631008	ENSG00000072682	prolyl_4-hydroxylase,_alpha_polypeptide_II_[Source:HGNC_Symbol;Acc:8547]	-1	0
PABPC1	Increased	chr8	101725800	101729399	D11_increased_island18488	233	5.37995	57	1.51906	3.4955	4.60246e-58	6.47789e-57	101698044	101735037	ENSG00000070756	poly(A)_binding_protein,_cytoplasmic_1_[Source:HGNC_Symbol;Acc:8554]	-1	0
PACRGL	Increased	chr4	20738400	20741999	D11_increased_island9456	171	3.94837	17	0.453053	8.27899	3.55332e-98	1.22466e-96	20697905	20754530	ENSG00000163138	PARK2_co-regulated-like_[Source:HGNC_Symbol;Acc:28442]	1	0
PALM2	Increased	chr9	112516800	112517999	D11_increased_island19943	80	1.84719	10	0.266502	6.3799	2.16019e-40	1.74643e-39	112403068	112713755	ENSG00000243444	paralemmin_2_[Source:HGNC_Symbol;Acc:15845]	1	0
PANX1	Increased	chr11	93867800	93870799	D11_increased_island23340	274	6.32663	140	3.73103	1.6898	3.23935e-16	9.75655e-16	93862094	93915138	ENSG00000110218	pannexin_1_[Source:HGNC_Symbol;Acc:8599]	1	0
PCBD2	Increased	chr5	134311800	134313799	D11_increased_island12508	67	1.54702	9	0.239852	5.89156	1.94223e-32	1.15746e-31	134240596	134343649	ENSG00000132570	pterin-4_alpha-carbinolamine_dehydratase/dimerization_cofactor_of_hepatocyte_nuclear_factor_1_alpha_(TCF1)_2_[Source:HGNC_Symbol;Acc:24474]	1	0
PCOLCE2	Increased	chr3	142568800	142570399	D11_increased_island8216	78	1.80101	32	0.852806	2.07412	1.25934e-09	2.84204e-09	142534764	142608045	ENSG00000163710	procollagen_C-endopeptidase_enhancer_2_[Source:HGNC_Symbol;Acc:8739]	-1	0
[truncated: 2,921 more rows]

## Sheet: 5
Supplementary Data 5. Top 100 differentially expressed genes in PC9 cells treated with erlotinib for 11 days compared to untreated cells that were identified by Drop-seq. Genes were first sorted by Adjusted p-value and then ranked according to Log2FoldChange (avg_logFC). pct.1 is untreated cells and pct.2 is Day 11 cells.
[truncated: 101 more rows]

[truncated: 24 more sheets: 6, 7, 8, 9, 10, 11, 12, 13, 14, 15, 16, 17, 18, 19, 20, 21, 22, 23, 24, 25 …]
