# Supplementary material for: Single-cell transcriptional changes associated with drug tolerance and response to combination therapies in cancer
Source: Nat Commun. 2021 Mar 12;12:1628. doi: 10.1038/s41467-021-21884-z (PMC7955121; doi:10.1038/s41467-021-21884-z)
Supplement: Supplementary file 5 — Supplementary Data 30 [file 41467_2021_21884_MOESM5_ESM.xlsx]

## Sheet: 30
Supplementary Data 30. Average expression values for each gene per cluster of PC9 cells treated with erlotinib for 1, 2, 4, 9, 11 days and untreated.
	1	2	3	4	5	6	7	8
A2ML1	0.135671	0.0727646	0.0676421	0.162128	0.261278	0.189338	0.205499	0.228329
A4GALT	0.0789923	0.0553862	0.0740688	0.170046	0.24708	0.153171	0.0856537	0.0714137
AAAS	0.242401	0.221074	0.326729	0.184148	0.209599	0.0950245	0.174239	0.222876
AACS	0.506333	0.480064	0.55752	0.34442	0.226769	0.222053	0.273946	0.281961
AADAC	0.0742415	0.0641642	0.0521336	0.102905	0.00742258	0	0	0.0146144
AADAT	0.00946589	0.0159063	0.0523179	0.0235849	0.00904112	0.0660021	0.151818	0.063912
AAED1	0.136617	0.136676	0.171717	0.165779	0.149552	0.166385	0.263096	0.184098
AAGAB	0.551035	0.677735	0.367296	0.345113	0.407448	0.705145	0.457461	0.652202
AAK1	0.520258	0.379012	0.237385	0.177318	0.40069	0.222787	0.287017	0.8317
AAMDC	0.498838	0.302068	0.365117	0.720198	0.688736	0.779878	0.452707	0.606878
AAMP	1.19553	1.20695	0.931067	1.03617	1.2395	1.3486	1.30966	1.2248
AAR2	0.165474	0.281389	0.168671	0.315524	0.218784	0.330128	0.297574	0.186203
AARS	0.59338	0.865114	0.830238	0.49529	0.652366	0.502933	0.568575	0.665517
AARS2	0.0228365	0.047693	0	0.0116225	0.0695113	0.0345813	0.0600902	0.251872
AARSD1	0.0825794	0.030055	0	0.056077	0.0818191	0.0504452	0.0281529	0.077709
AASDH	0.193401	0.240916	0.26507	0.182061	0.242908	0.153606	0.151463	0.299215
AASDHPPT	0.752576	0.514391	0.528239	1.15495	0.643037	0.879466	0.748921	0.577864
AASS	0.0442229	0.0404704	0	0.0730124	0.0898707	0.115002	0.0604542	0.135128
AATF	1.30341	1.07027	1.31643	1.04025	0.727761	0.994876	1.13475	1.16218
ABAT	0.0923462	0.0330364	0	0.0588591	0.218251	0.158451	0.122849	0.187026
ABCA1	0.210616	0.128878	0.0747322	0.419277	0.3987	0.0510042	0	0
ABCA12	0.0174076	0.0124721	0	0	0	0.0113327	0.0119919	0
ABCA2	0.094107	0.135599	0.183732	0.0369208	0.202924	0.123261	0.133094	0.149691
ABCA3	0.010819	0.00678376	0	0	0.0232967	0.0370543	0.0135342	0.0377284
ABCA4	0.0580909	0.0861979	0.0372617	0.303564	0.143858	0.101104	0.153426	0.175576
ABCA7	0.0956507	0.120617	0.110504	0.116139	0.221175	0.212624	0.168787	0.2131
ABCB10	0.120067	0.143665	0.169652	0.0311387	0.0420781	0.0781096	0.123625	0.059235
ABCB7	0.109155	0.151619	0.236642	0.283218	0.246956	0.145911	0.200275	0.2205
ABCB8	0.228751	0.168113	0.0831421	0.160989	0.177928	0.310374	0.121137	0.321499
ABCB9	0.0910371	0.0382791	0.0188445	0.0337111	0.0821261	0.153874	0.102587	0.129155
ABCC1	0.70007	0.691829	0.741609	1.17438	0.974086	0.624833	0.674955	0.633855
ABCC10	0.129787	0.010814	0.162399	0.0261001	0.125147	0.0684406	0.03377	0.0656177
ABCC2	1.09513	0.908619	0.971165	1.12749	0.627099	0.611822	0.594325	0.647743
ABCC3	0.89487	0.709221	0.370022	0.437205	0.61376	0.365716	0.349781	0.29202
ABCC4	0.177543	0.17284	0.215352	0.139563	0.0641673	0.182882	0.276429	0.27668
ABCC5	1.1765	0.804363	0.542653	2.20873	2.24818	0.965332	0.977681	0.708358
ABCD3	0.557863	0.807034	0.768474	0.603468	0.573009	0.657846	0.711368	0.653317
ABCD4	0.682474	0.420402	0.588737	0.62608	1.16618	0.87748	0.492292	0.98484
ABCE1	0.765887	0.790998	0.824629	0.563586	0.378336	0.547602	0.889409	0.905501
ABCF2	0.64942	0.670343	0.79682	0.540088	0.516023	0.550841	0.655919	0.771729
ABCF3	0.362936	0.261315	0.356863	0.284988	0.36217	0.276393	0.160047	0.222745
ABCG2	0.148811	0.247406	0.170454	0.153535	0.327931	0.448335	0.50781	0.420371
ABHD10	0.244586	0.587898	0.685821	0.286576	0.416245	0.211015	0.391551	0.693147
ABHD12	0.276333	0.47474	0.403598	0.422251	0.499474	0.482968	0.529525	0.533684
ABHD13	0.247768	0.102825	0.122318	0.272838	0.199578	0.222929	0.0978261	0.121873
ABHD14A	0.121616	0.114432	0.193484	0.136275	0.114316	0.127068	0.0991052	0.137561
ABHD14B	0.740791	0.622443	0.767749	0.473646	0.440203	0.454168	0.418553	0.570492
ABHD15	0.131961	0.0968607	0.0285991	0.131543	0.160893	0.0947168	0.156791	0.106028
ABHD17A	0.0230577	0.0460403	0.0560272	0.0604041	0.153636	0.0755944	0.0371392	0.0595825
ABHD17AP3	0	0.0238662	0	0	0.00884323	0.0100683	0.038788	0
ABHD17B	0.146134	0.15122	0.125755	0.160885	0.144559	0.17666	0.224253	0.138864
ABHD17C	0.31796	0.369538	0.275658	0.185509	0.290543	0.37268	0.289821	0.285965
ABHD2	0.924007	0.622226	0.732714	1.64408	1.32669	0.672544	0.786926	1.01587
ABHD3	0.288915	0.340312	0.303091	0.257804	0.0617301	0.259825	0.326029	0.287818
ABHD4	0.268606	0.300444	0.289859	0.601039	0.77067	0.367878	0.461488	0.479306
ABHD5	0.103987	0.123743	0.160845	0.109573	0.0620952	0.080468	0.0865695	0.056354
ABHD6	0.052974	0.0381015	0.034583	0.0410747	0.0364098	0.0660846	0.0293138	0.0952921
ABHD8	0.0557404	0.0830783	0.0703738	0.136224	0.143494	0.181379	0.27863	0.136797
ABI1	0.696969	0.632824	0.921096	0.795576	0.898622	0.765508	0.682447	0.877183
ABI2	0.292021	0.379178	0.132809	0.444677	0.406007	0.413573	0.601749	0.470811
ABI3BP	0	0.0163524	0	0.501676	0.201252	0.0522419	0.0377451	0.0163824
ABL1	0.192709	0.159336	0.0872162	0.201943	0.189931	0.234798	0.156894	0.171007
ABL2	0.563476	0.394773	0.604739	0.267286	0.444759	0.347725	0.385176	0.52597
ABLIM1	1.08714	0.97466	1.08128	1.35101	2.14143	1.3036	1.01182	1.03488
ABLIM3	1.0165	0.787446	0.809416	0.405645	0.334523	0.497244	0.478169	0.698762
ABR	0.346024	0.363716	0.235033	0.109651	0.140299	0.165545	0.268637	0.35951
ABRACL	1.29384	0.662434	0.965933	1.41679	1.16294	1.14072	1.17701	1.03607
ABTB1	0.155979	0.0849364	0.188593	0.301672	0.284517	0.163789	0.0621016	0.125005
ABTB2	0.120244	0.0641738	0.0854747	0.183754	0.176061	0.231512	0.195707	0.115347
AC000089.3	0.0130941	0.0111939	0	0.113399	0.0712987	0.0875901	0.0406564	0.0452437
AC002044.4	0.00933853	0.00460377	0	0	0	0	0	0
AC002056.3	0.0349079	0.0213914	0	0	0.00369137	0.0348387	0.0256748	0.036664
AC002066.1	0.172241	0.111439	0.06855	0.212776	0.0488741	0.0221095	0.0405378	0.0208288
AC002075.4	0.122552	0.0507683	0.200335	0.402151	0.345391	0.182905	0.125526	0.152497
AC002116.7	0.0246312	0.0108113	0	0	0	0.00295165	0.00862924	0.00438396
AC002117.1	0.029328	0	0.0840655	0	0.103539	0.0210021	0.0444072	0.0792697
AC002310.12	0.0250663	0.0306205	0.0393428	0.048108	0.0936086	0.0432128	0.0115451	0.0351608
AC002310.13	0	0.00990305	0	0.0384158	0	0	0	0
AC002456.2	0.0121829	0.0182529	0.0473373	0	0.0422684	0.0349241	0.081898	0.048576
AC002467.7	0.010419	0.0481022	0.0232867	0	0.0325667	0.0896694	0.0108643	0.0131822
AC002480.3	0.0350903	0.0229313	0.0546367	0.10071	0.12952	0.0477192	0.135598	0.110706
AC002550.5	0.058535	0.0254911	0.0496406	0.0156507	0.0817014	0.0621939	0.0726459	0.0501647
AC003005.2	0.0174661	0.00651016	0	0	0	0	0	0
AC003075.4	0.0291122	0.0361724	0.0556108	0.0223596	0.0145332	0.0077674	0.025725	0.0239841
AC003087.4	0.00769866	0.0154882	0	0.0234477	0.124776	0.0954204	0.0627292	0.101362
AC003665.1	0.0388634	0.0309049	0.050704	0	0.0630177	0.0600979	0.00747881	0
AC004000.1	0	0.0256884	0	0	0	0	0	0
AC004014.4	0.00366569	0.00748131	0	0	0	0	0	0
AC004041.2	0	0.00555725	0	0.0519733	0.00890678	0.00385293	0.0148661	0.0327281
AC004074.3	0.0255021	0	0.0255601	0.0220439	0.0449721	0.0193052	0.0238943	0.0285421
AC004129.9	0.012788	0	0	0	0	0	0.0238253	0
AC004158.2	0	0.00514062	0	0	0	0	0.00374778	0.016376
AC004257.3	0.0726499	0.0968476	0.0579311	0	0.106449	0.0645653	0.0619462	0.0707655
AC004381.6	0.00497127	0.0985264	0.111278	0	0.00814286	0.0375737	0.0273817	0.0472277
AC004386.4	0.127052	0.0961035	0.0215876	0.263754	0.286622	0.152966	0.222468	0.244372
AC004447.2	0	0.0116087	0	0.12293	0.0509648	0.0344711	0.0225593	0.0064682
AC004453.8	2.01809	1.45165	1.85536	3.12918	2.83329	2.76741	2.71132	2.45089
AC004466.1	0	0.0126639	0	0	0	0	0	0
AC004510.3	0.0735714	0.092321	0.0678736	0.126203	0.194695	0.0354644	0.044486	0.0714498
AC004540.4	0.0112877	0.014427	0	0	0	0	0	0
AC004540.5	0.0111165	0.00664858	0.039474	0	0	0	0	0
AC004549.6	0.0288571	0.00337375	0	0.0416853	0.0254079	0.00274387	0.0223418	0.00438396
AC004893.11	0.174958	0.160858	0.220948	0.134685	0.21829	0.196057	0.134976	0.312307
AC004938.5	0.00439441	0.0154197	0	0	0.00266438	0.00205672	0.0038554	0.0155272
AC004941.5	0.00619074	0.0149382	0	0	0.0317209	0.0893394	0.00524739	0.00803542
AC004951.6	0	0.0284312	0	0	0.0817596	0	0	0.00916569
AC004967.7	0.116314	0.0878727	0.0625906	0.228133	0.173074	0.0968562	0.0608346	0.19508
AC004980.7	0.0580365	0.0234012	0.0200039	0.0460122	0.0293123	0.00954752	0.0168279	0.0149871
AC005003.1	0	0.0446614	0	0.0134165	0.00934288	0.0354907	0.0165456	0
AC005007.3	0.00533288	0.0205139	0.0858088	0.0948799	0.0528723	0.0251107	0.0489735	0.031489
AC005017.2	0.00574785	0.00574986	0	0	0.0476007	0.0285369	0.0387076	0.0064682
AC005019.2	0.0850523	0.0569955	0.0763584	1.53957	0.207472	0.268636	0.158409	0.0639664
AC005037.3	0.0258602	0.0127699	0	0	0.00750858	0.0298668	0.030304	0.00821389
AC005062.2	0	0.0155746	0	0	0	0	0	0
AC005076.5	0.0335584	0.0200566	0	0	0.0118972	0.00337674	0.00445574	0.00945814
AC005083.1	0.0575802	0.0833669	0.162917	0.09709	0.0174064	0.0396053	0	0
AC005094.2	0	0.0076715	0.0396858	0.0487807	0	0	0.0473949	0.00890984
AC005152.2	0.0219383	0.0514183	0	0	0	0	0	0
AC005154.6	0.276881	0.283918	0.095645	0.330892	0.550633	0.418437	0.324193	0.405081
AC005224.2	0.0354123	0.0126207	0	0	0.0103132	0.0194122	0.00603863	0.157132
AC005229.7	0.0591273	0.0127167	0.0862471	0	0	0.0202414	0.0162218	0
AC005255.3	0.0105868	0.00591429	0	0	0	0.0172341	0	0
AC005256.1	0.0721381	0.0533171	0.197491	0	0	0	0	0
AC005262.2	0.000929228	0.017699	0	0.0387788	0.0413732	0.0734291	0.0646836	0.0380659
AC005262.4	0.0267468	0.0428392	0.097532	0.0506744	0.113686	0.109695	0.0888154	0.126842
AC005300.5	0	0.0148734	0	0.0272417	0.0119582	0.059495	0.0363521	0
AC005306.3	0.0718778	0.0100959	0.0640244	0	0.0426998	0.00589083	0	0.0156252
AC005336.4	0.00627298	0.0531962	0	0.0576715	0.0824589	0.101219	0.0428639	0.0487987
AC005351.1	0.0139589	0.00206211	0	0	0	0.0152345	0	0
AC005355.2	0.0332777	0	0.0296897	0	0	0	0	0
AC005517.3	0.0428424	0.0190552	0.0546169	0.0297827	0.191394	0.0332783	0.159599	0.0970376
AC005519.4	0.00136391	0.0111659	0.0475656	0	0	0	0	0
AC005522.6	0.0809165	0.0158017	0.0812547	0.0668942	0.173423	0.128915	0.191944	0.214985
AC005523.2	0.0044352	0.00232107	0.0167672	0	0.00947532	0.015448	0.00355778	0
AC005534.6	0.0215616	0.0588658	0	0.0633002	0.115405	0.0762202	0.0576652	0.0316388
AC005540.3	0.0876686	0.0912433	0	0.0137983	0.0729306	0.0992235	0.16729	0.0789567
AC005546.2	0.0225168	0.0126306	0	0	0	0	0	0
AC005592.2	0.00928656	0.0290805	0.0431627	0	0	0	0	0
AC005682.5	0.0597174	0.0495654	0.0529119	0.0380239	0.0762947	0.0803386	0.0816031	0.23084
AC005682.7	0.172324	0.0987057	0.224472	0.082663	0.211334	0.169658	0.204038	0.222972
AC005776.1	0.0455091	0.0132398	0.0167672	0	0.0396584	0.0132519	0.0560621	0.051308
AC005786.3	0.00289492	0.00755122	0.0242308	0	0.013564	0.0152866	0.0214309	0.0162473
AC005822.1	0.0047284	0.00477443	0	0.0196826	0.0495275	0	0	0
AC005884.1	0.139357	0.171719	0.180092	0.118315	0.264885	0.123796	0.198504	0.0900229
AC005943.4	0.026587	0.0172276	0	0	0.00429994	0	0.00445574	0.0433736
AC005943.5	0.0424364	0.030607	0	0	0.0305696	0.044268	0.0414405	0.0181858
AC005944.2	0.0388868	0.0108686	0.0288642	0	0.110186	0.102693	0.0689279	0.0802415
AC006028.11	0.00838111	0.0328361	0.0406678	0	0.0471032	0.0374026	0.031979	0.0115975
AC006042.8	0.0123388	0.0130506	0	0	0.108739	0.0900749	0.0403007	0.0813303
AC006077.4	0.0598595	0.0165465	0	0	0.0566576	0.0439927	0.07256	0.0846706
AC006111.1	0.0458637	0.00189504	0	0	0	0	0	0
AC006132.1	0	0.0129107	0	0	0	0	0	0
AC006159.3	0.00268524	0.00878854	0.0192867	0	0	0	0	0
AC006160.4	0.0014486	0.0118008	0	0.111165	0.0325812	0.0834449	0.037447	0.0740337
AC006262.4	0.0182874	0.0145318	0.0215876	0	0	0.0560258	0.00445574	0
AC006262.5	0.631938	0.281855	0.279779	0.714159	0.824776	0.298462	0.0980628	0.0570105
AC006262.6	0.00369761	0.0166542	0.0258504	0.0425844	0.104773	0.0392833	0.0512047	0
AC006273.5	0.050081	0.0243066	0.0355898	0.362995	0.135459	0.161935	0.0659188	0.0743566
AC006273.7	0.00788532	0.0124929	0	0	0	0	0	0
AC006369.2	0.023011	0	0	0.0804211	0.0738695	0.00556833	0.0473275	0
AC006445.6	0	0.00326697	0.041797	0.030336	0.0841307	0.0703355	0.0321712	0.0594356
AC006445.7	0.101352	0.144836	0.117488	0.0617323	0.196958	0.16653	0.181869	0.0939147
AC006460.2	0	0.029042	0	0	0	0	0	0
AC006461.2	0.0605172	0.0384183	0	0.101941	0.0559307	0.0646499	0.104978	0.0322182
AC006509.4	0	0.0115081	0.0151025	0	0	0	0	0
AC006509.7	0.0542874	0.0594858	0.0296748	0	0.0592396	0.0460271	0.0826788	0.0386314
AC006539.2	0.00901515	0.0148524	0	0.111309	0.0732958	0.0380342	0.0811224	0.139731
AC006946.12	0.00289492	0.023791	0	0	0	0.0139212	0.0106514	0
AC006960.5	0.0211127	0.00940547	0	0.112333	0.0461727	0.0184636	0.0482081	0.00972848
AC006978.6	0.0561054	0.0951557	0.185772	0.163117	0.149177	0.10957	0.134838	0.177965
AC006994.1	0.00208233	0.00745868	0	0	0.00584488	0	0.0144982	0.0163684
AC007016.3	0.0456732	0.045136	0.0558644	0.0318208	0.139765	0.0925222	0.104847	0.0155999
AC007228.11	0	0.030566	0	0	0	0	0	0
AC007228.9	0.0305296	0.00579532	0.0316934	0	0.0640444	0.0390722	0.0433091	0.0865771
AC007229.3	0.0695914	0.00819226	0	0.0185229	0.0983027	0.0524848	0.0192985	0.0506772
AC007238.1	0.116932	0.143472	0.170828	0.19084	0.445971	0.365398	0.329386	0.377012
AC007246.3	0.33334	0.258442	0.153544	0.196214	0.456791	0.348739	0.170196	0.24688
AC007255.8	0.0543179	0.0495225	0.127064	0	0	0.0247505	0	0
AC007272.3	0.0260785	0.00343634	0	0.0197006	0.0201878	0.00500796	0	0
AC007276.5	0	0.020076	0	0	0.0250676	0.0398243	0.0204128	0.0303744
AC007279.2	0.021641	0.0417259	0.0181008	0.0558926	0.147485	0.105518	0.148516	0.0715196
AC007318.5	0.0652277	0.044999	0	0.122995	0.270581	0.167857	0.158668	0.145274
AC007362.1	0.0891908	0.0438846	0	0.0298511	0.103811	0.021847	0.0381067	0.0135155
AC007365.3	0.047505	0	0	0	0	0	0	0
AC007365.4	0.0359037	0.0223659	0	0.0822536	0.0741878	0.0360564	0.0608018	0.0531289
AC007382.1	0	0.0170616	0.0500183	0.0694858	0.0563691	0.0777168	0.0309571	0.0414258
AC007383.6	0.0369852	0.0204666	0.0389543	0.0635931	0.0648634	0.0590186	0.0751871	0.0882136
AC007387.2	0.0152092	0.0250262	0.0649916	0.0488947	0.0342945	0.00560224	0.0681891	0.0293636
AC007389.2	0.300001	0.194708	0.187512	0.601986	0.287192	0.225465	0.17407	0.142451
AC007390.5	0.684399	0.772723	0.666076	0.83121	0.765927	0.733597	0.591034	0.989202
AC007405.6	0.0268971	0.0239806	0.10271	0.0513657	0.00921801	0.0433806	0.0242012	0.00814734
AC007551.2	0	0.00191923	0.0656077	0	0	0	0	0
AC007551.3	0.0286859	0.00149884	0	0	0	0	0	0
AC007559.1	0.00256993	0.026101	0.0444231	0.0359155	0.0580332	0.0449233	0.0438988	0.0238041
AC007560.1	0.0272676	0.00447807	0	0	0	0	0	0
AC007620.3	0.0447305	0	0.0502306	0	0.00680563	0.00140968	0.0149181	0.02695
AC007679.1	0.0156153	0.00566188	0	0	0.00226621	0.0421437	0.0129132	0.0267564
AC007679.4	0.0162019	0.0243787	0	0.206497	0.0194082	0.032717	0.0381895	0.0348153
AC007773.2	0.00497127	0.0327938	0.0369591	0	0	0	0	0
AC007969.5	0.499876	0.508444	0.517401	0.282442	1.30445	1.08782	1.10456	0.883048
AC008065.1	0.00597371	0.00927837	0	0.0508827	0.00669299	0.0263455	0.0107922	0.0145036
AC008072.1	0.00367212	0.00531305	0.0233787	0	0.0153709	0.0356664	0.0038554	0.00494491
AC008155.1	0.0201577	0.0168107	0.00730514	0	0.027898	0.0210979	0.0341492	0.0433777
AC008264.4	0.00910862	0.0217705	0	0	0	0	0	0
AC008427.2	0	0.0162465	0	0.0977941	0.0622958	0.0343129	0.0312826	0.0654077
AC008440.10	0.00250663	0.030478	0	0	0	0	0	0
AC008440.5	0.0582413	0.0299912	0.0763392	0.21093	0.350356	0.333711	0.163957	0.265459
AC008443.1	0.0568317	0.0188856	0.0763373	0.0333716	0.0488542	0.0267851	0.0240783	0.106727
AC008592.3	0.0255658	0.0248619	0.100121	0	0	0.0250674	0.0400883	0.0162947
AC008753.3	0.112574	0.11462	0.103833	0.109373	0.220762	0.161474	0.119878	0.247763
AC008850.3	0.0190876	0.0139377	0.0867166	0	0.0131167	0.029035	0.00593951	0
AC008982.2	0.0686853	0.03753	0.102891	0.0600349	0.0716516	0.0098244	0.0510987	0.0605855
AC009005.2	0.117659	0.145915	0.272823	0.113132	0.0937934	0.14637	0.131532	0.0956533
AC009061.1	0.00360929	0.0145333	0.0301588	0	0.00606622	0.00901722	0.0122438	0.00879825
AC009065.1	0.0130609	0.00418326	0	0.0424655	0	0.00295165	0.0288775	0.0446428
AC009120.3	0.00276865	0.040432	0	0	0.0435167	0.0438367	0.0499704	0.0193324
AC009120.6	0.0231973	0.0342326	0.0301588	0	0.0814214	0.0397121	0.0887166	0.0742292
AC009120.8	0.00714836	0.00454776	0	0.0164697	0.0166692	0.0905001	0.0184468	0.0132409
AC009133.12	0.0245492	0.027688	0	0.141111	0.102467	0.0419566	0	0
AC009133.14	0.0652114	0.0418276	0.039474	0.13336	0.16942	0.178096	0.148008	0.154703
AC009229.4	0.0770513	0.0408469	0.0225674	0.2616	0.0787305	0.0667731	0.0417815	0.0405854
AC009236.2	0.0250394	0.010876	0	0	0	0	0	0
AC009237.8	0.0390924	0.0527704	0.0546367	0.0804515	0.0502591	0.0628228	0.0643604	0.108718
AC009245.3	0.319457	0.25766	0.210639	0.206372	0.399396	0.35959	0.416722	0.392471
AC009263.2	0.0141532	0.00630221	0.0324584	0	0.0210831	0.00723111	0.0145586	0.0156339
AC009299.2	0.0140768	0.00352329	0	0	0.0225045	0.00790533	0.00842895	0
AC009299.3	0.0278007	0.0425904	0.0475656	0	0.0202233	0.0754467	0.0191368	0.0312637
AC009302.4	0.0358343	0.0182694	0.0493508	0.0084083	0.0630642	0.0194543	0.0683446	0.0271646
AC009362.2	0.433208	0.279404	0.334781	1.00984	0.689023	0.597989	0.480977	0.424174
AC009403.2	0.0377527	0.059412	0.127952	0.103232	0.0751801	0.0808566	0.0446599	0.064477
AC009404.2	0.0218439	0.0277726	0.067238	0.0386371	0.0886065	0.0684343	0.0765276	0.065712
AC009410.1	0.110821	0.09175	0.0756505	0.0680723	0.0702376	0.0452433	0.0406713	0.0579353
AC009413.2	0.0531357	0.190299	0.131498	0.0558855	0.496849	0.41766	0.359863	0.504824
AC009474.2	0.0113532	0.0121917	0	0.143038	0.048856	0.0583554	0.0457269	0.0163684
AC009502.1	0.00930083	0.012016	0	0	0	0	0	0
AC009502.4	0	0.00923211	0	0	0	0	0	0
AC009506.1	0	0.0196172	0	0	0	0	0	0
AC009517.2	0.0534332	0.0514926	0	0	0.0621031	0.00901692	0.0457587	0.0318095
AC009784.3	0	0.0150163	0	0.0155072	0	0.0083549	0	0
AC009948.5	0.162501	0.164231	0.119349	0.097592	0.146143	0.157996	0.27218	0.270743
AC009948.7	0.154047	0.125585	0.149084	0.080631	0.189549	0.228338	0.186496	0.419472
AC009961.2	0.014704	0.0537075	0.0569095	0.0198571	0.0891465	0.0909516	0.0853154	0.117767
AC009961.3	0.0163073	0.00480192	0.0396858	0.0445051	0.0214613	0	0	0
AC009963.5	0.133761	0.100948	0.15931	0.130997	0.105258	0.150817	0.0948199	0.108497
AC010095.6	0.0386295	0.0183549	0	0.0525377	0.0498234	0.0178474	0.0340053	0.0216699
AC010095.7	0.067862	0.0446781	0.0266659	0.085947	0.255412	0.244979	0.138184	0.236651
AC010096.1	0.00523951	0.0149713	0	0	0	0	0	0
AC010127.3	0.0204103	0.0128174	0.0406678	0.0810354	0	0	0	0
AC010240.2	0	0.00713319	0.0151025	0.025554	0	0.00737266	0	0
AC010327.2	0.00687747	0.00884142	0.0408362	0	0.0210994	0.0620328	0.0256679	0.0206786
AC010468.1	0.0293007	0.0289073	0	0.015932	0.103524	0.140423	0.121764	0.0321718
AC010524.2	0.0158046	0.00754962	0	0	0.0109003	0.00410601	0	0
AC010642.1	0.0222838	0.0140538	0	0.034008	0	0	0	0
AC010677.5	0.0956283	0.0501529	0.116094	0.105271	0.223653	0.0931274	0.132054	0.0452777
AC010733.5	0.0608261	0.0444792	0.0970638	0.0796917	0.434377	0.413924	0.204686	0.303528
AC010733.7	0.0474524	0.0126323	0	0	0.0714663	0.0621423	0.0379376	0.0258967
AC010761.8	0.0216105	0.0241537	0.039474	0	0.13509	0.0746372	0.191142	0.272446
AC010894.3	0.00644249	0.0259594	0	0	0	0	0	0
AC010894.4	0.0298739	0.044526	0.0553371	0.0183742	0	0	0.0770294	0.039665
AC011043.1	0.0156596	0.0416143	0.0369591	0	0.00572573	0.00536613	0.0807591	0.00494491
AC011242.6	0.00555723	0.0129231	0	0	0.0123637	0.0346104	0.0310627	0.0175867
AC011475.1	0.0221367	0.00477214	0	0	0	0	0	0
AC011498.1	0.0237667	0.00586376	0	0	0.0247263	0	0	0
AC011558.5	0.018871	0.00384837	0	0	0.055817	0.0239997	0.0171726	0.0758246
AC011753.6	0.0102779	0.00852203	0	0.0482898	0.0250105	0.00205672	0.0106514	0.00945814
AC011816.1	0.00840273	0.0114245	0.0506392	0	0	0	0	0
AC011841.1	0.0319428	0.0698357	0	0.098667	0.0398476	0.0882281	0.0981684	0.0565639
AC011933.2	0.0681421	0.0344337	0.027741	0.0216613	0.125447	0.067932	0.0543688	0.0659567
AC011998.4	0.00282574	0.0167585	0	0	0.0142027	0	0.00445574	0
AC012065.5	0.0670237	0	0	0.0479429	0.0230768	0.0182586	0.0738508	0.0251666
AC012066.1	0.0169219	0.00605778	0	0	0.0299301	0.0214721	0.0407179	0.00916569
AC012146.7	0.46217	0.456817	0.177369	0.10731	0.0822031	0.361343	0.287475	0.36612
AC012307.3	0	0.0546513	0.0188445	0.0264126	0.00640024	0.0696679	0.135711	0.015573
AC012309.5	0.0238788	0.00520625	0	0	0.0097403	0.022614	0	0
AC012318.3	0.0639101	0.0122637	0.0181008	0	0.0571016	0.00822086	0.0464799	0.0227432
AC012354.8	0.0268524	0.0625203	0.128455	0.265371	0.202847	0.0994136	0.108485	0.228499
AC012487.2	0.0281287	0.0710935	0	0	0.0186578	0.0184126	0	0.0183314
AC012501.2	0	0.0280091	0	0	0	0	0	0
AC012501.3	0.00289492	0.0396421	0	0.0474682	0.00576382	0.00282447	0.00842895	0
AC012671.2	0.168116	0.192781	0.259912	0.273351	0.293225	0.199626	0.325296	0.396141
AC013267.1	0.0435887	0.0107188	0.0430339	0.00420836	0.0706816	0.0339254	0.0578331	0.0476609
AC013268.5	0.0338206	0.0126386	0.0296599	0	0.0113746	0.0324039	0.0220979	0
AC013394.2	0.539781	0.454185	0.38186	0.624658	0.700711	0.426569	0.486592	0.3861
AC013399.3	0.00228427	0.00420957	0.0188025	0.0417227	0	0	0	0
AC013404.1	0	0.00696947	0.0515432	0.078635	0.0260656	0.0230781	0.0204323	0.0345511
AC013429.4	0.00595563	0.00530204	0.0417289	0	0	0	0	0
AC013429.5	0.0471308	0.0144545	0.0229525	0.0392574	0.117655	0.0753495	0.0973217	0.116405
AC013449.1	0.0193604	0.081803	0.0682388	0.0897373	0.223083	0.223063	0.15956	0.118746
AC013470.6	0.00256993	0.0184169	0	0	0.0288147	0.041339	0.0444835	0.0295133
AC013717.3	0.0397189	0.0413857	0	0.0232366	0.008931	0.0269795	0.0438213	0.0668698
AC015726.1	0.00122598	0.00206211	0.0229525	0	0	0.013441	0.0235012	0.0175804
AC015933.2	0.0360205	0.0447282	0.0396858	0	0.0481026	0.0460975	0.0409899	0.0571261
AC015977.5	0.0804429	0.121209	0.220069	0.35273	0.162296	0.208352	0.162068	0.0264897
AC015987.2	0.0679443	0.0360972	0.049724	0.0513742	0.157565	0.12635	0.138856	0.241701
AC016586.1	0.0393762	0.0153885	0	0	0	0	0	0
AC016683.6	0.42447	0.457777	0.387565	1.05785	1.17857	0.653354	0.61518	0.413415
AC016691.2	0.00985133	0.0254428	0	0.0515528	0.0156205	0	0.0182444	0.00968552
AC016696.1	0.0185019	0.0131397	0	0	0	0.00374849	0.00248734	0.0108522
AC016697.6	0.00621395	0.0138484	0	0	0.0294682	0	0.0152303	0.010861
AC016700.5	0.00996111	0.00727957	0	0	0	0	0	0
AC016700.6	0.00347006	0.0177418	0	0	0.0113822	0.0236946	0.0163212	0.0241683
AC016708.2	0.0152121	0.0154319	0	0.0221461	0.0465166	0.0296441	0.0391978	0.00779995
AC016712.2	0.151231	0.14356	0.232643	0.0905219	0.400522	0.387846	0.216761	0.18343
AC016725.4	0.0128059	0.00692528	0	0	0	0	0	0
AC016727.3	0.0027714	0.0316925	0.0553006	0	0.0412284	0.0951947	0.0811627	0.0481052
AC016735.2	0.0109064	0.0229648	0	0	0	0	0	0
AC016737.1	0	0.0107153	0	0	0	0.0189299	0.0481133	0.0230862
AC016739.1	0	0.0130564	0	0	0	0	0	0
AC016739.2	2.2231	2.0373	1.97513	3.71189	4.667	4.7063	4.50899	3.83386
AC016747.3	0.367136	0.425172	0.260741	0.33546	0.417575	0.401623	0.259229	0.333751
AC016773.1	0.0595295	0.0938098	0.0726338	0	0.0115624	0.0491162	0.0868524	0.061975
AC016894.1	0.0138944	0.00664858	0	0.0550309	0.0133827	0.0064918	0.00623512	0.0210937
AC017048.3	0.022161	0.0648062	0.0239174	0	0.0199521	0.0431126	0.0250679	0.0584736
AC017078.1	0.00275564	0.0196558	0	0	0	0	0	0
AC017079.3	0.00268524	0.0182967	0	0.0480407	0	0	0	0
AC017079.4	0.0747442	0.0667244	0.0782939	0.00885171	0.173249	0.0661217	0.0276771	0.0879163
AC017080.1	0.0565408	0.0322588	0.0430339	0.0219915	0.0613137	0.0927918	0.0548669	0.0442017
AC017083.2	0.00634614	0.00872896	0.0821637	0	0.0376516	0.0257662	0.125898	0.0551009
AC017099.3	0.0498202	0.00797215	0	0.057458	0.068128	0.0160969	0.0226182	0.00530157
AC018463.4	0.0281032	0.00923842	0	0.024014	0	0	0	0
AC018463.5	0.0167064	0.0107329	0	0.0371805	0.167368	0.1578	0.0825266	0.110852
AC018737.1	0.110608	0.0829902	0.105519	0.0870539	0.138295	0.102426	0.151167	0.167502
AC018737.6	0.0122998	0.017034	0	0.195419	0.0609493	0.0384196	0.0923301	0.039164
AC018804.6	0.00878141	0.0032539	0	0	0	0.0402519	0.0257706	0.0314964
AC018804.7	0	0.0162389	0.0490643	0	0	0	0	0
AC018816.3	0.174989	0.159079	0.176278	0.0503995	0.0945619	0.161715	0.199227	0.0496828
AC018890.6	0.225754	0.146491	0.301564	0.301041	0.372773	0.34345	0.263643	0.260666
AC019050.1	0.104485	0.0671804	0.104803	0.0619033	0.17766	0.132182	0.210512	0.131026
AC019097.7	0.0174661	0.00474137	0	0.0181517	0	0	0.0173028	0
AC019129.1	0.091981	0.101662	0.126367	0.165188	0.362286	0.335527	0.229122	0.195228
AC019181.3	0	0.0141585	0	0.0768403	0.0937682	0.0525367	0.0767858	0.0533071
AC019221.4	0.013055	0.00250219	0	0	0	0	0	0
AC019349.5	0.0494582	0.00824886	0	0	0.142353	0.0198127	0.0191446	0.0156252
AC020550.7	0.0301125	0.00423509	0	0	0.0106883	0.0272306	0	0
AC020907.2	0.00533288	0.0118558	0	0	0	0	0	0
AC020983.5	0	0.00836718	0	0.169682	0.0511249	0.0202903	0.0516969	0.0176249
AC021016.6	0.0176129	0.0346149	0	0	0	0	0	0
AC021016.7	0	0.0195199	0	0.0594126	0.0247422	0.0619907	0.0287411	0.0297531
AC021218.2	0	0.00417787	0.0408926	0	0	0	0	0
AC022182.2	0.0375701	0.0893476	0.0474817	0.00917894	0.0914606	0.11567	0.19416	0.274604
AC022210.2	0.028384	0.0138696	0.0304381	0.144114	0.115632	0.157601	0.0433164	0.0563562
AC022431.1	0.441277	0.425179	0.401699	0.484824	1.35661	0.853605	0.912311	0.4636
AC022498.1	0.0203024	0.0145663	0.0527376	0	0.037295	0.00526592	0.0156855	0.0654716
AC022819.3	0	0.0507628	0.0233419	0	0.0302465	0	0	0
AC024560.2	0.0182286	0.00587231	0	0.259857	0.0974731	0.0450099	0	0
AC024560.3	0.247038	0.183467	0.160349	0.34957	0.274695	0.234008	0.280997	0.329543
AC024896.1	0	0.00719697	0.0372852	0	0	0	0	0
AC025335.1	0.0141398	0.0366151	0	0	0.0139543	0.0363978	0.0411173	0.0262532
AC025750.5	0.0385486	0.0373036	0	0.113809	0.0899633	0.108633	0.0529566	0.112175
AC025750.7	0.00276865	0.0105926	0.0343422	0	0.00281147	0	0	0.0162432
AC026271.5	0.144785	0.110777	0.081924	0.231623	0.362494	0.365915	0.173972	0.119946
AC026740.1	0.0486758	0.103495	0.0486209	0	0	0.0062546	0.0648087	0.115199
AC026806.2	0.0450861	0.00694096	0.0492276	0	0	0	0	0
AC027119.1	0.00955228	0.00803735	0	0.0324314	0	0	0	0
AC027307.3	0.0542351	0.00303118	0.0554998	0	0	0	0	0
AC027612.6	0.138869	0.176675	0.172297	0.192276	0.293147	0.454182	0.395388	0.428054
AC027763.2	0.0500208	0.00630109	0.0369591	0.120212	0.0468473	0.061893	0.0288199	0.12469
AC034193.5	0.238232	0.483943	0.44149	0.0923803	0.124131	0.233451	0.43071	0.262327
AC034220.3	0.041667	0.0262106	0	0.150147	0.18775	0.0632853	0.102421	0.0172936
AC040977.1	0.0267915	0.0108993	0	0.127422	0.070493	0.153177	0.0731515	0.0806204
AC046143.3	0.00415648	0.0117947	0	0	0.00276488	0.0124972	0.00942418	0.0638483
AC046143.6	0	0.0134825	0.0300363	0	0.006578	0.0105464	0	0.0382382
AC062017.1	0.00352047	0.0138917	0	0	0.0219979	0	0.0167191	0
AC062029.1	0	0.00764805	0	0	0.00710142	0.00391984	0	0
AC064852.5	0.0139168	0.0654762	0.129632	0.243878	0.0708115	0.0481345	0.0951594	0.0463592
AC067945.3	0.0168055	0.0056828	0	0	0.00877993	0.0134403	0.0514035	0
AC067959.1	0.0238284	0	0	0	0	0.0260327	0	0
AC068137.13	0.0214587	0.019117	0	0.171174	0.0593411	0.031488	0.101792	0.0539204
AC068282.3	0.0506939	0.0459812	0.114822	0.10659	0.0958039	0.108581	0.0988565	0.0703869
AC068287.1	0.0154246	0.00303118	0.0430339	0.0381143	0.0510002	0.0163577	0.0340837	0.0164216
AC068580.7	0.0401401	0.00154585	0	0	0	0	0	0
AC069213.1	0.0101683	0.00548134	0	0.893678	0.147538	0.00790979	0.0201174	0
AC072052.7	0.0326834	0.0408885	0.0343024	0	0.0383018	0.0121377	0.0283507	0.0370721
AC072062.1	0.0168798	0.0584697	0.0493508	0.00917894	0.0597539	0.012924	0.0234889	0.0497981
AC073043.1	0	0.063072	0	0	0	0.0272306	0	0
AC073052.1	0.0437571	0.0118912	0	0	0.00569665	0.0109291	0	0
AC073063.10	0.102902	0.0927393	0.11266	0.0876435	0.113447	0.0655504	0.120363	0.171576
AC073072.7	0.000929228	0.00479022	0.0249144	0	0.0538189	0.0363193	0.0252352	0
AC073130.1	0.00919813	0.0268154	0.194946	0.0619642	0.0594368	0.0172567	0.0107586	0
AC073271.1	0.768811	0.796902	0.60819	1.22993	1.10837	1.10779	1.06595	1.00694
AC073283.4	0.0358575	0.00206211	0.0536947	0.109941	0.145124	0.125679	0.0201387	0.00981162
AC073325.2	0.0444693	0.00696008	0	0.0437541	0.0193605	0	0	0
AC073410.1	0.0108659	0	0.0200039	0.0535018	0.0161106	0.00617077	0	0
AC073465.1	0.00320532	0.0308033	0.038649	0	0.0283096	0.0369532	0.0201837	0.0637151
AC073465.3	0.0354232	0.0176083	0	0.0484985	0.108365	0.108178	0.192188	0.0618004
AC073842.18	0.20666	0.0962786	0.0467959	0.187666	0.249566	0.234894	0.157902	0.149821
AC073958.2	0.00687747	0.0246966	0.0240724	0.0818329	0.0537606	0.00508678	0.0237153	0.0137733
AC074008.1	0.0387582	0.0688131	0.0919576	0.218692	0.0605142	0.0481975	0.0756782	0.050216
AC074019.2	0	0.0119584	0.0521795	0	0	0	0	0
AC074091.13	0.00161903	0.0201714	0	0	0.0149048	0	0	0.0179183
AC074117.10	0.000929228	0.0238754	0.0672857	0.0335135	0.103811	0.0140897	0.0033184	0.0530721
AC074117.13	0.0557445	0.0315263	0.0496406	0.0258379	0.0948476	0.0660709	0.0455887	0.0842876
AC074121.4	0.0029305	0.0066343	0	0	0.00402861	0	0.033685	0
AC074138.3	0.01144	0.0282255	0	0	0	0.00881437	0.0303561	0.072681
AC074183.4	0.0256504	0.0558909	0.0344622	0.0742134	0.0806371	0.0211799	0.0874616	0.0299955
AC074286.1	0.00987436	0.06154	0	0.071252	0.0656962	0.0449678	0.0211227	0.00494491
AC074290.1	0.0043791	0.0178195	0	0	0.0274736	0.00407376	0.0158694	0
AC074389.9	0.00903852	0.0585908	0.0288642	0	0.0237223	0.0722443	0.0962812	0.0568625
AC078883.3	0.0218169	0.0232741	0.0676927	0	0	0	0	0
AC078994.2	0.0615704	0.0463704	0.014931	0.358561	0.145784	0.19357	0.169017	0.0404413
AC079150.2	0.00122598	0.0107219	0	0	0	0	0	0
AC079199.2	0.0243944	0.00945182	0	0	0.0261299	0.0141072	0.0327506	0.0950879
AC079250.1	0.0196089	0.00520625	0.0523179	0	0.0175864	0.0464548	0	0.0133594
AC079305.10	0.0188368	0.00279081	0	0.090955	0.0146072	0.0171296	0.0266118	0.0766668
AC079354.2	0	0.0109355	0	0	0.0115705	0.0181304	0	0.00579873
AC079354.5	0	0.0299208	0	0	0	0	0	0
AC079354.6	0.0235919	0.0305985	0	0	0.0446547	0.00361902	0.00970586	0.00821389
AC079741.2	0.00753288	0.0163794	0	0	0.0126359	0.0291286	0.0799368	0.0333939
AC079767.3	0.0646929	0.0584296	0	0	0.0646149	0.0406845	0.123446	0
AC079776.4	0.0879887	0.0851293	0	0.181818	0.0995715	0.142865	0.075463	0.194119
AC079807.1	0.0849416	0.036654	0.0188025	0.103885	0.0537386	0.0502679	0.0489349	0.0780544
AC079807.3	0.141666	0.0549967	0.0330318	0.0878469	0.165379	0.0549565	0.0804392	0.153373
AC079834.1	0.103013	0.0953205	0.103057	0.148174	0.276139	0.17336	0.246221	0.233121
AC079922.2	0.0413785	0.0254843	0	0.0709713	0.114652	0.144077	0.129903	0.0725625
AC079922.3	0.0199234	0.0418513	0.0594703	0	0	0	0.0314206	0.0257055
AC083799.1	0.0945529	0.116449	0.0239174	0.171191	0.12542	0.0374818	0.0671813	0.0315299
AC083873.4	0.0252764	0.00337375	0.0553006	0	0.0279617	0.0196733	0.0145502	0.0138421
AC083875.2	0.0104659	0.0192325	0	0.188506	0.0131244	0.0149756	0.0605321	0.0757865
AC084018.1	0.0724249	0.0569177	0.0581479	0.265576	0.396761	0.213458	0.0840205	0.137545
AC084125.4	0	0.0167944	0	0	0	0	0	0
AC084809.2	0.0127502	0.00279081	0.0432225	0	0	0	0.0116844	0.00438396
AC087163.2	0.0207609	0.00655822	0.0196192	0.0260518	0.00227428	0.0110367	0.019027	0.00821389
AC087294.2	0.00699853	0.0103838	0	0	0	0	0	0
AC087645.1	0.00551466	0.0226914	0	0	0	0.0925725	0.100935	0.241265
AC090043.1	0.162092	0.12929	0.242681	0.422375	0.44468	0.361568	0.354159	0.29631
AC090186.1	0.00571202	0.0110521	0	0	0.0309123	0.0267984	0.017088	0.0351007
AC090286.2	0.00208233	0.00733645	0.0496406	0	0.0211145	0.0263907	0.0257095	0.0230879
AC090453.1	0.00982649	0.00399401	0.0196192	0.0333463	0.0200904	0	0	0
AC090587.2	0.0278332	0.0519529	0	0.0179673	0.100339	0.0994631	0.0790265	0
AC090602.2	0.0417552	0.0403051	0.0296748	0.314571	0.155069	0.119357	0.0716656	0.048977
AC090616.2	0.0159496	0.0103338	0	0.0159907	0	0.0145892	0	0
AC090804.1	0.0370709	0.0508534	0.0372617	0.0521493	0.0739823	0.0226527	0.0887527	0.101352
AC091133.1	0	0.011019	0	0	0.0566158	0.0567557	0.00463611	0.0435678
AC091492.2	0	0.0147906	0	0	0.0109853	0.00282447	0.028321	0.0209375
AC091633.2	0.169129	0.152164	0.30458	0.302357	0.386891	0.287108	0.170853	0.216092
AC091654.7	0.0617569	0.0390611	0.0406678	0.0260518	0.12081	0.0760548	0.117148	0.137361
AC091729.9	0.124645	0.150879	0.119293	0.217468	0.175886	0.142427	0.132914	0.167386
AC092155.1	0.0158373	0.0620582	0.00730514	0.270355	0.0510428	0.0597742	0.119559	0.0779991
AC092168.2	0	0.0172277	0	0	0	0	0	0
AC092171.4	0	0.0221045	0.0405841	0	0	0	0.0228777	0
AC092295.7	0.0123474	0.0145919	0	0	0.0260207	0.0718523	0.032886	0.087294
AC092594.1	0.0379347	0.00254142	0	0.0467738	0	0.00803074	0.009158	0
AC092610.12	0.208018	0.138432	0.244575	0.382847	0.244159	0.159528	0.199563	0.134858
AC092798.2	0.112917	0.12113	0.0516733	0.32405	0.233944	0.221936	0.186345	0.232525
AC092839.1	0.0741995	0.149745	0.149829	0.0614402	0.234843	0.191248	0.299349	0.153555
AC092933.3	0.0477295	0.158363	0.0685808	0	0.0837304	0.153713	0.0652281	0.088473
AC093106.4	0.0586444	0.0279082	0.0740979	0.0814372	0.152609	0.119081	0.10728	0.0927173
AC093106.5	0.0684463	0.0836738	0.0255601	0.0671469	0.149941	0.0999179	0.107534	0.124987
AC093106.6	0.058778	0.0297611	0.0828193	0.121944	0.0662999	0.0411015	0.0518726	0
AC093106.7	0.00782222	0.0105573	0	0.00420836	0.0159223	0.0481068	0.039807	0.0184854
AC093107.7	0.0193938	0.025097	0	0.0892709	0.0781539	0.0802356	0.0750691	0.0233417
AC093142.2	0.102574	0.0781619	0.0842067	0.0647957	0.269148	0.308032	0.1312	0.214327
AC093323.3	0.262915	0.30085	0.205816	0.236289	0.239999	0.309051	0.463526	0.316304
AC093375.1	0.0497081	0.00191923	0	0.0255551	0.0373646	0.0243095	0.0464126	0
AC093388.3	0.0243878	0.00232107	0	0	0.00207669	0.0345249	0.0171657	0.0111185
AC093391.2	0.00366569	0.0156949	0.0416473	0	0.0146285	0.0408589	0.0252895	0
AC093415.2	0.0874366	0.0364642	0.0413787	0.0554901	0.142621	0.0977049	0.106666	0.056495
AC093627.10	0.0324211	0.0308963	0.0868301	0.120273	0.00791045	0.0259761	0.0247363	0.0522844
AC093627.9	0.152943	0.0370972	0.0823602	0.0995541	0.0608411	0.0464296	0.0314211	0.0197046
AC093642.5	0.156937	0.131064	0.259536	0.242187	0.168044	0.0923341	0.110675	0.132199
AC093673.5	0.137223	0.0917962	0.140422	0.165725	0.141412	0.150279	0.122749	0.150211
AC093698.1	0.0268777	0.037366	0.0399605	0.0725395	0.160901	0.0668888	0.114553	0.103979
AC093698.2	0.0980762	0.0729677	0.0932932	0.194224	0.129909	0.138053	0.15769	0.0721177
AC093818.1	0.0190311	0.0624157	0.0169887	0	0	0	0	0
AC093838.4	0.026733	0.0851415	0.114135	0.0130387	0.0860227	0.0427616	0.0531534	0.0953612
AC093850.1	0.0251849	0.00205914	0.0232867	0	0.0344478	0.060932	0.0430683	0.0375876
AC093901.1	0.0598537	0.0131085	0	0	0	0	0	0
AC096559.1	0.00476757	0.00352329	0	0	0	0	0	0
AC096649.1	0.0679688	0.00452791	0.0368441	0.11109	0.0636521	0.100262	0.0632915	0.0715671
AC096664.1	0.140681	0.079961	0.0167672	0.422667	0.258241	0.224308	0.151569	0.14673
AC096772.6	0.00275564	0.00956918	0	0.10353	0.0568454	0.0201918	0.00940701	0.022098
AC096775.2	0	0.0111194	0.0266659	0	0.0354336	0.015533	0.0387765	0
AC097359.2	0.0167331	0.0274762	0	0.0230629	0.0124578	0.0126427	0.0113027	0.0175804
AC097523.1	0.0135999	0.0532264	0.0229525	0.332316	0.0421711	0.079999	0.0739229	0.0469424
AC097523.2	0.0915235	0.143578	0.0959032	0.0895393	0.127371	0.0852933	0.0614813	0.188838
AC097523.3	0.0256566	0.00457841	0	0	0	0	0	0
AC097635.5	0.0992716	0.0698302	0.0531198	0.226866	0.239226	0.267095	0.088711	0.170646
AC097639.8	0.0277267	0.0156885	0	0.0923387	0.00508216	0.070918	0.0812916	0.0134489
AC097662.2	0.0176666	0.00716405	0	0.0179753	0.070412	0.0112074	0.0584913	0.00494491
AC097713.2	0.0218242	0.00489357	0	0	0.00935168	0.0201973	0.045456	0
AC097713.5	0.0544282	0.0253514	0	0.0186716	0.0562569	0.016254	0.0480963	0.073658
AC097721.2	0.00448265	0.00868975	0	0	0	0	0	0
AC098614.1	0.0101442	0.0244099	0	0.0514029	0.0382713	0.0332316	0.0102552	0.0335054
AC098614.2	0.154357	0.152875	0.0676889	0.321837	0.348374	0.285093	0.313918	0.399752
AC098828.3	0.171318	0.11316	0.271655	1.23442	0.418931	0.375207	0.255866	0.365293
AC098831.4	0.00276839	0.0100458	0.0385734	0	0	0	0	0
AC098973.2	0.0248853	0.0207743	0.0974089	0.035702	0.00257544	0.0122248	0.00445574	0
AC099342.1	0.0128355	0.0137224	0	0	0	0	0.0241812	0
AC103965.1	0.0404599	0.0361188	0.0307385	0.144638	0.0543705	0.102785	0.132937	0.0980121
AC104076.2	0.00256993	0.0067521	0	0.0228651	0.0315855	0.0401932	0.0123821	0.0991438
AC104297.1	0.0254266	0.0320985	0	0.0221575	0.0264249	0.0893353	0.0127312	0.0386056
AC104306.1	0.0392547	0.0056449	0.0249144	0.0460955	0.0381043	0.00613919	0.0551421	0
AC104308.2	0.0306179	0.00402827	0.0429714	0	0	0.0260327	0	0
AC104389.32	0.0403721	0.0328529	0.0947179	0.039969	0.0928474	0.1267	0.132031	0.0462478
AC104634.3	0	0.0125424	0.0343422	0	0.0579006	0.0171522	0.0169557	0.0521869
AC104651.2	0.0400896	0.0217561	0.0225674	0.0358751	0.07327	0.0666957	0.0617105	0.0348373
AC104667.3	0.0296888	0.0224272	0.0432225	0	0.0563585	0.114534	0.0424883	0.147353
AC104841.2	0.0243902	0	0	0.0881934	0.0842352	0.0343352	0.0594837	0.12011
AC104843.3	0.0347858	0.0761063	0.0510829	0.42698	0.121059	0.164938	0.0465313	0.0666136
AC104978.1	0.0298706	0.0162548	0.0188025	0.0665021	0.0665909	0.0764448	0.0400158	0.0064682
AC105399.2	0.122456	0.0557885	0.175822	0.00885171	0.233746	0.219277	0.175144	0.121053
AC105760.2	0.0431996	0	0.0344021	0	0	0	0	0
AC107016.1	0	0.0118119	0	0	0.0504248	0.0255035	0.0401916	0
AC107081.5	0.0400112	0.0162367	0	0	0.114675	0.092542	0.100749	0.10586
AC107083.1	0	0.0189502	0	0	0.0271314	0.0323788	0	0.0482471
AC108039.1	0.0599905	0.0297765	0	0	0.0317645	0.026387	0.0265606	0.0478821
AC108059.1	0.0511775	0.0139779	0	0	0.00672768	0.0141497	0.00730556	0.00438396
AC108059.2	0.0218024	0.00815372	0.0408362	0	0.0286159	0.0105464	0	0
AC108488.3	0.268768	0.320696	0.160597	0.16772	0.217959	0.2304	0.223235	0.299507
AC108488.4	0.0367632	0.0325647	0	0.0190698	0.0378573	0.0394846	0.0148495	0.0256495
AC109638.1	0.00687747	0.0222557	0	0.081699	0.00755554	0.0169073	0.0192657	0.0393335
AC110619.2	0.0156647	0.00393866	0	0.0319895	0.192418	0.0375558	0	0.0131822
AC111155.1	0.0183262	0.0366889	0.0869832	0	0.0605466	0.0588384	0.0681931	0.0355412
AC112229.1	0.0290947	0.00496969	0	0.0285266	0.057481	0	0	0
AC113189.5	0.0474123	0.0618132	0.0538413	0.0792322	0.0754923	0.103112	0.0205977	0.0430632
AC114546.1	0.00490833	0.00546933	0	0.026313	0.0537996	0.0653913	0.0383504	0.0747763
AC114752.2	0.0490701	0.081848	0.014931	0.354685	0.143767	0.143737	0.118854	0.014676
AC119673.1	0.0486148	0.0381175	0.0885245	0.0773645	0.0940125	0.234194	0.213901	0.21247
AC120194.1	0.0131505	0.014214	0	0.130219	0.0814703	0.0464217	0.0307623	0.0590328
AC124944.4	0.0448021	0.0111133	0	0	0.0404631	0.030237	0.0360273	0.0156252
AC125238.3	0.00679933	0.0085496	0	0	0	0	0.0370792	0
AC127904.2	0.0220196	0.0503581	0	0	0.0772016	0.101996	0.038032	0.035901
AC131571.2	0.00555723	0.00213859	0	0	0	0	0	0
AC132872.2	0.00136391	0.00872472	0	0	0	0	0	0
AC133528.2	0.0228214	0.0484353	0	0.039218	0.015319	0.00961988	0.00445574	0.0164278
AC133785.1	0	0.0216602	0.0713612	0	0.0147545	0	0	0
AC135048.13	0.00353094	0.00468856	0	0.00841671	0.0336476	0.00410601	0	0.00814734
AC137932.6	0	0.0191649	0	0	0	0	0	0
AC138123.2	0.00497127	0.0195472	0	0.0229501	0.0442262	0.0341543	0.0145502	0.00821389
AC139712.1	0.00870889	0.00559819	0.0705259	0	0	0	0	0
AC140076.1	0.124434	0.0878468	0.0885165	0.12765	0.285803	0.187344	0.102348	0.0960972
AC141586.5	0.0425418	0.0512169	0.0509661	0.245582	0.156738	0.0946376	0.0956539	0.123024
AC142528.1	0.0460364	0	0.0444231	0.00885171	0.00389676	0.0154575	0.0061438	0.0180401
AC144450.2	0.0445378	0.0360339	0	0	0	0	0	0
AC144530.1	0.03488	0.0290212	0	0.0217078	0.172614	0.103081	0.116572	0.104928
AC144652.1	0.0430066	0.0436905	0.0145635	0.0453256	0.0324701	0.0151067	0	0
AC145212.1	0.0532268	0.0150041	0.0347864	0.0495538	0.10509	0.0421499	0.0699344	0.0496697
AC156455.1	0.100432	0.0756516	0.0461917	0.0900494	0.070732	0.0805689	0.0572517	0.119297
AC239799.1	0.00839551	0.0366942	0.0249144	0	0.00928046	0.010076	0	0.0387619
AC239811.2	0.0165494	0.0206342	0	0.0623919	0.187166	0.0824724	0.036721	0.0764647
AC239860.1	0	0.0101864	0	0	0.0314448	0	0.0300864	0.0454665
AC242842.2	0	0.0222441	0.0405841	0	0.0813783	0.0239406	0.0333503	0.0444263
AC243756.1	0.0766638	0.0244864	0	0	0.0820836	0.117297	0.124935	0.0945633
AC244230.1	0.16269	0.106063	0.204053	0.416046	0.617697	0.601674	0.435835	0.418365
AC253572.2	0.0601397	0.0343746	0	0.0396561	0	0.0161113	0.0210691	0
ACAA1	0.53216	0.602204	0.681529	0.572323	0.990694	0.538581	0.53339	0.57372
ACAA2	0.304085	0.433492	0.611473	0.241674	0.244696	0.527517	0.567039	0.535509
ACACA	0.742815	0.787394	0.835651	0.315488	0.504251	0.243547	0.41567	0.267193
ACACB	0.0547696	0.0449506	0	0	0.132018	0.0602566	0.0787529	0.0943071
ACAD10	0.125028	0.0884879	0.183833	0.182088	0.186992	0.0646323	0.0576453	0.135132
ACAD8	0.111901	0.106726	0.108472	0.0487068	0.127432	0.181036	0.147535	0.176608
ACAD9	0.463303	0.419827	0.543707	0.253585	0.270327	0.361337	0.545371	0.481237
ACADM	0.728219	0.769012	0.661185	0.914531	0.629117	0.475539	0.777229	0.563986
ACADS	0.0112344	0.042649	0.245806	0.0913876	0.0885339	0.0810116	0.046909	0.0463035
ACADSB	0.133419	0.0569014	0.13457	0.131576	0.0954674	0.0360848	0.0330116	0.163726
ACADVL	1.6032	1.82834	2.11147	1.58596	1.9165	1.37309	1.21622	1.77345
ACAP1	0.166633	0.0890907	0.0471547	0.0424813	0.102531	0.105477	0.114255	0.0702593
ACAP2	1.85817	1.88495	1.14117	1.54012	1.47456	1.34452	1.54326	1.74089
ACAP2-IT1	0.0215605	0.000639754	0	0	0	0	0	0
ACAP3	0.286925	0.26768	0.14597	0.170094	0.266187	0.111323	0.301007	0.0829229
ACAT1	0.486946	0.56742	0.346575	0.190818	0.305598	0.513946	0.721743	0.406078
ACAT2	1.15367	1.46663	1.87665	0.236263	0.321598	0.722799	0.818901	0.919138
ACBD3	1.79213	1.3445	1.2134	2.16515	1.68531	1.52548	1.18075	1.65473
ACBD4	0.00985732	0.0276446	0.0480289	0	0.0250086	0.0191142	0.00445846	0.0558949
ACBD5	0.408319	0.261065	0.570811	0.670905	0.370883	0.383354	0.206166	0.262116
ACBD6	0.780457	0.757844	0.811634	0.93142	0.777767	1.29933	1.12051	1.12511
ACCS	0.0757946	0.0679704	0.128528	0.0631519	0.323046	0.143037	0.0715416	0.0744744
ACD	0.360073	0.313712	0.180842	0.143204	0.263578	0.201033	0.552776	0.161207
ACE2	0.0837081	0.0170725	0	0.199713	0.17511	0.00280636	0.0639443	0.0372765
ACIN1	2.76724	2.43741	2.12684	2.36229	2.45063	2.07178	1.85386	2.43296
ACKR3	0.0763776	0.048598	0.0282847	0.0913205	0.764692	0.624283	0.880589	0.406207
ACN9	0.579505	0.55292	0.663993	0.321748	0.328139	0.363797	0.464508	0.329687
ACO1	0.60605	0.692647	0.461358	0.155944	0.26651	0.317585	0.390832	0.298576
ACO2	0.716618	0.795695	0.440983	0.671834	0.531547	0.435649	0.492715	0.474736
ACOT11	0.02054	0.0658518	0.0496823	0.0426391	0.0684507	0.0411833	0.04343	0.0692495
ACOT13	1.53256	1.42893	2.14151	2.75443	1.76202	2.31606	1.40855	1.49631
ACOT2	0.0397208	0.0895208	0.0255601	0.152392	0.163313	0.0861455	0.137412	0.108143
ACOT4	0.0625443	0.0942439	0.0687591	0.0941159	0.0793222	0.0692631	0.102123	0.0992434
ACOT7	0.873113	1.2464	1.24251	0.0984236	0.198551	0.47905	0.548696	0.52168
ACOT8	0.241972	0.457658	0.457337	0.427835	0.390521	0.353548	0.447296	0.337939
ACOT9	0.406141	0.615919	0.46887	0.538054	0.611495	0.640179	0.551717	0.798226
ACOX1	0.385349	0.204463	0.332107	0.280228	0.566	0.371336	0.163971	0.17722
ACOX2	0.105493	0.0580117	0.0213308	0	0	0	0	0
ACOX3	0.0185567	0.0691335	0.111435	0.176145	0.131861	0.0679742	0.147258	0.106049
ACOXL	0.0309248	0.00503382	0.0232867	0.0292616	0.00723958	0.0185751	0.0374887	0.0220934
ACP1	2.45319	2.37263	2.44669	1.81198	1.48668	2.00137	2.09323	2.07042
ACP2	0.0883304	0.182784	0	0.111153	0.284831	0.0690984	0.074864	0.192313
ACP5	0.0271281	0.00980014	0.0587447	0.0312734	0.0791119	0.0212129	0.0418456	0.0703687
ACPL2	0.0871295	0.0756472	0.0188445	0	0.0119776	0.0434644	0.0619754	0
ACPP	0.0324797	0.00337375	0.0502306	0	0.0281907	0	0	0
ACRC	0.0268914	0	0	0	0.00424811	0.0367531	0.00355778	0
ACSF2	0.386082	0.321481	0.299733	0.563665	0.756709	0.499709	0.296571	0.624007
ACSF3	0.111163	0.135698	0.0911854	0.141058	0.199696	0.107675	0.114193	0.104098
ACSL1	0.636283	0.430696	0.536889	0.443263	0.248466	0.208572	0.246656	0.391307
ACSL3	6.64005	6.27696	6.98291	2.7068	2.30324	2.21757	2.70734	3.07436
ACSL4	1.9508	1.56524	1.64754	1.53149	1.25855	1.54261	1.65223	1.49507
ACSL5	0.159079	0.239997	0.182771	0.0993771	0.106324	0.165508	0.0788105	0.0771487
ACSS1	0.130531	0.153694	0.0763828	0.108065	0.174884	0.127792	0.0702586	0.063283
ACSS2	0.510803	0.395595	0.294934	0.179255	0.087615	0.0827385	0.0604909	0.0969929
ACSS3	0.0441684	0.0399572	0.134561	0.0477142	0.100158	0.1017	0.0434658	0.09068
ACTA2	0.0554018	0.029438	0.108723	0.00841671	0.0206979	0.0477233	0.0689763	0.0362417
ACTB	9.64042	9.53718	10.607	17.6881	11.1969	16.9843	15.4764	18.489
ACTBP1	0.0254508	0.00593531	0	0	0	0	0	0
ACTBP12	0.00686298	0.00957821	0	0	0.0238339	0.0128928	0.0168378	0.0335673
ACTBP2	0.00256746	0.037587	0	0.0463491	0.0250387	0.0340314	0.0484018	0.0611423
ACTG1P9	0.0259978	0.00856204	0.0225674	0.0198219	0.0278435	0.0384944	0.00896038	0.0293636
ACTL6A	1.11018	1.5409	1.319	0.78853	0.681926	1.26677	1.44568	1.43596
ACTN1	3.32704	3.82813	3.98568	5.03345	4.93973	4.30062	5.97655	7.09608
ACTN4	8.27621	8.49898	9.1557	6.31094	9.41717	7.0695	6.89784	7.17418
ACTR10	0.223056	0.535124	0.300169	0.536573	0.594595	0.691322	0.585266	0.395812
ACTR1A	0.11295	0.178862	0.319957	0.172383	0.213694	0.383387	0.238869	0.475658
ACTR1B	0.281664	0.224716	0.175132	0.287256	0.335469	0.312503	0.193072	0.315775
ACTR2	4.37024	4.24273	3.35934	3.32544	3.27682	3.78239	3.38342	4.61534
ACTR3	2.19506	1.65418	1.75307	2.23767	1.65963	2.14069	2.38183	2.16439
ACTR3B	0.0806858	0.111105	0.171177	0.044862	0.0820431	0.179545	0.119717	0.0628194
ACTR3C	0.103426	0.0585616	0.148847	0.199514	0.0740617	0.0674938	0.0790265	0.019975
ACTR5	0.100554	0.106387	0.0424778	0.0780019	0.0969153	0.0679417	0.149107	0.0642904
ACTR6	0.362428	0.402033	0.251011	0.406033	0.383673	0.300931	0.238759	0.527017
ACTR8	0.132769	0.15377	0.0940088	0.165768	0.221209	0.147851	0.107862	0.141033
ACTRT3	0.00512617	0.00871011	0.0555081	0.0164238	0.0569213	0.0962823	0.0402829	0.0290042
ACVR1	0.0114419	0.0124236	0	0.00917894	0.078374	0.0362668	0.0214641	0.044981
ACVR1B	0.0784562	0.0653163	0.0932436	0.0728543	0.0626813	0.154996	0.0465914	0.143253
ACVR2A	0.110927	0.159147	0.129208	0.0739655	0.114469	0.147665	0.108405	0.127659
ACVR2B	0.105794	0.0709962	0.113592	0.111869	0.100763	0.0938848	0.0858767	0.0413708
ACYP1	0.663822	1.10051	1.51428	0.393022	0.156603	0.364809	0.621162	0.44639
ACYP2	0.519212	0.396599	0.517291	0.694252	0.643874	0.539304	0.305831	0.238241
AD000090.2	0.079153	0.075386	0.0566235	0.0262157	0.121907	0.0868779	0.0344816	0.0329466
AD000092.3	0.247648	0.250869	0.413507	0.243329	0.409607	0.471368	0.480501	0.271815
AD000684.2	0.00820483	0	0.0393428	0	0	0	0	0
ADA	0.213631	0.192506	0.253674	0.180451	0.202765	0.19244	0.361938	0.18859
ADAL	0.217955	0.264297	0.545255	0.171994	0.352895	0.247998	0.348255	0.39748
ADAM10	1.32779	0.951889	0.895254	2.42356	2.21735	1.38161	1.58538	1.71968
ADAM12	0.254082	0.205459	0.243326	0.1557	0.235345	0.136108	0.313342	0.251571
ADAM15	0.634242	0.723077	0.71164	0.329647	0.429116	0.590071	0.470326	0.459395
ADAM17	1.23295	0.937691	0.864727	0.766759	0.949322	0.705039	0.963202	1.08368
ADAM19	0.078989	0.039593	0.0422353	0	0.0310692	0.0196789	0.0378107	0.111835
ADAM1A	0.0251799	0.0232491	0.0160357	0.0773063	0.0975351	0.0808968	0.01422	0.0320528
ADAM22	0.0605873	0.0656028	0.0300363	0.0585501	0.165124	0.0598047	0.158932	0.219893
ADAM23	0.0820621	0.121191	0.0939971	0.126677	0.202991	0.169888	0.191992	0.168694
ADAM28	0.0729958	0.0885765	0	0	0.0826983	0.0163251	0.0363005	0.00988983
ADAM32	0.000929228	0.0035119	0	0	0.0285084	0.00637584	0	0
ADAM8	0.154082	0.296038	0.0966153	0.0193044	0.0309637	0.0505368	0.0721772	0.140478
ADAM9	2.47997	2.01062	2.13167	2.69944	2.83453	2.17331	2.12498	2.27597
ADAMTS12	0.512235	0.781295	0.642175	0.551052	0.793915	0.689069	1.05223	0.886381
ADAMTS15	0.00256993	0.0107491	0	0	0.0149984	0.058768	0.00919701	0.00972848
ADAMTS16	0.143077	0.199997	0.109388	0.132467	0.127902	0.154247	0.178662	0.104631
ADAMTS6	0.0335809	0.0181593	0.014931	0	0.126676	0.0618496	0.106044	0.0406664
ADAMTS9	0.0119209	0.0619315	0.0301588	0	0.0419501	0.0107152	0.021924	0.0152361
ADAMTSL3	0.0208278	0.0298333	0	0	0.0230449	0.0272659	0	0
ADAMTSL4	0.00184217	0.0301251	0	0.156906	0.80315	0.28103	0.351674	0.352184
ADAMTSL5	0.0467386	0.0100732	0.0521336	0.135513	0.0629077	0.0482555	0.0334993	0.117041
ADAP1	0.249941	0.35917	0.34698	0.144331	0.21422	0.167484	0.34119	0.135536
ADAR	0.831771	0.911032	0.624445	0.872113	1.37885	1.01066	0.764883	1.09803
ADARB1	0.0797223	0.0670206	0.0382988	0	0.0855566	0.0850769	0.147523	0.107535
ADAT1	0.417083	0.288436	0.297629	0.30758	0.194038	0.170929	0.386257	0.369898
ADAT2	0.0777765	0.0637145	0.0316934	0.0602644	0.0868109	0.0999256	0.110104	0.100774
ADCK1	0.236355	0.185785	0.100456	0.0837135	0.130631	0.0678015	0.111772	0.116248
ADCK2	0.12526	0.269123	0.191077	0.15522	0.136282	0.193958	0.283412	0.09533
ADCK3	0.15496	0.126832	0.318672	0.0993005	0.175551	0.146459	0.108421	0.18801
ADCK4	0.0906252	0.128916	0.121633	0.0939821	0.179344	0.163375	0.0819137	0.164013
ADCY10P1	0.0238419	0.0156894	0	0	0	0	0.0345799	0.0111185
ADCY3	0.0837816	0.233379	0.165433	0	0.0357459	0.127402	0.22012	0.224574
ADCY6	0.164448	0.185241	0.126358	0.270569	0.308594	0.183154	0.10786	0.0826266
ADCY7	0.183536	0.210398	0.154617	0	0.166162	0.096305	0.15959	0.096881
ADCY9	0.0532957	0.0274675	0.0326554	0.0985323	0.0684785	0.0176249	0.0493904	0.0357756
ADD1	0.808569	0.83116	1.00178	0.783006	1.06386	0.677477	0.689949	0.926929
ADD3	1.25206	1.20174	1.41072	2.28705	1.54619	1.38367	1.45606	1.29596
ADH1C	0.0222669	0.00777353	0	0.148563	0.0298255	0	0	0
ADH5	0.555819	0.795322	0.924758	0.862897	0.740809	0.727176	0.511657	0.439375
ADH5P4	0.00122598	0.00540374	0	0	0	0.00610117	0.00355778	0
ADI1	1.39371	1.43579	1.40383	1.45233	1.69174	2.13618	1.54069	2.0915
ADIPOR1	0.706153	0.736969	0.746535	0.861992	0.768527	0.640834	0.604457	0.631817
ADIPOR2	1.39549	1.24788	0.907469	1.13567	0.737278	0.96523	1.10067	1.22123
ADIRF	1.63758	1.16871	1.07931	1.59768	2.5339	0.605825	0.394216	0.355498
ADIRF-AS1	0.0371375	0.0121686	0.0233787	0	0.182052	0.0692865	0.0764752	0.0412579
ADK	2.92304	3.02106	3.37857	4.7445	2.09489	3.81644	3.1788	2.66273
ADM	0.129921	0.166102	0.303588	0.336496	0.638139	0.392846	0.364611	0.410522
ADM2	0.0608991	0.042279	0	0.0254047	0.0185616	0.0865962	0.0141224	0.037848
ADM5	0.0945998	0.0617526	0.0573234	0.0453814	0.0678848	0.0244793	0.0892944	0.108229
ADNP	0.862405	0.789108	0.849357	0.800485	0.943981	0.6742	0.7866	0.803442
ADNP2	0.15434	0.154538	0.175265	0.19757	0.161084	0.235278	0.267961	0.25788
ADO	0.127289	0.186283	0.111419	0.0837044	0.12185	0.210023	0.255321	0.299088
ADORA1	0.0203933	0.0495045	0	0	0	0.023447	0.0263285	0
ADORA2B	0.443086	0.427718	0.468886	0.0612934	0.0432454	0.100031	0.265945	0.106183
ADPGK	0.224318	0.447243	0.361927	0.381222	0.543032	0.562416	0.474889	0.705094
ADPRHL1	0.0460588	0.087839	0.16466	0.209105	0.193962	0.0807408	0.037126	0.072265
ADPRHL2	0.310117	0.220662	0.353342	0.228485	0.251329	0.299489	0.35316	0.28406
ADPRM	0.0561339	0.0600188	0.0385734	0.110044	0.0919834	0.0828768	0.0258386	0.104356
ADRB2	0.0970463	0.0903776	0.065435	0.0110348	0.0414372	0.0438604	0.105406	0.107036
ADRBK1	0.251044	0.442621	0.337456	0.0844307	0.259055	0.188979	0.399262	0.233455
ADRBK2	0	0.0231684	0.0445234	0	0.0270433	0.00524816	0.025749	0.0463289
ADRM1	1.30848	1.45639	1.12652	0.924701	0.888262	1.59807	1.4839	1.38542
ADSL	0.859655	0.735063	0.985067	0.466309	0.448542	0.641371	0.822733	0.65681
ADSS	2.29367	1.59001	1.85356	1.23367	1.28091	0.914669	1.38846	1.28648
ADSSL1	0.0118636	0.0528674	0.0771887	0	0.0505662	0.0629914	0.0627391	0.0498804
ADTRP	0.0516796	0.0578663	0.0881749	0.0376942	0.100842	0.0370341	0.069103	0.149697
AE000658.27	0.00633791	0.00479364	0.0307385	0	0	0.00388289	0.0178998	0
AEBP2	0.586073	0.414945	0.656041	0.967429	0.858871	0.696866	0.434261	0.638963
AEN	0.101452	0.0982561	0.0571354	0	0.0404501	0.192547	0.174974	0.211752
AES	0.949961	0.975303	0.612134	0.497898	0.977418	1.00251	0.888474	1.08416
AF001548.5	0.0218358	0.00358632	0.0188025	0	0	0.0100929	0.00801625	0.0262532
AF121898.3	0.0132972	0.048001	0	0.0381575	0	0.0278132	0.0565773	0.0840114
AF127577.10	0	0.0106278	0	0	0.0166941	0	0	0
AF127936.7	0.14434	0.0998038	0.0344622	0.139824	0.213214	0.12338	0.26829	0.0686524
AF131215.2	0.0406275	0.00567357	0	0.0193118	0.0173341	0.0406795	0.0365545	0.0167147
AF131215.5	0.00360929	0.0243719	0	0.0225983	0	0	0	0
AF131215.9	0.0193619	0.0890419	0	0	0.0847932	0.0618404	0.0971545	0.0709237
AFAP1	0.424689	0.593893	0.278347	0.433921	0.59133	0.551145	0.749775	0.69579
AFAP1-AS1	0.717253	0.713759	0.987918	1.52661	0.736281	0.659105	0.716372	0.730709
AFAP1L1	0.114651	0.115757	0.0536289	0.0206978	0.0672751	0.2075	0.31288	0.26359
AFAP1L2	0.299627	0.457254	0.331892	0.329168	0.279459	0.338124	0.536628	0.197822
AFF1	0.22362	0.111151	0.0956313	0.583147	0.396823	0.390535	0.276974	0.367435
AFF4	0.800076	0.499083	0.577273	1.35368	1.05401	0.606948	0.601265	0.50155
AFG3L1P	0.442389	0.458392	0.607394	0.27291	0.253164	0.309369	0.499132	0.577738
AFG3L2	2.41306	2.40917	2.40029	1.90646	1.9447	2.31445	2.46302	2.49446
AFG3L2P1	0.0198301	0.00893637	0	0.0418581	0.0054316	0.0159143	0.0547595	0.0570634
AFMID	0.0741861	0.146037	0.0439938	0.0647704	0.135154	0.206428	0.241748	0.0777608
AFP	0.0236964	0.0656299	0.0419359	0	0.0464158	0.166723	0.206278	0.214719
AFTPH	0.805941	1.00945	1.15104	1.01975	0.97342	0.93779	0.723833	0.763013
AGA	0.266541	0.211176	0.202387	0.273127	0.209001	0.31079	0.202022	0.342343
AGAP1	1.00364	1.3904	1.19759	0.858743	0.701316	0.590566	0.866322	0.918119
AGAP2-AS1	0.0440966	0.0183487	0	0.0472679	0.0355858	0.0607606	0.0403858	0.0274653
AGAP3	0.310162	0.36582	0.202517	0.181802	0.565811	0.390306	0.411265	0.417712
AGAP8	0.0260903	0.0184965	0	0	0.00485967	0.0413706	0.0206643	0.0303744
AGBL2	0.0241245	0.0302629	0	0.0537451	0.122483	0.149631	0.0360603	0.0445331
AGBL3	0.0700285	0.0142912	0.0257716	0.0366125	0.0206004	0.0175724	0.0238556	0.0159263
AGBL5	0.290961	0.29453	0.329399	0.385992	0.407416	0.301723	0.241898	0.352227
AGFG1	0.846911	0.915925	1.02768	0.893717	0.630175	0.969579	1.03683	1.2333
AGFG2	0.15045	0.113953	0.0743043	0.188199	0.214154	0.0926044	0.180833	0.231167
AGGF1	0.802355	0.71829	0.667797	0.34985	0.566224	0.553175	0.760155	0.570937
AGL	0.541648	0.751541	0.789886	0.610162	0.753204	0.450318	0.596326	0.577916
AGMAT	0.0953252	0.0687935	0.0225674	0.0401394	0.00270246	0.0872156	0.0510461	0.0232013
AGO1	0.584499	0.452352	0.390917	0.513871	0.692577	0.63918	0.45752	0.40728
AGO2	0.384934	0.193375	0.0541864	0.326526	0.228334	0.171866	0.251956	0.101587
AGO3	0.559214	0.465999	0.506905	0.542857	0.625511	0.646175	0.489962	0.560239
AGO4	0.0422011	0.0439667	0.156603	0.0727142	0.166254	0.0651251	0.0550601	0.112446
AGPAT2	0.958122	1.03768	1.29919	0.869822	0.787867	0.637309	0.904866	0.771913
AGPAT3	0.313469	0.331922	0.171806	0.248453	0.284258	0.298308	0.210763	0.326869
AGPAT5	0.504356	0.617816	0.690048	0.328324	0.164178	0.292046	0.544403	0.424979
AGPAT6	0.122924	0.212999	0.162289	0.13261	0.242919	0.179401	0.199112	0.354189
AGPAT9	0.393986	0.432196	0.320561	0.216736	0.0470316	0.270532	0.292815	0.273041
AGPS	1.2285	1.23735	1.28594	1.04908	0.627107	1.09278	1.38719	1.29425
AGR2	2.81138	0.955717	1.25544	0.586543	0.191509	0.0804726	0.0105646	0.118668
AGRN	0.0165551	0.0192587	0	0.0644439	0.0364967	0.0217151	0.0234833	0.0227618
AGTPBP1	0.183699	0.172329	0.180267	0.190114	0.119647	0.156706	0.216718	0.181106
AGTRAP	0.847497	0.591956	0.465478	0.628634	0.732112	0.716326	0.524027	0.792274
AHCTF1	0.415275	0.553987	0.388184	0.328267	0.600742	0.317204	0.615298	0.486041
AHCY	1.48795	1.70774	1.52443	1.00537	1.13393	1.37342	1.55348	1.23141
AHCYL1	2.32689	2.33819	2.26227	1.78776	2.03381	2.07812	2.17116	1.93848
AHCYL2	0.110693	0.0551452	0.19953	0.0699562	0.0770511	0.0719975	0.101887	0.0381682
AHDC1	0.233177	0.252864	0.10787	0.0971268	0.196947	0.26638	0.155005	0.188864
AHI1	0.284244	0.423891	0.343749	0.114095	0.253183	0.394803	0.526447	0.613721
AHNAK	4.14342	3.9569	3.19013	6.43829	8.68922	4.16663	3.40541	4.2687
AHNAK2	0.306659	0.161433	0.188998	0.960203	1.42568	0.706003	0.410978	0.354094
AHR	0.635119	0.364733	0.519366	0.613628	0.491123	0.483993	0.340332	0.574489
AHRR	0.00466791	0.00254142	0.0277801	0.0546483	0.218463	0.227907	0.104772	0.158666
AHSA1	4.53013	4.6693	3.8705	3.31439	2.82631	4.08956	3.76038	4.23278
AHSA2	0.541292	0.533282	0.467108	0.931614	0.844088	0.493371	0.408647	0.376984
AIDA	0.123707	0.13419	0.203123	0.122468	0.141923	0.148112	0.227722	0.271545
AIF1L	0.900948	1.20836	1.17697	0.512574	0.964921	0.587813	1.27715	0.78045
AIFM1	1.42209	1.44589	1.65491	0.743879	1.13187	1.35465	1.16584	1.20753
AIFM2	1.06326	0.772577	1.05834	0.556631	0.6174	1.15141	1.03376	1.17652
AIFM3	0.0105906	0.00444069	0.0343422	0	0.00514949	0.0155112	0.0510327	0.0146144
AIG1	0.748651	0.401044	0.348736	1.11692	0.814744	0.595204	0.60314	0.584121
AIM1	0.61667	0.707912	0.26763	0.594391	0.32356	0.267074	0.379174	0.449293
AIM1L	0.183965	0.0698742	0.101003	0.214975	0.371665	0.0753933	0.146633	0.0712951
AIMP1	1.83476	1.4599	1.56894	1.19395	1.45131	1.76414	1.59846	1.54888
AIMP1P2	0.0014486	0.0038563	0.0422353	0	0	0	0	0
AIMP2	1.23794	1.40578	1.09422	1.07338	0.822173	1.28833	1.2407	1.72108
AIP	0.327733	0.612929	0.587731	0.741142	0.647726	0.647568	0.51517	0.906118
AJUBA	0.221733	0.206439	0.395858	0.815806	0.56986	0.501524	0.467641	0.474991
AK1	0.17233	0.127588	0.0769694	0.0340688	0.176449	0.17039	0.286305	0.16023
AK2	1.08514	1.24655	1.33979	0.778822	0.664018	1.02804	1.1115	0.885835
AK3	0.625788	0.574987	0.684723	0.590667	0.410778	0.691261	0.849639	0.523145
AK3P3	0	0.0104505	0.0317274	0	0	0.0148996	0.0424981	0
AK4	0.178865	0.174522	0.141855	0.0493467	0.00668366	0.0619591	0.0898529	0.0792603
AK7	0	0.0162379	0	0	0	0	0	0
AK9	0.0782153	0.137378	0.11402	0.07227	0.13831	0.134438	0.0463458	0.161852
AKAP1	0.425041	0.503879	0.245487	0.333896	0.512776	0.347187	0.724004	0.608511
AKAP10	0.274106	0.396956	0.360124	0.446725	0.462664	0.594789	0.366886	0.288368
AKAP11	0.449809	0.54908	0.604695	0.602848	0.462894	0.276168	0.430136	0.383529
AKAP12	0.450814	0.702363	0.848274	0.425061	1.2575	0.66831	1.26503	1.3986
AKAP13	0.708432	0.581441	0.608933	0.940507	1.31885	0.619966	0.93812	0.629364
AKAP14	0.024404	0.0293265	0	0	0	0	0	0
AKAP17A	0.412827	0.264215	0.364255	0.550944	0.40513	0.231603	0.289239	0.37517
AKAP2	0.0128171	0.00341991	0.0188025	0	0.00740135	0.00343359	0.00593951	0.022098
AKAP7	0.0694436	0.100715	0.219552	0.0429213	0.0816422	0.145796	0.216572	0.133528
AKAP8	0.65406	0.478522	0.67521	0.619247	0.393406	0.616177	0.664819	0.475638
AKAP8L	0.433704	0.353152	0.26393	0.49798	0.403394	0.264726	0.152481	0.372911
AKAP9	4.55586	3.85789	3.59254	3.74788	6.76733	4.51045	2.84694	4.36902
AKIP1	0.246735	0.23912	0.205419	0.240112	0.188111	0.191144	0.329654	0.247402
AKIRIN1	1.21772	0.993185	0.845393	1.38209	1.43582	1.02719	0.966517	1.13945
AKIRIN2	0.539201	0.379301	0.587602	0.55685	0.39471	0.471923	0.352773	0.610216
AKNA	0.0919811	0.111082	0	0	0	0	0	0
AKR1A1	0.979453	0.755289	0.798332	1.16189	1.17118	0.861897	0.601259	0.822197
AKR1B1	8.32922	6.88221	6.82878	7.33989	6.08928	8.00813	7.17737	7.64483
AKR1B10	3.99953	3.78366	3.54458	3.80486	1.40607	2.39722	1.9228	1.48181
AKR1B10P1	0.057563	0.0549638	0.0506187	0.135898	0.121515	0.123651	0.17966	0.0773339
AKR1B15	0.00649785	0.0361776	0	0.0724008	0.049382	0.0741964	0.0360537	0.0214779
AKR1B1P7	0.0478478	0.00223301	0	0	0.0133604	0.0281182	0.0255548	0.0233417
AKR7A2	0.791078	0.916346	0.571685	0.503261	0.541108	0.486208	0.818824	0.70047
AKR7L	0.0439623	0.00247149	0	0	0.00276488	0.00372061	0.0209866	0.00972848
AKT1	0.498773	0.563088	0.542577	0.105297	0.410173	0.447253	0.722224	0.534341
AKT1S1	0.525251	0.665331	0.694669	0.1268	0.673767	0.52305	0.628787	0.520581
AKT2	0.491898	0.553534	0.588803	0.309945	0.581423	0.311318	0.45719	0.320256
AKT3	0.474476	0.670213	0.559158	0.925478	0.760593	0.33416	0.65061	0.242033
AKT3-IT1	0	0.0210395	0.0359487	0	0.0255606	0.024044	0	0
AKTIP	0.201058	0.0839014	0.122351	0.259643	0.154129	0.102434	0.134515	0.303368
AL022237.3	0.0190147	0.0249777	0	0	0.0316652	0.0300337	0.0362944	0.0190697
AL035610.1	0.0362881	0.0641345	0.101244	0.049107	0.0433574	0.0647101	0.0216152	0.00494491
AL121657.4	0.0939443	0.149259	0.28936	0.24222	0.169771	0.110039	0.184939	0.0769596
AL136419.6	0.00333093	0.00287276	0.0281234	0.0409813	0.00266438	0.0104157	0.00463611	0.0141106
AL138764.1	0	0.0174527	0	0	0	0	0	0
AL139099.1	0	0.0152958	0.0282712	0	0	0	0	0
AL160471.6	0.0174661	0.00247149	0.0233787	0.0186741	0.0309735	0.00407376	0.0244442	0.0482163
AL161915.1	0	0.0316845	0	0	0.0120753	0.0122146	0	0.0226211
AL162759.1	0.0207653	0.0359196	0	0.0893442	0.0095818	0	0	0
AL353147.1	0.0223819	0.0939586	0	0.0322885	0.154529	0.0743093	0.0598785	0.0659274
AL354822.1	0.0300363	0.0239664	0	0.0487719	0.0307477	0.0255643	0.00523394	0.0107436
AL356585.2	0	0.00728149	0	0	0	0	0	0
AL357673.1	0.00595563	0.0125944	0	0	0	0	0	0
AL358781.1	0.00122598	0.0142322	0	0.0574896	0.0559794	0.0708592	0.0892374	0.0306469
AL441883.1	0.0329204	0.00551193	0.0550084	0	0.0456922	0.0600288	0.0750884	0.110001
AL450992.2	0.00996111	0.0100641	0	0	0	0	0	0
AL589743.1	0.00289492	0.0261315	0.0473373	0.0698277	0.081449	0.0683418	0.0376912	0
AL590762.11	0.0646698	0.0219639	0.0536947	0.0518899	0.0586875	0.0365864	0.0391261	0.0533794
AL590762.6	0.127654	0.0306164	0.0792324	0.0710535	0.146174	0.11766	0.0818412	0.128516
AL591479.1	0.0204354	0.00535404	0	0	0.00283736	0.0266319	0	0
AL592183.1	0.220955	0.238249	0.054367	0.346952	0.374227	0.291337	0.265227	0.371769
AL627309.1	0.0813428	0.0813976	0.0522162	0.0954847	0.0873733	0.099036	0.0688173	0.077185
ALAD	0.237264	0.212493	0.10855	0.274206	0.325445	0.338954	0.0996518	0.0478928
ALAS1	0.645096	0.553342	0.694551	0.523913	0.395272	0.676965	0.379454	0.513962
ALCAM	4.81731	4.42936	4.15315	6.36587	6.11079	3.59262	3.19968	3.19846
ALDH16A1	0.38929	0.490904	0.403883	0.0480332	0.251424	0.366023	0.309408	0.203116
ALDH18A1	0.164086	0.275529	0.116365	0.150063	0.264189	0.191102	0.278459	0.23746
ALDH1A1	0	0.0224388	0	0.363657	0	0	0	0
ALDH1A3	4.10474	3.48586	2.74456	6.52235	12.8603	7.81985	6.26868	8.09498
ALDH1B1	0.0708985	0.0898747	0.102813	0.127534	0.128576	0.108008	0.151382	0.0667305
ALDH1L1	0.18664	0.304893	0.323695	0.0756698	0.18253	0.210601	0.108289	0.364852
ALDH1L2	0.0275875	0.00921137	0	0.0336897	0.0446754	0.00421179	0.00523394	0
ALDH2	0.242589	0.219217	0.340921	0.272794	0.292555	0.631423	0.49766	0.627989
ALDH3A1	6.65759	6.31225	6.96861	15.2486	13.8494	4.78289	3.00674	4.04616
ALDH3A2	1.90155	2.0112	2.43517	3.62202	2.61845	1.99645	1.61037	2.21603
ALDH3B1	0.745572	0.621651	0.640685	1.62293	1.50788	0.423652	0.58306	0.390943
ALDH3B2	0.00919813	0.00519451	0	0.0169987	0	0.0083549	0	0
ALDH4A1	0.0807956	0.0531653	0.0324584	0.0522127	0.183877	0.180267	0.161245	0.0800749
ALDH5A1	0.13562	0.227886	0.372342	0.215492	0.307923	0.137612	0.1971	0.140987
ALDH6A1	0.388937	0.475426	0.602147	0.554675	0.972246	0.608745	0.487029	0.800199
ALDH7A1	0.833096	1.09246	1.02961	1.12843	1.47953	1.01206	0.956806	1.30397
ALDH7A1P1	0.0541669	0.00885917	0	0.0337913	0.071229	0.0226914	0.090833	0.0984702
ALDH9A1	0.548516	0.65083	0.56487	0.46796	0.417847	0.61087	0.597938	0.647838
ALDOA	18.5278	17.3792	18.3474	11.4748	8.92147	10.3192	11.179	9.64396
ALDOC	0.0440582	0.107025	0.139696	0.201167	0.104248	0.0724119	0.0251068	0.07644
ALG1	0.253746	0.414511	0.185921	0.194693	0.199903	0.144441	0.307163	0.247792
ALG10	0.0534117	0.0604019	0.075798	0	0.0080694	0.00644383	0.0623808	0.0269122
ALG10B	0.0212043	0.00849412	0.0288642	0	0.0119892	0.0218928	0.00451308	0.00530157
ALG11	0.0969767	0.136514	0.0496823	0.126334	0.0503962	0.0674911	0.0792208	0.104535
ALG12	0.146893	0.246146	0.189583	0.0327466	0.261936	0.193092	0.098741	0.148227
ALG13	0.665449	0.659826	0.599343	0.645139	0.55274	0.489316	0.655493	0.49734
ALG14	0.0757824	0.177421	0.179258	0.172717	0.15606	0.111769	0.17554	0.172921
ALG1L	0.0274821	0.00254142	0	0	0.0134572	0.00521948	0	0
ALG2	0.322961	0.245379	0.423061	0.628088	0.39734	0.385192	0.405824	0.410292
ALG3	0.574157	0.751162	0.914354	0.57062	0.987692	0.831537	0.650212	0.572727
ALG5	0.307601	0.439156	0.378896	0.525365	0.366762	0.240865	0.271714	0.346
ALG6	0.282701	0.155927	0.179074	0.132289	0.161517	0.122593	0.196536	0.407776
ALG8	0.505546	0.663212	0.70538	0.3341	0.440076	0.51367	0.639061	0.440247
ALKBH1	0.232809	0.15519	0.196308	0.154601	0.118799	0.120318	0.268776	0.134544
ALKBH2	0.0548976	0.158926	0.214913	0.305351	0.170106	0.290636	0.233826	0.0734663
ALKBH3	0.196155	0.32252	0.320648	0.361224	0.297792	0.425459	0.389695	0.338126
ALKBH4	0.105797	0.0419569	0.0188025	0.11545	0.11959	0.18249	0.137457	0.164326
ALKBH5	0.782211	0.836016	0.905729	0.521709	0.816016	0.752784	0.676515	1.14034
ALKBH6	0.506729	0.31409	0.474663	0.142272	0.244067	0.241766	0.347138	0.272734
ALKBH7	0.660197	0.488178	0.541138	1.06766	0.876463	0.689251	0.538119	0.576854
ALKBH8	0.0796312	0.0766274	0.113712	0.0906333	0.0463959	0.0865472	0.0496307	0.0920715
ALMS1	0.0968693	0.201663	0.217119	0.0520224	0.199771	0.119888	0.251666	0.173598
ALMS1-IT1	0.0233665	0.066124	0.0244511	0	0	0	0.0554628	0.0842217
ALPK1	0.121223	0.111057	0.237073	0.281851	0.250496	0.133503	0.109436	0.2059
ALPK3	0.0264143	0.0490292	0.0430339	0.00917894	0.111753	0.00959726	0.0391261	0
ALPP	0.145306	0.0269801	0.103589	0.825838	2.58466	1.29319	0.97945	0.845173
ALS2	0.216648	0.150044	0.146899	0.250927	0.271834	0.160588	0.0722605	0.314271
ALS2CL	0.309214	0.322356	0.33775	0.566228	0.843363	0.422953	0.255864	0.499754
ALS2CR12	0.00817322	0.0153725	0	0	0	0	0	0
ALYREF	0.766642	1.06134	1.14658	0.100744	0.439344	0.867648	1.29436	1.70711
AMACR	0.0163269	0.036705	0.0538413	0.0773157	0.0757194	0.0707666	0.0174229	0.0604086
AMBRA1	0.19259	0.107869	0.0823377	0.11267	0.252213	0.0692967	0.107474	0.109026
AMD1	1.42163	1.46292	1.04991	0.432999	0.511987	1.0108	1.49535	1.4298
AMDHD1	0.0281961	0.0110303	0	0	0.0164807	0.00677909	0.00523394	0
AMDHD2	0.217685	0.238003	0.0830754	0.119905	0.309504	0.140977	0.0939535	0.0683297
AMER1	0.041743	0.0589079	0.0551974	0.0544241	0.0376405	0.042565	0.0673003	0.0421133
AMFR	0.446899	0.301312	0.474033	0.540513	0.497407	0.444897	0.560951	0.53128
AMH	0.0371499	0.00535404	0	0	0.00506006	0.00804644	0.0460886	0.0146144
AMIGO1	0.0555912	0.00528314	0	0	0.0363436	0.0142357	0.0338629	0.0204132
AMIGO2	0.988687	1.00849	1.23824	0.429372	0.665513	0.717315	0.965737	0.460665
AMMECR1	0.70117	0.739392	0.880089	0.594908	0.690262	0.675655	0.81619	1.00243
AMMECR1L	0.315466	0.356165	0.116028	0.521031	0.182587	0.308157	0.348369	0.295962
AMN	0.16889	0.115366	0.0531533	0.277697	0.159913	0.0983956	0.0587477	0.12858
AMN1	0.0602291	0.130092	0.0979797	0.123225	0.083199	0.0458261	0.0248005	0.0253845
AMOT	0.411887	0.307092	0.672154	0.421012	0.532716	0.211137	0.14118	0.304742
AMOTL1	0.441981	0.417695	0.271408	0.747053	1.08853	0.294941	0.866901	0.372763
AMOTL2	0.73572	0.671641	0.518068	1.14772	1.56343	1.12021	1.02047	0.839128
AMPD2	0.151991	0.135335	0.181548	0.0928661	0.223116	0.197057	0.165516	0.292983
AMPD3	0.171264	0.0819414	0.0392906	0.102401	0.0328619	0.0974606	0.0640699	0.00438396
AMT	0.0685391	0.0566299	0	0.038938	0.0939393	0.0332407	0.0154864	0
AMY2B	0.00184217	0	0.0604355	0.0762832	0.0349883	0.00524816	0.0130049	0.0114375
AMZ2P1	0.0191108	0.0477885	0.0540874	0.0587997	0.0869877	0.0959692	0.0841334	0.100551
ANAPC1	0.0584879	0.141712	0.165773	0.0874812	0.0811079	0.0693027	0.0813648	0.275078
ANAPC10	0.202518	0.150042	0.183039	0.235733	0.264456	0.17131	0.148397	0.122231
ANAPC11	2.94889	3.68762	3.58279	3.63049	2.22798	3.83664	2.82557	3.4578
ANAPC13	0.915634	0.850343	0.541789	0.740781	1.02309	0.80937	0.992957	0.837676
ANAPC15	0.842552	0.971288	0.886848	0.381302	0.542929	0.836792	1.00156	0.907682
ANAPC16	3.42006	2.97065	3.18061	3.58482	3.72349	3.44653	2.65861	2.87699
ANAPC2	0.184782	0.158686	0.0541864	0.128067	0.314233	0.162973	0.147066	0.302546
ANAPC4	0.398642	0.282112	0.382697	0.158544	0.292978	0.177857	0.277977	0.319654
ANAPC7	0.481108	0.591595	0.506729	0.290202	0.351552	0.599062	0.738259	0.398405
ANG	0.0302264	0.00728966	0	0.0551277	0.00900939	0.0125895	0.00963285	0.00945814
ANGEL1	0.1165	0.20976	0.0747723	0.0548562	0.166221	0.159512	0.160504	0.100428
ANGEL2	0.190624	0.247166	0.214561	0.527415	0.342052	0.273286	0.302492	0.320589
ANGPT1	0.30129	0.244963	0.107527	0.140615	0.0765148	0.141651	0.116604	0.167578
ANK3	0.353176	0.358761	0.610366	0.453221	0.468548	0.329116	0.348119	0.579664
ANKAR	0.0276187	0.0369004	0	0.0403491	0.0492113	0.0530415	0.0276161	0.108859
ANKDD1A	0.0861661	0.0508042	0	0.119725	0.0983763	0.100649	0.0719795	0.0156252
ANKEF1	0.0842975	0.160736	0.0949294	0.148384	0.050829	0.184271	0.103356	0.0106031
ANKFY1	0.321172	0.324164	0.404683	0.367534	0.379592	0.305435	0.4779	0.427496
ANKH	0.271621	0.359511	0.20256	0.0571208	0.497036	0.310602	0.591408	0.33093
ANKHD1	0.116989	0.128271	0.102962	0.0772966	0.079275	0.193516	0.10368	0.140274
ANKIB1	1.81964	1.76031	1.92753	1.99662	1.63364	1.50597	1.56532	2.364
ANKLE2	0.894419	1.13876	1.28539	1.45985	1.31992	0.93835	1.43297	1.06286
ANKMY1	0.201556	0.217091	0.0196192	0.188558	0.35294	0.213112	0.170889	0.148256
ANKMY2	0.47164	0.444715	0.170867	0.43351	0.405517	0.471106	0.269911	0.295161
ANKRA2	0.155162	0.110423	0.273942	0.358983	0.348098	0.105282	0.0601392	0.304348
ANKRD1	0.617608	0.773027	0.528453	0	0.125484	0.292327	0.688938	0.290786
ANKRD10	0.545914	0.596163	0.294677	1.06549	1.11865	0.657567	0.929442	0.565891
ANKRD10-IT1	0.135251	0.0904667	0.283455	0.21318	0.293605	0.250578	0.212975	0.0892686
ANKRD11	4.25387	3.85491	3.58791	2.05825	4.08436	3.40437	3.29111	4.94123
ANKRD12	1.31868	1.61006	2.37614	1.56448	2.83752	1.64556	1.49155	1.54742
ANKRD13A	0.315921	0.378881	0.225773	2.09224	1.58824	0.713593	0.497394	0.687146
ANKRD13B	0.00941478	0.120536	0.0751445	0.0596786	0.0915356	0.0610342	0.163996	0.0189773
ANKRD13C	0.41883	0.401297	0.216384	0.631689	0.472828	0.635235	0.646052	0.454289
ANKRD13D	0.349953	0.441492	0.242701	0.268335	0.557811	0.290333	0.231977	0.237198
ANKRD16	0.0951902	0.0506331	0.00730514	0.054458	0.0727069	0.0852135	0.174447	0.0789053
ANKRD17	0.838461	0.765687	0.476831	0.718199	0.861478	0.78146	0.868227	0.774964
ANKRD18B	0.0829995	0.0701286	0.13493	0.0196866	0.0192021	0.147042	0.251951	0.0673182
ANKRD18CP	0.00668616	0.0193444	0.02056	0	0.00276488	0	0.0377	0.021166
ANKRD18DP	0.0216105	0.0556029	0.0461917	0	0	0	0.0326029	0.0238656
ANKRD19P	0.000929228	0.0292886	0.0359487	0.0476534	0.00967291	0.0170719	0.0126912	0.0179183
ANKRD2	0.0932952	0.0581439	0.224789	0.0342307	0.0327377	0.101045	0.146879	0.0744107
ANKRD20A5P	0.208082	0.20022	0.0877459	0.0410536	0.118035	0.127195	0.0490809	0.122246
ANKRD22	0.335574	0.251125	0.120333	0	0.0615142	0.0974219	0.0218576	0.0064682
ANKRD23	0.0197345	0.0395803	0.0239174	0	0.00814286	0.00528008	0	0.022098
ANKRD26	1.1191	1.36457	0.812736	0.416236	1.05188	0.86002	1.13579	0.933573
ANKRD27	0.337481	0.370985	0.516863	0.351443	0.344451	0.288774	0.467786	0.546246
ANKRD28	0.677777	0.602058	0.604231	0.393062	0.458697	0.531895	0.358919	0.658307
ANKRD29	0.0828289	0.0668028	0.0711648	0	0.0953672	0.0309657	0.0350008	0.0382934
ANKRD32	0.316785	0.524209	0.273123	0.109108	0.166835	0.352047	0.611948	0.36646
ANKRD36	0.129687	0.0742224	0.0334114	0.0251391	0.0609369	0.0686549	0.102007	0.115073
ANKRD36B	0.0578524	0.0196953	0.0331494	0	0.119788	0.0381206	0.0730557	0.0713606
ANKRD36BP1	0.0903635	0.0706471	0.0282847	0.789214	0.210181	0.224574	0.126217	0.182932
ANKRD36BP2	0.0110537	0.0124312	0	0	0	0	0	0
ANKRD36C	0.171976	0.235955	0.250763	0.118016	0.115316	0.104086	0.19112	0.170309
ANKRD37	0.0250434	0.0607761	0	0.0600232	0.187103	0.0995702	0.0191165	0.0441903
ANKRD39	0.303235	0.215501	0.157808	0.308214	0.33597	0.237889	0.291611	0.270728
ANKRD40	0.316552	0.197319	0.19949	0.203612	0.16483	0.250843	0.300647	0.273335
ANKRD42	0.141552	0.067375	0.0578691	0.0921479	0.10734	0.0979804	0.0717875	0.0655424
ANKRD44	0.0787162	0.000639754	0	0	0	0	0	0
ANKRD46	0.0756662	0.0831468	0.184937	0.0942691	0.101672	0.137432	0.0928227	0.102592
ANKRD49	0.3012	0.282222	0.457935	0.319819	0.397355	0.325781	0.40044	0.363872
ANKRD50	0.393623	0.271507	0.106611	0.280706	0.369065	0.144771	0.0889138	0.363812
ANKRD52	0.233764	0.2699	0.199838	0.143433	0.202886	0.330673	0.403978	0.359288
ANKRD54	0.302423	0.305446	0.273135	0.257258	0.275983	0.177449	0.379241	0.261902
ANKRD65	0.111102	0.0503774	0.126261	0.191019	0.0628245	0.104627	0.0255618	0.03026
ANKRD7	0	0.0156603	0	0	0	0	0	0
ANKRD9	0.220884	0.236579	0.0791148	0.110304	0.120205	0.128484	0.291139	0.0875432
ANKS1A	0.246539	0.186058	0.272031	0.365865	0.24034	0.214691	0.125015	0.122175
ANKS3	0.121201	0.171002	0.0484607	0.136905	0.497278	0.267983	0.113212	0.185217
ANKS6	0.358178	0.326471	0.393808	0.236948	0.522354	0.499005	0.482222	0.407018
ANKZF1	0.417453	0.258805	0.22191	0.565532	0.627836	0.332829	0.192651	0.27904
ANLN	1.05536	4.32109	5.49868	0.0812278	0.157037	1.02137	2.51092	6.45371
ANO1	0.712241	0.77385	0.555347	0	0.0366168	0.0330214	0.106909	0.105815
ANO1-AS1	0.00418649	0.00191923	0	0	0	0	0	0
ANO10	0.311827	0.248348	0.34469	0.241749	0.291995	0.296407	0.159586	0.265039
ANO6	0.484996	0.534701	0.432308	1.11197	1.24013	0.703771	0.636915	0.471886
ANO7	0.0464563	0.0253826	0.0167672	0	0.0133447	0.0252039	0.0104773	0.0559589
ANO7P1	0.0112877	0.0182075	0	0	0.00351719	0.0613344	0	0
ANO8	0.0599889	0.0402713	0.120835	0.0535942	0.0998466	0.0279205	0.0446897	0.0207903
ANO9	0.00799748	0.106925	0	0.0551343	0.123465	0.0433908	0.074989	0.0680473
ANP32A	2.97057	2.64624	2.38387	2.0859	1.92164	3.50316	2.5136	2.77587
ANP32AP1	0.0118153	0.048454	0.039474	0.0100137	0.0330824	0.158025	0.103781	0.017847
ANP32B	6.62445	8.89015	8.43546	4.05238	3.2902	6.62294	8.24337	8.22265
ANP32BP1	0.0746583	0.0809153	0	0.130774	0.169333	0.250084	0.197751	0.139671
ANP32BP3	0.0140849	0.00783247	0.0244511	0	0.0400029	0.0255116	0.00801352	0.00972848
ANP32C	0.00944018	0.0274293	0	0	0.0482702	0.0951628	0.053085	0.0245148
ANPEP	0.758613	0.435052	0.566215	0.391687	0.157065	0.150461	0.118303	0.233151
ANTXR1	0.241453	0.222269	0.138842	0.463621	0.54212	0.458139	0.453886	0.354439
ANTXR2	0.0283407	0.028483	0.0569631	0.0321851	0.021046	0	0	0
ANXA1	7.80417	6.6741	7.63066	12.7502	3.92558	3.35536	2.97465	3.78657
ANXA10	0.0551804	0.0670974	0.0297345	0.0474504	0.0275733	0.0871909	0.106071	0.0633744
ANXA11	2.35996	2.04624	1.89557	3.75822	3.1084	2.09989	1.71917	1.82526
ANXA2	19.9501	17.0137	18.7624	27.2846	20.5452	20.5789	19.4884	18.7554
ANXA2P1	0.0207798	0.00956845	0.0145635	0.0400877	0.0337027	0.0149027	0.0228241	0.0257592
ANXA2P2	0.338893	0.27487	0.176226	0.594098	1.42339	1.03693	0.809086	0.697312
ANXA2P3	0.0365322	0.0211147	0.0475656	0.258695	0.141945	0.0394362	0.0784244	0.144415
ANXA2R	0.00370552	0.0102843	0.0344021	0.0354615	0.00993122	0.0102957	0	0.0350265
ANXA3	1.36526	1.32383	1.63119	3.16403	2.2699	2.35823	1.72006	2.6226
ANXA4	0.816289	0.600123	0.498414	1.4234	1.54666	0.68518	0.688817	0.720824
ANXA5	5.55052	5.69097	6.04692	2.52954	2.26835	3.95865	3.75074	3.91841
ANXA6	0.0480216	0.122542	0.0878333	0.118564	0.21207	0.170926	0.096377	0.221184
ANXA7	1.35173	1.48341	1.80031	1.15701	0.987842	1.43763	1.33313	1.92057
ANXA9	0.0683321	0.0352731	0.0543788	0.195679	0.169299	0.16317	0.0196098	0.00803542
AOC1	0.0967878	0.0393348	0.038649	0.459402	0.122947	0.0769424	0.0157584	0.00821389
AOC2	0.0417786	0.00356568	0	0	0	0	0	0
AOX1	0.00245197	0.0722185	0.0432541	0.0975416	0.0300906	0.0401634	0.0377825	0.0145036
AP000240.9	0.00414144	0.00382079	0.0353474	0	0	0	0	0
AP000251.3	0	0.0635778	0	0	0	0	0.0261206	0
AP000254.8	0.016383	0	0.0632718	0	0	0	0	0
AP000281.1	0.105623	0.0774915	0.199041	0.099169	0.246374	0.253142	0.175302	0.265338
AP000343.1	0.010991	0.0530816	0.0468319	0	0.0831536	0.0425267	0.0286531	0.00821389
AP000347.2	0.151573	0.11191	0.0667855	0.0527837	0.0128468	0.0184348	0.0330899	0.0401701
AP000350.4	0.0293471	0.0302101	0.0393428	0.130687	0.263226	0.416097	0.356762	0.337413
AP000350.6	0.00370552	0.00689704	0	0	0	0	0	0
AP000354.2	0.092524	0.178369	0.165718	0.830418	0.340979	0.320867	0.412617	0.306481
AP000361.2	0.045222	0.0240256	0.0580632	0.0792933	0.0837639	0.029822	0.0935623	0
AP000442.1	0.0220549	0.0113379	0	0	0	0	0	0
AP000487.5	0.0238265	0.015908	0	0.0709451	0.110819	0.106519	0.0703507	0.0257055
AP000525.9	0.0194466	0.0173751	0	0	0.0279371	0.0445938	0.0100638	0.0311484
AP000568.2	0.0014486	0.0170023	0	0	0	0	0.0196278	0
AP000580.1	0.0108013	0.0181538	0	0	0.0194366	0	0.00879172	0.0213986
AP000662.9	0.00351206	0.0126096	0	0	0.0197243	0.0281453	0.0290031	0.0336608
AP000704.5	0.00671235	0.0117963	0	0	0.00921801	0.0152345	0.0491258	0
AP000769.1	0.446882	0.553294	0.441075	0.611518	0.724052	0.621017	0.297743	0.67052
AP000797.1	0.0326191	0.0243352	0.0697654	0.337955	0.122478	0.106767	0.0877311	0.131421
AP000936.1	0	0.0211576	0.0282847	0	0.0284077	0.024178	0.0234801	0.0178758
AP001007.1	0.105544	0.110307	0.0842448	0	0.0360294	0.0727252	0.035512	0.0381977
AP001062.7	0.0229464	0.0291297	0.0391606	0	0.0324493	0	0.0587724	0.0224066
AP001187.11	0.0139711	0.00619628	0	0.0271515	0	0	0	0
AP001258.4	0.0337447	0.0165316	0.202682	0.112462	0.0433711	0.0667592	0.054424	0.0620562
AP001347.6	0	0.0172776	0	0	0	0.0272306	0.0548416	0.038955
AP001362.1	0	0.00502323	0	0	0	0	0	0
AP001372.2	0.0941626	0.137813	0.164251	0.194184	0.104139	0.229834	0.139134	0.13514
AP001437.1	0.0154426	0.0108738	0	0	0	0	0	0
AP001462.6	0.0014486	0.0126758	0	0	0.00526759	0.0121542	0.00524739	0
AP001596.6	0.0161269	0.00223301	0	0	0	0	0	0
AP001628.6	0.0159205	0.00341991	0.0249144	0	0.0145774	0.0201575	0.0861642	0.0244265
AP001816.1	0.0725958	0.120051	0.335864	0.101178	0.111506	0.0345879	0.0595957	0.108411
AP002381.2	0.00657978	0.00433355	0.0568569	0.0382919	0.0604266	0.0554364	0.0329291	0.10178
AP003068.18	0.0122499	0.0207357	0.0945309	0.05767	0.0472396	0.0430177	0.0775018	0.0496726
AP003068.23	0.0437279	0.00444069	0.0465552	0.104061	0.0766834	0.0312286	0.00588471	0.0207289
AP003733.1	0.0099476	0.0166319	0	0.0636819	0.00872557	0.00696334	0	0
AP004290.1	0.0211431	0.00639958	0	0	0	0	0	0
AP006621.5	0.106089	0.0662965	0.0594285	0.0324139	0.148007	0.0675385	0.117108	0.0492513
AP1AR	0.803384	0.794011	0.486315	0.504098	0.444223	0.599311	0.697732	0.69149
AP1B1	0.336707	0.498638	0.524007	0.133108	0.204243	0.473593	0.398291	0.440308
AP1G1	0.31522	0.399505	0.657114	0.427642	0.468216	0.297582	0.413855	0.480452
AP1G2	0.166077	0.255652	0.171291	0.46691	0.339138	0.188373	0.320628	0.268556
AP1M1	0.141554	0.251603	0.195445	0.146186	0.133488	0.091952	0.224705	0.273387
AP1M2	1.05554	0.979209	1.05396	0.925563	1.23531	1.25137	1.02418	0.944335
AP1S1	1.05713	1.32036	0.887837	0.690282	1.42108	1.57913	1.32145	1.17893
AP1S2	0.4042	0.402633	0.504527	0.176683	0.0990762	0.146155	0.442093	0.237753
AP1S3	1.49687	1.28846	0.925706	0.751558	0.962687	1.41605	1.24413	0.984877
AP2A1	0.436193	0.53068	0.455284	0.269937	0.59594	0.337202	0.653896	0.469934
AP2A2	0.327534	0.313891	0.258221	0.217303	0.284699	0.184671	0.333133	0.298611
AP2M1	3.97908	3.92778	3.17029	3.28251	2.89221	3.71666	2.90717	3.64567
AP2S1	4.70368	6.27935	5.42475	2.6963	2.78691	4.41028	5.15842	4.97129
AP3B1	0.806691	0.992978	1.31132	1.16917	1.30999	0.914631	1.20918	0.815767
AP3D1	1.035	1.21663	0.891233	0.952985	1.00255	1.07932	1.31353	1.68332
AP3M1	0.580127	0.474082	0.638392	0.46792	0.332254	0.494722	0.426128	0.451894
AP3M2	0.194124	0.253967	0.17469	0.0936103	0.0442738	0.158878	0.273453	0.0745836
AP3S1	0.398525	0.484053	0.458073	0.608469	0.569927	0.69786	0.704627	0.533169
AP3S2	0.178717	0.0704113	0.25185	0.0789282	0.233458	0.170613	0.142356	0.199583
AP4B1	0.0620474	0.0841563	0.0897612	0	0.118099	0.115014	0.0532636	0.00945814
AP4E1	0.0556009	0.0893493	0.195058	0.152683	0.282676	0.336269	0.142801	0.115401
AP4M1	0.0537445	0.101204	0.0277801	0.125086	0.192526	0.119416	0.198056	0.0626535
AP4S1	0.00482714	0.0416403	0.0301588	0	0.0204822	0	0.0324269	0.0102715
AP5B1	0.0242761	0.0391033	0	0.074132	0.020164	0.0240706	0.0793161	0.118119
AP5M1	0.225965	0.221047	0.196843	0.203453	0.239447	0.259951	0.315118	0.450624
AP5S1	0.154533	0.248403	0.131633	0.220264	0.130292	0.303516	0.282696	0.2933
AP5Z1	0.273138	0.207457	0.216753	0.245673	0.379148	0.238729	0.25039	0.210112
APAF1	0.178277	0.211256	0.177295	0.194185	0.196576	0.280355	0.220312	0.073921
APBA3	0.074383	0.097004	0.0896703	0.141671	0.102552	0.064637	0.121231	0.0353941
APBB2	0.182985	0.148021	0.154907	0.396069	0.303769	0.217223	0.336744	0.246911
APBB3	0.0321199	0.0325908	0.0410344	0.0902999	0.153485	0.0431872	0.0708687	0.00820775
APC	0.36565	0.297185	0.304517	0.307612	0.592086	0.334935	0.284923	0.268211
APCDD1L	0.0108903	0.00794618	0	0	0	0	0	0
APCDD1L-AS1	0.0821886	0.130588	0.0775126	0	0.00429994	0.0393341	0.043087	0.0943595
APEH	0.414869	0.714747	0.647843	0.194099	0.608913	0.488038	0.485908	0.767337
APEX1	1.57707	1.51107	1.58833	1.81348	1.35949	1.51892	1.09573	1.91248
APEX2	0.520977	0.724225	0.269345	0.494424	0.309809	0.3739	0.697893	0.203088
APH1B	0.049128	0.0195556	0	0.141875	0.0999949	0.133577	0.0170338	0.127133
API5	0.773305	0.855617	0.591939	0.700486	0.671396	0.827388	0.947027	0.67133
APIP	0.573363	0.439284	0.623202	0.35965	0.231353	0.450107	0.319147	0.437317
APITD1	0.329642	0.693902	0.761818	0.453611	0.199712	0.631158	0.630613	0.484133
APLF	0.00306763	0.050712	0	0.0164861	0.0730177	0.133635	0.0821848	0.246297
APLP2	4.96653	4.92451	3.88073	5.91458	6.95602	5.86812	5.18182	5.03653
APMAP	0.898887	1.19875	1.26285	0.900039	1.35083	1.11858	1.25243	1.28776
APOA1BP	0.978703	0.754811	0.898479	0.711926	0.655961	0.96888	0.960515	0.933737
APOBEC3B	0.0562978	0.0687636	0.234976	0.181108	0.0347566	0.0540088	0.0975173	0.421841
APOBEC3C	1.07313	1.04568	1.03673	0.992417	0.911274	0.976582	0.440711	0.574614
APOBEC3D	0.148535	0.087049	0.0432225	0.103618	0.187907	0.125589	0.0212234	0.0440635
APOBEC3F	0.0811396	0.0342045	0	0.101268	0.119028	0.0457865	0.066944	0.0111185
APOBEC3G	0.0493241	0.0249773	0.0650653	0.0266716	0.0744785	0.0293308	0.00804548	0.00530157
APOC1	0.197393	0.373315	0.24609	0.132816	0.114768	0.366193	0.470976	0.487194
APOC1P1	0.0100568	0.0216668	0	0	0	0	0	0
APOE	0.0415812	0.00253479	0	0.106403	0.184541	0.0531474	0.0855293	0.0837536
APOL1	0.422319	0.403068	0.469714	0.550165	0.868393	0.430969	0.588487	0.46494
APOL2	0.150195	0.235315	0.191	0.266757	0.425754	0.203756	0.217712	0.165
APOL3	0.100868	0.124772	0.0282847	0.121069	0.2418	0.102579	0.123127	0.00530157
APOL6	0.616383	0.548732	0.463434	1.11743	1.13584	0.629786	0.631249	0.424279
APOLD1	0.133658	0.242174	0.45162	0.0715949	0.126505	0.183597	0.106932	0.725863
APOO	0.430599	0.444282	0.373004	0.119574	0.149656	0.249288	0.426971	0.315244
APOOL	0.238216	0.108826	0.160926	0.133235	0.0841517	0.0232134	0.0486042	0.0373846
APOOP5	0	0.00467445	0	0	0	0	0	0
APOPT1	1.43414	1.26041	1.5053	1.1572	1.25682	1.30696	0.752353	0.844847
APP	1.62709	1.51647	1.78248	2.62854	2.47204	1.42443	1.64106	1.46127
APPBP2	0.254621	0.345984	0.347898	0.57054	0.588799	0.283857	0.339602	0.302235
APPL1	0.860991	1.04469	0.945649	0.764195	0.507752	0.908832	0.852624	0.776016
APPL2	0.10955	0.133895	0.0565719	0.175201	0.23469	0.0899051	0.215496	0.202414
APRT	3.22338	3.33105	2.73793	2.08678	2.57482	2.47238	2.309	2.19188
APTX	0.417377	0.29312	0.0889621	0.338298	0.29769	0.276469	0.479428	0.548918
AQP11	0	0.0280402	0	0	0	0	0	0
AQP3	0.127017	0.0366327	0.0419359	0.294081	0.657099	0.147481	0.0456356	0.0379864
AQR	0.412216	0.488448	0.789846	0.540747	0.437377	0.33084	0.387863	0.291518
AR	0.110589	0.0359315	0.120473	0.110178	0.0700088	0.0100663	0	0
ARAF	0.256558	0.211784	0.231411	0.131976	0.155291	0.0655335	0.129283	0.122774
ARAP1	0.375305	0.497768	0.488564	0.29244	0.939082	0.325368	0.378973	0.355912
ARAP2	0.333742	0.190173	0.232993	0.31339	0.300912	0.417641	0.552424	0.356183
ARAP3	0.17887	0.227013	0.0777663	0.038982	0.0268722	0.191539	0.170349	0.0783495
AREG	0.0258718	0.0118707	0.0196192	0	0	0	0	0
AREL1	0.516045	0.419584	0.455814	0.235879	0.656159	0.526972	0.509718	0.70357
ARF1	5.49982	5.31218	5.66907	7.49268	4.51309	6.26072	5.25992	5.71203
ARF3	1.00774	1.20155	1.06793	0.727774	0.937087	1.03263	0.922752	1.12754
ARF4	1.64112	1.31623	1.46328	1.66874	1.65532	2.05337	1.59004	1.66313
ARF5	0.108445	0.054593	0.0347864	0.640346	0.265085	0.228748	0.263923	0.473893
ARF6	0.248586	0.500663	0.468341	0.385852	0.285827	0.584131	0.474846	0.374595
ARFGAP1	0.419313	0.425828	0.438376	0.301138	1.29388	0.653585	0.535423	0.50103
ARFGAP2	0.550797	0.490068	0.775051	0.352245	0.494792	0.323797	0.435819	0.576231
ARFGAP3	1.14449	0.699482	0.72209	0.616969	0.638382	0.383702	0.337107	0.262479
ARFGEF1	0.483552	0.398761	0.32817	0.899106	0.590196	0.50989	0.384024	0.214268
ARFGEF2	0.734586	0.451652	0.564552	0.818517	0.534291	0.417092	0.551174	0.619351
ARFIP1	0.557992	0.598143	0.704458	0.720937	0.409345	0.575404	0.346409	0.457387
ARFIP2	0.209411	0.159215	0.201404	0.230363	0.402569	0.166207	0.205189	0.413553
ARFRP1	0.304198	0.396594	0.188476	0.148158	0.162299	0.243146	0.267351	0.227355
ARG2	0.0298426	0.0522514	0.069897	0.0301209	0.133797	0.128169	0.148345	0.279726
ARGLU1	1.77664	1.86925	1.37571	3.33338	3.10071	2.12923	2.19072	1.76345
ARHGAP1	0.488112	0.543827	0.308579	0.209009	0.475536	0.389439	0.32989	0.514569
ARHGAP10	0.507052	0.393274	0.303122	0.488346	0.325767	0.360346	0.380657	0.348032
ARHGAP11A	0.153482	1.54891	1.79084	0.0161175	0.0860745	0.315886	0.619416	2.09766
ARHGAP11B	0.0911118	0.212509	0.378862	0	0.0353773	0.0216879	0.0884162	0.235307
ARHGAP12	0.908437	0.49766	0.497885	0.928637	1.0244	0.66769	0.274356	0.5823
ARHGAP17	0.0790858	0.0415438	0.147571	0.213205	0.178024	0.0480818	0.0230054	0.0999417
ARHGAP18	0.479025	0.5278	0.563066	0.16531	0.300296	0.248462	0.263675	0.0800601
ARHGAP19	0.0576866	0.131597	0.210062	0	0	0	0.0676231	0.103831
ARHGAP21	0.853892	0.691232	0.562862	0.79771	0.559426	0.547846	0.894143	0.698297
ARHGAP22	0.0122348	0.0405341	0	0	0	0.0284734	0.0882335	0.0324386
ARHGAP24	0.00979443	0.00503382	0	0.0510692	0.0332253	0	0	0
ARHGAP26	0.430884	0.461973	0.300719	0.0810001	0.176028	0.226389	0.1901	0.103681
ARHGAP29	4.95572	4.22179	4.06647	3.12851	2.0811	3.05606	2.96195	1.71696
ARHGAP32	0.429842	0.216157	0.265532	0.20233	0.217262	0.171771	0.184312	0.429842
ARHGAP33	0	0.0624038	0.147294	0	0	0.0497868	0.0467392	0.143418
ARHGAP35	1.26496	1.23325	1.31189	1.30172	1.3217	1.17637	0.912776	1.38037
ARHGAP39	0.0530513	0.113186	0.151929	0.0704856	0.146721	0.123909	0.0233854	0.196143
ARHGAP42	0.110801	0.0979085	0.0540874	0.350674	0.176121	0.101248	0.168118	0.145797
ARHGAP5	1.07907	0.97338	1.16869	0.920971	1.38246	0.763916	0.935515	1.03021
ARHGAP8	0.167274	0.170055	0.260727	0.619354	0.376881	0.150495	0.200932	0.0481383
ARHGDIA	1.03608	1.53534	1.48352	0.752207	0.795417	0.991225	1.24244	1.32191
ARHGDIB	4.15399	4.14628	3.88575	3.91623	2.15789	2.36126	2.62043	2.26198
ARHGEF10	0.151594	0.309305	0.13621	0.419183	0.224261	0.329002	0.384957	0.37286
ARHGEF10L	0.0266394	0.200509	0	0.0985582	0.0891999	0.0426936	0.0918427	0.065961
ARHGEF11	0.201956	0.114512	0.206239	0.0752924	0.212336	0.136634	0.174903	0.104448
ARHGEF12	0.519182	0.452316	0.437248	1.04267	0.843094	0.588533	0.747421	0.849609
ARHGEF16	0.178461	0.164668	0.148728	0.0493857	0.0932799	0.106098	0.12202	0.108308
ARHGEF17	0.0852177	0.0743799	0.0326554	0.227582	0.344411	0.144912	0.270655	0.279257
ARHGEF18	0.509922	0.394913	0.312763	0.218954	0.339046	0.263758	0.304497	0.347731
ARHGEF19	0.223993	0.267759	0.237007	0.0831563	0.222426	0.199567	0.227237	0.178884
ARHGEF2	0.253455	0.196531	0.172886	0.147607	0.248627	0.169268	0.0895483	0.133184
ARHGEF25	0.0201966	0.0333513	0	0.0658507	0.0780942	0.0883241	0.019759	0.0850557
ARHGEF26	0.129104	0.206394	0.213512	0.149296	0.252307	0.350978	0.70014	0.228831
ARHGEF26-AS1	0.0502414	0.0037298	0.0434446	0.037409	0.0868039	0.080645	0.0721534	0.0228632
ARHGEF28	0.895952	0.728095	0.682388	1.30921	0.755486	0.672097	0.725313	0.361989
ARHGEF3	0.393798	0.2352	0.175835	0.321058	0.402466	0.325688	0.241707	0.238957
ARHGEF33	0.0146578	0.00971263	0.081368	0	0.041379	0.00344824	0.0605984	0.036195
ARHGEF34P	0.0279506	0.0354106	0	0.142843	0.160614	0.0454352	0.0944642	0.0064682
ARHGEF35	0.0122396	0.0288086	0.0167672	0.131368	0.0520687	0.0141094	0.016509	0.0101827
ARHGEF37	0.0202626	0.0148279	0	0.0443491	0.0928718	0.00959173	0.0366796	0.0613595
ARHGEF39	0.0375673	0.190194	0.331565	0	0.0137087	0.0030995	0.0567081	0.0640336
ARHGEF4	0.0715519	0.0416709	0	0	0.0036607	0.0226155	0.0482535	0.0163684
ARHGEF40	0.0223565	0.00529168	0	0.0647695	0.132601	0.0448047	0.132809	0.020543
ARHGEF5	0.14185	0.111669	0.0817022	0.140681	0.172131	0.124832	0.103367	0.179082
ARHGEF7	0.122647	0.2001	0.121946	0.168589	0.304709	0.193834	0.205544	0.323475
ARID1A	0.879252	0.879047	0.532553	0.581165	0.576113	0.63879	0.536302	0.655609
ARID1B	0.271093	0.301361	0.355536	0.293487	0.464379	0.213954	0.369194	0.412909
ARID2	0.295403	0.455	0.335674	0.259981	0.520541	0.442456	0.382905	0.423617
ARID3A	0.114379	0.137479	0.195094	0.187538	0.263603	0.232137	0.0924211	0.442182
ARID3B	0.0338745	0.0882042	0.0818924	0.0618402	0.097278	0.0460787	0.03068	0.0530144
ARID4A	0.465764	0.456057	0.758682	0.515421	0.737304	0.657742	0.526086	0.534156
ARID4B	2.26465	1.19353	1.44952	1.56553	2.73346	1.75701	1.50727	2.41201
ARID5A	0.069998	0.075185	0	0.0188214	0	0.0123899	0.0741792	0
ARID5B	0.239651	0.154857	0.0430339	1.39026	1.20527	0.486696	0.115091	0.196952
ARIH1	0.79946	0.499461	0.39602	0.843694	0.623736	0.523933	0.53304	0.61808
ARIH2	0.827724	0.889431	0.634329	0.660648	0.571139	0.559313	1.15092	0.922034
ARIH2OS	0	0.0171819	0	0	0	0	0	0
ARL1	0.641401	0.573579	0.63407	0.717753	0.710151	0.601756	0.584172	0.747702
ARL11	0.0503184	0.0208114	0	0.0474596	0.176554	0.0484206	0.0726176	0.147584
ARL13B	0.469862	0.808115	0.74964	0.117098	0.434942	0.698873	1.20486	0.682997
ARL14	0.325364	0.361869	0.238289	0.191961	0.0986183	0.301684	0.20821	0.075176
ARL14EP	0.568349	0.384183	0.267461	0.60924	0.604694	0.52649	0.530035	0.43309
ARL16	0.558004	0.592108	0.588036	0.902937	0.900005	0.714233	0.615668	0.418065
ARL2	1.00516	1.01976	1.11135	0.400457	0.543018	1.04876	1.21937	1.1884
ARL2BP	0.344863	0.549431	0.474254	0.222361	0.155406	0.239377	0.31276	0.272787
ARL3	0.502701	0.630468	0.613552	0.868114	0.534151	0.705157	0.56958	0.609788
ARL4A	0.24263	0.345099	0.303439	1.02827	0.675465	0.607901	0.847915	0.680162
ARL4C	2.13048	1.91048	1.97111	1.82818	1.49662	1.71552	1.93374	1.20765
ARL4D	0.0102516	0.033553	0	0	0.0786236	0.102792	0.107889	0.0608823
ARL5A	0.997879	0.722403	0.544361	0.790064	0.732182	0.920348	0.76488	0.749681
ARL5B	0.434587	0.275556	0.30605	0.270133	0.236802	0.400265	0.359721	0.652607
ARL6	0.112457	0.121946	0.123015	0.0868252	0.0553276	0.0771167	0.0944421	0.0528762
ARL6IP1	1.95388	5.16178	7.88997	2.23239	1.94091	2.71877	1.99052	9.33268
ARL6IP1P2	0.0174279	0.0481364	0.0601308	0.061003	0.0920407	0.0776649	0.0808975	0.169099
ARL6IP1P3	0.0122224	0.0526487	0.115588	0.0241905	0.037495	0.0662014	0.0244823	0.122203
ARL6IP5	1.21803	0.696771	0.810317	2.72137	1.38401	0.960788	0.667966	0.322703
ARL6IP6	0.294127	0.360828	0.451275	0.156138	0.211701	0.269245	0.562685	0.274915
ARL8A	0.166057	0.136834	0.194557	0.323389	0.186993	0.204189	0.0892631	0.230204
ARL8B	0.898808	0.760661	0.460048	1.01743	0.701104	0.665126	0.707361	0.6502
ARMC1	0.463235	0.750228	0.464706	0.227973	0.387658	0.353901	0.585779	0.564813
ARMC10	0.657189	0.503417	0.691556	0.834205	0.537599	0.615469	0.694659	0.746062
ARMC10P1	0	0.0117828	0.0296897	0	0	0	0	0
ARMC2	0.0618305	0.0601719	0	0.0501204	0.169662	0.156729	0.0924459	0.0359516
ARMC3	0.026478	0.0377574	0.0907973	0	0	0	0	0
ARMC5	0.232129	0.222594	0.364496	0.16972	0.326588	0.198871	0.274643	0.245863
ARMC6	0.165378	0.20025	0.3773	0.0759577	0.204754	0.224907	0.282109	0.406109
ARMC7	0.165497	0.127364	0.233262	0.11039	0.154438	0.121043	0.116647	0.27699
ARMC8	0.354796	0.258541	0.162174	0.241584	0.314841	0.292071	0.35575	0.228732
ARMC9	0.116161	0.15949	0.0816284	0.163236	0.257848	0.175212	0.222427	0.154132
ARMCX5	0.0429812	0.0721514	0.0711573	0.0511904	0.051888	0.0205739	0.0699161	0.0469697
ARNT	0.161606	0.153261	0.131704	0.147093	0.26508	0.216379	0.13971	0.230158
ARNT2	0.0399626	0.0537167	0.161394	0	0.0122839	0.0279216	0.0492906	0.0129364
ARNTL	0.222226	0.179579	0.138339	0.0658511	0.0559488	0.100975	0.0121181	0.111489
ARNTL2	0.374657	0.591954	0.509277	0.815795	0.485914	0.493411	0.748161	0.565608
ARPC1A	2.4685	2.21325	2.53092	2.4572	1.29741	2.16705	1.94435	2.21657
ARPC1B	5.99252	5.64621	4.64425	6.03421	6.10025	5.97318	5.19655	4.75401
ARPC2	8.0223	6.19334	7.30677	7.62817	4.79911	7.47403	6.92602	6.40936
ARPC3	3.12467	2.49451	2.6311	3.17442	3.23428	2.89045	2.9103	2.4922
ARPC3P1	0.00274481	0.0210572	0	0.0475368	0.0263608	0.00554531	0	0
ARPC3P2	0.0146997	0.00813723	0	0.193694	0.0627988	0.0449085	0.0306392	0.0435919
ARPC3P5	0	0.0186783	0	0	0.0202831	0.00959726	0.0161546	0.022098
ARPC4	0.91478	0.883475	1.01462	0.788417	1.02724	1.26376	1.30368	1.54585
ARPC5	3.97502	4.59788	5.26327	7.46838	4.68243	3.84577	3.95106	4.28166
ARPC5L	2.55007	2.4686	2.13746	2.0347	1.49991	1.9978	2.68297	2.46226
ARPP19	0.899091	0.992466	1.07109	0.647192	0.603087	0.570736	0.932155	1.03085
ARRB1	0.151574	0.0998084	0.085473	0.17975	0.196771	0.10836	0.106264	0.0109173
ARRB2	0.312573	0.241733	0.295234	0.732107	0.834382	0.444581	0.364334	0.314883
ARRDC1	0.662888	0.428344	0.465347	0.621338	0.543165	0.546705	0.495374	0.339673
ARRDC2	0.11274	0.123331	0.203655	0.155427	0.10798	0.0723799	0.0646921	0.240135
ARRDC3	0.19152	0.0890994	0.140085	0.104306	0.198297	0.206277	0.068833	0.125193
ARRDC4	0.0555343	0.0402365	0.0694175	0.0500536	0.0331901	0.06744	0.0387956	0.0778069
ARSA	0.0445156	0.0348597	0	0.112339	0.185155	0.0471276	0.0775892	0.00803542
ARSB	0.0519772	0.069921	0.162872	0.0169132	0.03656	0.0172934	0.0974474	0.0999076
ARSD	0.180231	0.203601	0.097784	0.275897	0.633782	0.32117	0.187432	0.165331
ARSI	0.012003	0.0579951	0	0	0.0896227	0.0720692	0.107276	0.110751
ARSK	0.125451	0.0964358	0.114643	0.165076	0.138277	0.233536	0.126908	0.0813198
ARTN	0.115253	0.0879492	0.0160357	0.0349036	0.0382484	0.0501005	0.0668507	0.02693
ARV1	0.184546	0.169555	0.171815	0.187821	0.0916057	0.19281	0.202463	0.193479
ARVCF	0.0171844	0.0571907	0.0169887	0.037999	0.0386108	0.064605	0.0981387	0.140299
ASAH1	0.793136	0.768795	0.644742	2.25233	2.81808	1.20258	0.980696	1.27431
ASAH2B	0.0124831	0.0340685	0.0372617	0.036451	0.0401262	0.0192952	0.0486602	0.00494491
ASAP1	1.8555	2.06292	1.75823	1.78527	1.40601	1.83502	2.43474	1.91901
ASAP2	0.933825	0.997142	0.896975	0.682643	0.62557	0.851485	1.02206	0.833986
ASAP3	0.0436959	0.0184145	0	0.0425778	0.0808815	0.0800881	0.106444	0.0869744
ASB1	0.463177	0.387467	0.38868	0.341138	0.394712	0.359285	0.441196	0.364014
ASB13	0.215007	0.0718585	0.0372852	0.0549614	0.0680498	0.17678	0.147706	0.18316
ASB16-AS1	0.0522265	0.0865861	0.113184	0.0855452	0.10302	0.134312	0.0786804	0.0490624
ASB6	0.107494	0.0902326	0.245276	0.114609	0.134589	0.044509	0.0952967	0.0371831
ASB7	0.117616	0.108121	0.116251	0.246374	0.139802	0.105736	0.175636	0.266153
ASB8	0.246363	0.284212	0.405918	0.365003	0.306235	0.210246	0.336148	0.303165
ASB9	0.117339	0.0442796	0.0304381	0.0401122	0.108395	0.0692775	0.0948964	0.0657968
ASCC1	0.499944	0.470526	0.540849	0.639519	0.613805	0.460872	0.55999	0.669915
ASCC2	0.408214	0.298917	0.367515	0.273856	0.312154	0.2498	0.337942	0.289109
ASCC3	0.420193	0.602609	0.394072	0.228176	0.436168	0.448334	0.58956	0.286072
ASF1A	0.75251	0.753649	0.930874	0.506806	0.387136	0.572345	0.71707	0.476151
ASF1B	0.200162	0.876454	0.606204	0	0.00424811	0.192733	0.856734	0.47189
ASGR1	0.00330652	0.0146138	0	0.0360119	0.0260347	0.0158259	0.00524739	0
ASH1L	0.658223	0.652583	1.04091	0.998405	1.00698	0.582075	0.612415	0.70246
ASH1L-AS1	0.0309485	0.0264993	0.0146103	0	0.0526677	0.0450597	0.0467689	0.0563601
ASH2L	0.213895	0.225752	0.258855	0.162112	0.294152	0.218643	0.338944	0.25464
ASIC1	0.0540807	0.0436303	0.0396858	0	0	0.0022563	0.0279983	0
ASIC3	0.00791572	0.00881161	0.0527376	0.0168032	0.0697647	0.0358657	0.00523394	0.0387619
ASL	0.218361	0.226081	0.160656	0.148535	0.202551	0.0933754	0.173884	0.188189
ASMTL	0.301945	0.185841	0.091492	0.286489	0.256333	0.262162	0.210986	0.226047
ASNA1	0.434905	0.472937	0.744119	0.487565	0.575235	0.787386	0.575164	0.660011
ASNS	0.708649	0.47221	0.413767	0.205936	0.364582	0.961322	0.996086	1.37316
ASNSD1	0.336855	0.519576	0.369567	0.333356	0.265715	0.417552	0.458891	0.440886
ASNSP1	0.012095	0.0045743	0	0	0.00610404	0.0166473	0.00712346	0.0111185
ASPH	6.0784	6.54398	5.67741	7.22062	4.19506	4.97657	5.18074	4.68402
ASPHD1	0.0847682	0.0908053	0.0657617	0.0727862	0.194523	0.181006	0.163875	0.19915
ASPM	0.316396	2.10662	3.38252	0.00982632	0.291739	0.597381	0.896418	5.48537
ASPSCR1	0.21077	0.55773	0.391203	0.380122	0.683506	0.364942	0.465478	0.418972
ASRGL1	0.0483735	0.188029	0.193505	0	0.124395	0.315576	0.256538	0.226301
ASS1	0.640402	0.566094	0.375679	1.78882	1.59492	0.542202	0.413267	0.558686
ASTE1	0.058982	0.0449002	0	0	0.0282507	0.0226049	0.0670868	0.0270112
ASTN2	0	0.032879	0	0	0	0	0	0
ASUN	1.38142	1.08941	1.33372	0.957584	0.880588	1.10022	1.0831	1.2957
ASXL1	0.631052	0.898787	0.71317	0.866869	0.708683	0.479319	0.74119	0.674731
ASXL2	0.28476	0.492862	0.573911	0.84952	0.56433	0.28656	0.429932	0.31832
ATAD1	0.321618	0.369543	0.449599	0.420851	0.335952	0.234667	0.4867	0.309659
ATAD2	1.01359	2.13388	1.38248	0.0850655	0.252491	0.472375	2.51138	1.1229
ATAD2B	0.222468	0.139179	0.0797489	0.196158	0.137412	0.0548414	0.0573063	0.104542
ATAD3A	0.41841	0.644377	0.470037	0.107168	0.275038	0.304397	0.484922	0.486845
ATAD3B	0.262866	0.459795	0.469173	0.163704	0.300313	0.235219	0.298994	0.474036
ATAD3C	0.0371064	0.020302	0.0372617	0.0792333	0.098632	0.0285281	0.0511422	0.12813
ATAD5	0.264972	0.775837	0.475877	0.0655163	0.0756902	0.156245	0.904985	0.414221
ATE1	0.177581	0.22947	0.197633	0.268179	0.133415	0.199411	0.260131	0.235487
ATF1	0.358687	0.460613	0.627155	0.462263	0.409307	0.483871	0.467821	0.328331
ATF2	0.466583	0.589962	0.573789	0.906022	0.602589	0.528357	0.500839	0.80611
ATF3	0.151196	0.150359	0.19057	0.491246	0.449013	0.374322	0.453687	0.104209
ATF4	2.95054	3.15988	3.86401	5.2743	3.14667	3.38414	3.21433	4.42452
ATF4P3	0.0225772	0.0262748	0.0196192	0.0391169	0.0447308	0.0473918	0.0666624	0.138579
ATF4P4	0.050176	0.0429627	0.0386608	0.0209648	0.15894	0.0375256	0.0348388	0.0875754
ATF5	0.354367	0.535788	0.591636	0.446782	0.544384	0.491737	0.806565	0.545788
ATF6	0.771649	0.550427	0.589089	0.996417	1.11554	0.773067	0.674456	0.632418
ATF7	0.210558	0.200539	0.292501	0.211416	0.188153	0.110274	0.115083	0.297427
ATF7IP	0.232782	0.348079	0.325426	0.547299	0.507958	0.523749	0.250706	0.775353
ATG10	0.127107	0.263214	0.275052	0.160176	0.222381	0.373061	0.197683	0.43666
ATG12	0.809751	0.623364	0.906822	0.94363	0.966742	0.772666	1.03832	0.881373
ATG13	0.391587	0.378431	0.330492	0.448384	0.459037	0.367275	0.210712	0.332107
ATG14	0.488967	0.289323	0.537537	0.472242	0.577073	0.507181	0.473103	0.348547
ATG16L1	0.369263	0.415106	0.347947	0.176199	0.277877	0.378237	0.238653	0.310575
ATG16L2	0.07087	0.0648622	0.235761	0	0.00369137	0.0441292	0.0980788	0.00981162
ATG2A	0.190936	0.156817	0.300264	0.0848062	0.270456	0.221251	0.281767	0.203993
ATG2B	0.0383798	0.026332	0.111662	0.0231595	0.0263806	0.0713323	0.0194511	0.0595897
ATG3	1.44224	1.27023	1.11444	0.883586	0.859535	1.09304	1.17357	1.34347
ATG4A	0.159989	0.174463	0.200717	0.0726198	0.118469	0.205063	0.202473	0.217128
ATG4B	0.596786	0.697933	0.759181	0.557001	0.737921	0.652115	0.674722	0.471292
ATG4C	0.0768231	0.155339	0.103754	0.164482	0.129852	0.0674789	0.179081	0.23133
ATG4D	0.191488	0.139955	0.0631278	0.0283131	0.03985	0.150222	0.147298	0.0863673
ATG5	0.589053	0.450142	0.764244	0.741826	0.427172	0.478524	0.413026	0.45432
ATG7	0.106209	0.211763	0.0867626	0.296662	0.14581	0.204761	0.196722	0.100977
ATG9A	0.279256	0.155667	0.374196	0.119325	0.29325	0.140467	0.190587	0.525138
ATG9B	0.054038	0.0234639	0.203746	0.365311	0.441409	0.0991238	0.06947	0.0106031
ATHL1	0.219486	0.200198	0	0.265447	0.902596	0.260394	0.389899	0.202702
ATIC	1.98358	2.33152	2.51611	1.93506	1.83241	2.54411	2.15925	2.1759
ATL1	0.0766539	0.0522384	0	0.254357	0.162017	0.0825304	0.0462351	0.0589833
ATL2	0.219505	0.325013	0.378471	0.174024	0.168897	0.200697	0.25935	0.233266
ATL3	1.05322	1.51774	1.50062	1.22216	0.887222	1.17531	1.77429	1.77811
ATM	0.390162	0.236871	0.398828	0.276344	0.340128	0.297444	0.36073	0.404772
ATMIN	0.486725	0.348605	0.543577	0.313923	0.398978	0.590394	0.468122	0.600683
ATOX1	4.7881	3.7926	3.97988	2.05124	3.26285	3.61427	3.73388	3.03848
ATP10D	0.145387	0.34029	0.0970848	0.506134	0.878649	0.463364	0.569947	0.332557
ATP11A	0.382256	0.436544	0.389495	0.438086	0.684571	0.430587	0.378259	0.611945
ATP11B	0.29504	0.297955	0.275609	0.360302	0.256781	0.342867	0.472684	0.742097
ATP11C	0.271956	0.280978	0.244254	0.249175	0.34017	0.183088	0.256359	0.256244
ATP13A1	0.0721584	0.218328	0.315615	0.0688822	0.195581	0.138161	0.168814	0.254395
ATP13A2	0.146869	0.140302	0.195209	0.0456629	0.130561	0.0787149	0.0907678	0.176596
ATP13A3	1.57962	1.8046	1.57041	3.52853	3.28802	2.30669	2.72866	1.7155
ATP1A1	3.5911	3.56184	3.78909	1.78977	2.32483	2.78718	2.76086	2.51491
ATP1B1	2.7081	2.30447	1.15739	2.09322	1.37119	1.72756	2.58953	1.47817
ATP1B3	0.77451	1.05209	0.658896	0.243005	0.402282	0.599488	0.95826	0.656269
ATP2A2	1.22497	1.22229	0.947301	0.837144	0.915525	0.743361	1.0215	0.852312
ATP2A3	0.0210283	0.00528481	0	0	0.0164595	0	0	0.0691133
ATP2B1	1.15943	1.10539	0.705235	0.544956	0.91085	1.01643	1.16081	0.931785
ATP2B4	0.252977	0.207499	0.229155	0.445682	0.728411	0.318688	0.224101	0.285928
ATP2C1	1.25154	1.10966	1.25432	0.690986	1.28219	1.05072	1.30043	1.94939
ATP2C2	0.0132355	0.0205975	0.0232867	0	0	0.0276601	0.0232792	0.105284
ATP5A1	2.22561	1.91473	2.0296	1.58314	1.51566	1.98444	2.10533	2.01345
ATP5A1P2	0.0139282	0.0203992	0.0359487	0	0.0270883	0.00879013	0.0439821	0.0219644
ATP5B	4.60954	4.42306	5.59279	3.24739	3.25175	4.07611	4.41431	3.43048
ATP5C1	2.22144	1.96005	2.20316	2.98276	2.07665	2.86238	2.60241	2.08329
ATP5C1P1	0.0034903	0.025952	0.0523179	0.0557736	0.0879099	0.0970723	0.0595926	0.0257336
ATP5D	1.03059	1.09775	0.975833	1.03949	0.985867	1.15436	1.01708	1.08344
ATP5E	14.7473	13.6551	13.6048	5.53915	11.362	14.8069	13.1179	12.4319
ATP5EP2	0.910861	0.875059	0.948406	0.314486	1.33541	1.3448	1.25691	1.35555
ATP5F1	1.62092	1.55274	1.48005	1.54277	1.14697	1.47403	1.4897	1.4269
ATP5G1	1.33882	1.35733	0.820778	0.670609	0.710907	0.850236	1.09338	0.73006
ATP5G1P5	0.00122598	0.0141689	0	0	0.0331661	0.0151809	0.0216178	0.0132409
ATP5G1P6	0.00320532	0.00634541	0	0	0.00533521	0.0151439	0.00523394	0
ATP5G1P7	0.00506398	0.0186262	0	0	0	0	0	0
ATP5G2	3.24428	2.75326	2.98207	5.04562	3.59474	3.82215	2.81331	3.45395
ATP5G2P1	0.0360565	0.00917582	0	0	0.0241197	0.047997	0.0851889	0.0271485
ATP5G2P3	0.0125137	0.0213195	0	0.114188	0.00692649	0.0160186	0.0110494	0
ATP5G2P4	0.0369941	0.0296241	0	0.225469	0.209783	0.172168	0.129287	0.210228
ATP5G3	10.8506	11.3795	10.2548	7.47354	6.44188	10.7249	11.9992	9.95693
ATP5H	3.43415	3.74177	3.57575	3.07083	2.71681	3.40412	3.39907	3.02139
ATP5HP1	0.0238613	0.0263911	0	0	0.0586492	0.0307553	0.0504133	0.0159473
ATP5I	6.71405	6.75764	6.3126	2.54585	5.12998	5.67548	5.38375	5.36752
ATP5J	4.12701	3.77025	4.04828	3.12636	2.55977	3.13426	3.77336	2.72535
ATP5J2	5.22436	4.94993	5.52204	2.28241	3.51648	4.61117	4.47247	4.14007
ATP5JP1	0.0378893	0.0299312	0	0.0825272	0.123823	0.0886181	0.101998	0.110754
ATP5L2	0.00199303	0.0168809	0	0	0.0329235	0.0505578	0.0364027	0.0413944
ATP5LP2	0.0229351	0.0204247	0	0.0875529	0.062447	0.0496973	0.0730437	0.154633
ATP5LP3	0.131181	0.16767	0.180999	0.0622204	0.371689	0.314678	0.378242	0.375269
ATP5O	2.34802	2.14756	2.23679	2.06379	1.44633	2.46381	2.18675	1.79608
ATP5S	0.288929	0.475694	0.164184	0.305913	0.466477	0.349354	0.397942	0.533453
ATP6AP1L	0.0991697	0.0366522	0.0301588	0.0569444	0.0433429	0.0456804	0.0301234	0.023661
ATP6AP2	0.660331	0.60287	0.493269	0.99608	1.17359	0.805452	0.843914	0.517813
ATP6V0A1	0.436397	0.308902	0.390167	0.25777	0.521928	0.368054	0.250656	0.244019
ATP6V0A2	0.142493	0.151817	0.31577	0.0956025	0.0872379	0.235702	0.30361	0.327356
ATP6V0A4	0.0275903	0.0607533	0.0432225	0.139659	0.0672251	0.0509673	0.0709644	0
ATP6V0B	1.55916	1.6527	1.14362	1.63523	1.35446	1.36012	1.15525	1.52776
ATP6V0D1	0.536709	0.437481	0.227312	0.343102	0.470159	0.518388	0.509285	0.432867
ATP6V0E1	3.31766	3.03372	2.46365	4.2898	3.62494	3.55947	3.26395	2.80638
ATP6V0E2	0.124027	0.137459	0.0621309	0.0781645	0.160536	0.206521	0.339929	0.568985
ATP6V1A	0.383947	0.487041	0.588028	0.392926	0.737728	0.728131	0.686722	0.60267
ATP6V1B2	0.244636	0.116485	0.12553	0.25045	0.143049	0.227913	0.143404	0.23514
ATP6V1C1	0.856535	0.811279	0.951633	1.07564	0.65546	0.731591	0.829277	0.874118
ATP6V1C2	0.0685437	0.0432083	0	0	0.0829711	0.0793336	0.0952432	0.253187
ATP6V1D	1.17745	1.29658	1.41971	1.51406	1.19835	1.76826	1.53327	1.23506
ATP6V1E1	0.744174	0.72846	0.552904	0.635958	0.922108	0.738954	0.703733	0.751104
ATP6V1E2	0.207607	0.225489	0.112975	0.103704	0.096242	0.269615	0.159621	0.195255
ATP6V1F	1.41203	1.25954	1.17442	1.887	1.37627	1.26365	1.72386	1.17149
ATP6V1G1	2.53075	1.79086	1.9852	3.65398	3.01679	2.84085	2.25857	1.79627
ATP6V1H	0.280741	0.302991	0.101664	0.239661	0.330174	0.300241	0.313998	0.192497
ATP8B1	0.134948	0.301784	0.185674	0.522178	0.54237	0.375609	0.40402	0.277567
ATP8B3	0.0377795	0.0506312	0.0867369	0	0.00424811	0	0	0.0441796
ATP8B5P	0.00381743	0.0164212	0.0244511	0	0.0184186	0.0183981	0.0408497	0.00494491
ATP9A	0.202908	0.180493	0.117206	0.209771	0.266173	0.0421243	0.167097	0.225235
ATPAF1	0.496214	0.633447	0.703146	0.724791	0.359097	0.399248	0.432946	0.297974
ATPAF2	0.211801	0.322253	0.139359	0.293709	0.209826	0.191447	0.21949	0.251866
ATPIF1	2.85454	2.36887	2.75506	1.21744	1.42697	2.33089	1.93397	2.68198
ATR	0.369467	0.421068	0.389928	0.459458	0.556686	0.371039	0.413172	0.164647
ATRAID	0.93954	1.06528	1.10438	1.38992	1.34075	1.32986	0.813081	1.38637
ATRIP	0.00136391	0.105969	0.0955007	0.0260518	0.0675105	0.0320658	0.0606234	0.0783806
ATRN	0.139441	0.180095	0.127171	0.225407	0.33909	0.200398	0.252824	0.339591
ATXN1	0.392376	0.188331	0.214125	0.462651	0.493933	0.325451	0.278129	0.230852
ATXN10	2.21952	1.96987	1.69924	2.51713	2.18753	1.8158	1.65579	1.6744
ATXN1L	0.157236	0.134147	0.0531369	0.234947	0.180268	0.0716336	0.109447	0.110504
ATXN2	0.990552	1.01748	0.837683	1.80694	1.6545	1.17601	0.868936	1.0412
ATXN2L	1.72073	1.68667	1.67135	1.02675	1.45601	1.26637	1.89865	1.95422
ATXN3	0.0722681	0.0759873	0.1233	0.0733941	0.150063	0.103507	0.0615081	0.130949
ATXN7	0.326876	0.192692	0.233567	0.395889	0.434292	0.269944	0.261691	0.450731
ATXN7L1	0.0479544	0.0435377	0.0943748	0.074538	0.0789313	0.124323	0.0566801	0.104516
ATXN7L2	0.00268524	0.0353148	0.0616945	0.0406432	0.0763998	0.049169	0.0115914	0.0747123
ATXN7L3	0.343106	0.328383	0.190419	0.239996	0.377573	0.294353	0.215403	0.19349
ATXN7L3B	1.05193	0.94722	1.02264	1.95821	1.01969	1.34473	0.780071	1.07941
ATXN8OS	0.0468359	0.04782	0.0357532	0.0684207	0.0853786	0.0824644	0.0807197	0.0484966
AUH	0.14314	0.164019	0.032405	0.516286	0.309178	0.26248	0.101416	0.182188
AUNIP	0.0886584	0.111794	0.137797	0	0.0242573	0.0401396	0.105988	0.120335
AUP1	0.872779	0.658125	0.888917	0.830825	0.714719	0.728934	0.848233	0.749348
AURKA	0.147732	1.55157	2.60519	0.0318594	0.0964804	0.483961	0.314128	2.74561
AURKAIP1	2.40832	2.35993	3.07337	2.42481	2.01797	2.08468	2.36082	2.0614
AURKB	0.263651	1.48106	2.04454	0	0.00965297	0.0629041	0.483354	1.17966
AVEN	0.205682	0.268057	0.143052	0.118478	0.163715	0.162222	0.483091	0.348975
AVL9	0.365125	0.312329	0.281187	0.37243	0.41985	0.288167	0.268827	0.312958
AVPI1	0.289281	0.139776	0.0620675	0.305604	0.219767	0.283142	0.195442	0.229122
AXDND1	0.113671	0.021052	0	0.0238116	0.0273302	0.0242351	0	0
AXIN1	0.189232	0.303833	0.165617	0.209945	0.26838	0.308803	0.276166	0.586701
AXL	1.33751	1.91225	1.95812	0.688458	0.813005	1.4424	2.2626	2.43967
AZI1	0.0661625	0.194246	0.205643	0.0615344	0.0884755	0.142649	0.230267	0.216679
AZI2	0.610902	0.434489	0.575771	0.42743	0.473109	0.414896	0.598235	0.796718
AZIN1	0.991517	0.864932	0.867321	0.635736	0.37513	0.428787	0.786829	0.821473
B2M	9.65993	8.54499	8.22903	15.6882	14.98	11.6465	10.9198	11.7282
B3GALNT1	0.0698987	0.0715254	0.102316	0.0768511	0.0600246	0.16884	0.208521	0.271452
B3GALNT2	0.30182	0.248111	0.102367	0.34056	0.293988	0.299864	0.438922	0.129141
B3GALT5	0.00595563	0.0256768	0.0395532	0	0	0	0	0
B3GALT6	0.191688	0.353646	0.257643	0.11029	0.294858	0.17218	0.257204	0.214547
B3GALTL	0.0836639	0.122128	0.0200039	0	0.0480767	0.0323274	0.168473	0.180942
B3GAT2	0.00136391	0.00418326	0.0413787	0.0254441	0.0419157	0.0240976	0.0811125	0.0541422
B3GAT3	0.147403	0.328469	0.251611	0.224894	0.253623	0.214593	0.367457	0.469416
B3GNT1	0.120872	0.206501	0.115676	0.063299	0.189934	0.153025	0.21282	0.377834
B3GNT2	0.300686	0.365274	0.513714	0.310547	0.259346	0.211786	0.306905	0.347788
B3GNT3	0.633345	0.724821	0.628191	0.241862	0.344044	0.22548	0.15065	0.0792673
B3GNT4	0.0221261	0.0622733	0	0.0465966	0.0652444	0.0190879	0.0370434	0.0801677
B3GNT5	0.359191	0.409546	0.13585	0.309184	0.257986	0.294511	0.281252	0.360259
B3GNT7	0.0847603	0.035028	0.0334114	0.191451	0.118747	0.0369752	0.0128847	0.0179183
B3GNT9	0.0849545	0.0419563	0.0395268	0	0.0701929	0.0478346	0.0263547	0.0499812
B3GNTL1	0.22573	0.276873	0.230567	0.0305574	0.0844073	0.132695	0.131624	0.2639
B4GALNT1	0.0562659	0.0843499	0.0470737	0	0.0457467	0.124749	0.263325	0.208237
B4GALNT3	0.0415022	0.00403793	0	0	0	0	0	0
B4GALNT4	0.0268589	0.0727027	0	0	0.0280631	0.0027183	0.0337868	0.0109173
B4GALT1	0.805963	0.719213	0.535221	0.887661	1.21056	1.11179	1.03278	0.743789
B4GALT2	0.435329	0.589252	0.432023	0.16706	0.32749	0.504393	0.52138	0.525822
B4GALT3	0.304398	0.260202	0.164101	0.257312	0.396753	0.261331	0.20012	0.183204
B4GALT4	0.194969	0.259557	0.0653881	0.210647	0.320625	0.280074	0.345649	0.376956
B4GALT5	0.805798	0.517475	0.452915	0.833987	0.971327	0.677372	0.575948	0.627781
B4GALT6	0.0366569	0.0456908	0.0543461	0	0.0149484	0.00883554	0.0370473	0.0668342
B4GALT7	0.207066	0.334676	0.44562	0.120895	0.536065	0.219595	0.271206	0.236926
B9D1	0.376723	0.256806	0.168001	0.0993465	0.320629	0.334183	0.260329	0.305334
B9D2	0.20599	0.15363	0.523904	0.184267	0.227197	0.130586	0.0932539	0.155795
BABAM1	1.18621	0.97864	1.5619	0.774858	0.917377	0.894352	1.01701	1.11801
BACE1	0.0300838	0.0870297	0.0601746	0	0.061775	0.144738	0.156447	0.257379
BACE2	0.447478	0.394152	0.6026	0.751237	0.711622	0.850252	0.846157	0.540867
BACH1	0.361391	0.221664	0.216115	0.361749	0.262028	0.253958	0.180576	0.260968
BACH2	0.0242962	0.0204143	0	0.0793939	0.0299752	0	0.0482312	0.0277299
BAD	0.620585	0.753192	0.743561	0.73668	0.623877	0.77372	0.92312	0.562117
BAG1	0.473051	0.30604	0.149528	0.668564	0.70468	0.325075	0.430543	0.352945
BAG2	0.702054	0.762667	0.996636	0.665452	0.384032	0.592676	0.855226	0.678998
BAG3	0.529136	0.587885	0.540045	0.715766	0.531923	0.394912	0.52167	0.695205
BAG4	0.0867782	0.16144	0.0388573	0.150328	0.0827202	0.167361	0.0968329	0.170907
BAG5	1.66186	1.96274	1.90621	1.90935	1.6175	1.90115	1.83181	1.54256
BAHD1	0.0580488	0.107179	0.172093	0.0537722	0.0662431	0.105033	0.130953	0.219556
BAI2	0.066876	0.0446715	0.0440593	0	0.0523991	0.0244261	0.0316373	0.00820775
BAIAP2	0.637007	0.87846	0.794764	0.986696	1.02939	0.43381	0.484846	0.556157
BAIAP2-AS1	0.262976	0.114681	0.0668117	0.150996	0.257254	0.280302	0.262306	0.314968
BAIAP2L1	1.42881	1.38659	0.953615	1.068	0.437558	1.10246	0.908643	0.623558
BAIAP2L2	0.0794258	0.187445	0.115979	0.00420836	0.0239462	0.0214943	0.128609	0.158372
BAIAP3	0.0414445	0.077203	0.0353474	0.046154	0.0425509	0.0628776	0.0038554	0.0296918
BAK1	0.110721	0.241958	0.336703	0.0393535	0.120566	0.143324	0.115572	0.1367
BAK1P1	0	0.0091135	0.0675357	0.00885171	0.0133376	0.0232602	0.0255996	0.0162947
BAMBI	0.0172095	0.0448795	0.0691198	0.0587043	0.296422	0.155719	0.0692834	0.117688
BANF1	1.58994	1.91427	1.57169	1.24084	1.40645	2.58956	2.56813	2.085
BANK1	0.0395224	0.0250597	0.038649	0.0505473	0.106632	0.0298727	0.0293293	0.0592896
BANP	0.109946	0.150052	0.217957	0.267778	0.229802	0.164674	0.168948	0.249868
BAP1	0.185537	0.34519	0.119634	0.152527	0.23552	0.3432	0.36766	0.574702
BARD1	0.260321	0.746084	0.549456	0	0.0431118	0.159886	0.909419	0.169917
BARX2	0.201575	0.256346	0.218758	0.127199	0.205151	0.194391	0.178018	0.144933
BATF	0.824345	0.590476	0.578099	2.19397	1.20527	1.66237	0.847625	0.759317
BAX	1.3153	1.59939	1.78714	0.568449	1.23062	1.28346	1.33299	1.22655
BAZ1A	1.20806	1.15157	0.973324	0.861528	1.19519	0.824181	0.958132	0.6733
BAZ2A	0.848399	0.768418	0.504712	0.614393	0.957677	0.689057	0.631331	0.668512
BAZ2B	0.986765	0.530007	0.284766	0.874162	1.09902	0.611092	0.453957	0.428452
BBC3	0.210084	0.0795418	0.0811156	0.153798	0.123939	0.1511	0.176389	0.237794
BBIP1	0.140178	0.205698	0.10998	0.188911	0.225621	0.273956	0.184319	0.174654
BBS1	0.0609917	0.0542127	0	0.00420836	0.0361603	0.00658543	0.0454867	0
BBS10	0.0730296	0.101088	0.165401	0.0841704	0.034025	0.0890122	0.0512207	0.0493132
BBS12	0.0529151	0.0283129	0.0181008	0.167985	0.0456501	0.100375	0.0235742	0.0429335
BBS2	0.299201	0.360947	0.376985	0.463719	0.322212	0.456324	0.439682	0.375572
BBS4	0.0980571	0.0803698	0.0426616	0.138522	0.171606	0.0832875	0.14115	0.0746674
BBS7	0.164135	0.214073	0.311008	0.122695	0.114353	0.193566	0.303156	0.330068
BBS9	0	0.0198146	0.125408	0.0465582	0.0446704	0.103242	0.0649349	0.0229163
BBX	2.10806	2.05168	2.06805	2.7495	2.76631	2.36662	2.27682	2.34631
BCAM	0.400129	0.37484	0.36687	0.844153	1.03718	0.523662	0.410425	0.576129
BCAP29	0.531181	0.803594	0.498964	0.659944	0.579806	0.460436	0.544385	0.615753
BCAR1	0.303111	0.318033	0.563838	0.152548	0.335256	0.295712	0.35224	0.351186
BCAR3	0.702734	0.638217	0.746186	0.727186	0.483146	0.40016	0.558023	0.248495
BCAS1	0.168975	0.0935338	0	0.5742	0.407021	0.0802311	0.00994356	0.0511165
BCAS2	0.797508	0.904456	1.0801	0.702505	0.508774	0.72826	0.973037	0.976338
BCAS2P2	0.00634614	0.0113216	0	0	0	0.0135716	0.0122611	0
BCAS3	0.127204	0.0459711	0.0317346	0.293493	0.188047	0.198218	0.0455807	0.0699653
BCAS4	0.0973786	0.0450962	0.0496406	0.180507	0.0789834	0.204072	0.182538	0.280789
BCAT1	1.3366	1.67762	2.00472	2.54178	1.96617	1.75741	1.80842	1.67328
BCAT2	0.372596	0.443683	0.544286	0.465452	0.498601	0.669501	0.565035	0.601244
BCCIP	1.97435	1.65326	1.71591	0.877291	0.713773	1.36031	1.36198	1.67944
BCDIN3D	0.154222	0.0750977	0.0389543	0.180375	0.0702351	0.0383597	0.0038554	0.0178758
BCKDHB	0.269384	0.395711	0.23075	0.217387	0.324347	0.239214	0.089448	0.129011
BCKDK	0.133515	0.242886	0.151119	0.393287	0.260092	0.257858	0.147327	0.321547
BCL10	0.432255	0.484001	0.318136	0.597428	0.35081	0.428813	0.349825	0.354295
BCL2	0.00136391	0.0868465	0	0	0	0	0.0233437	0.00438396
BCL2L1	0.97668	0.844704	0.639634	0.462321	0.434519	0.489481	0.473355	0.180443
BCL2L11	0.0825158	0.190444	0.152302	0.448283	0.269041	0.141659	0.2361	0.148553
BCL2L12	0.570948	0.818384	1.01307	0.284779	0.327905	0.76193	0.723782	0.824718
BCL2L13	0.487076	0.438592	0.450139	0.404332	0.396859	0.368027	0.362461	0.326288
BCL2L14	0.00256746	0.0180911	0	0.0795866	0.0251154	0	0.0363005	0
BCL2L2	0.156668	0.11141	0.281036	0.241102	0.140905	0.0931571	0.134202	0.138196
BCL3	0.0798664	0.0487547	0.067153	0.234716	0.283767	0.100888	0.124235	0.13944
BCL6	0.243709	0.0986665	0.142211	0.156229	0.352332	0.10212	0.120493	0.0348136
BCL7A	0.065432	0.172994	0.0644994	0.0756571	0.0792814	0.0533383	0.108265	0.035319
BCL7C	1.51968	1.93136	1.49427	1.14568	0.73513	0.944554	1.61405	1.08109
BCL9L	0.425465	0.518783	0.340851	0.356832	0.671175	0.497493	0.446165	0.388168
BCLAF1	3.13735	3.47938	3.96456	1.86763	2.98656	2.55516	2.84843	2.74281
BCMO1	0.00513987	0.0157548	0.0424778	0	0.0214811	0.00545699	0.0369743	0
BCORL1	0.0902567	0.0764955	0.0425519	0.100096	0.0681764	0.0705231	0.108983	0.0961692
BCR	0.147088	0.175074	0.235331	0.193412	0.350473	0.206311	0.218435	0.164826
BCS1L	0.28625	0.169569	0.159563	0.14013	0.182169	0.0864367	0.132447	0.237207
BCYRN1	0.00360929	0.00941454	0	0	0.051755	0.00907613	0.0038554	0
BDH1	0.225981	0.404378	0.0783549	0.13808	0.362624	0.238116	0.421061	0.101971
BDH2	0.0906969	0.0691787	0.156505	0.293415	0.224729	0.246493	0.0668062	0.0539766
BDH2P1	0.0313079	0	0.0361685	0.0198301	0.0426293	0.0710128	0.00492546	0
BDNF	0.175959	0.181768	0.0545104	0.756215	0.793177	0.670047	0.66072	0.30325
BECN1	0.617353	0.629152	0.416993	1.08056	0.85752	0.574165	0.66495	0.703904
BEND6	0.178736	0.227075	0.13392	0.496489	0.325881	0.393756	0.398611	0.384928
BEST1	0.289896	0.176188	0.487179	0.46578	2.10945	1.738	1.16481	2.12848
BET1	0.653211	0.461265	0.389438	0.504774	0.584387	0.502204	0.361226	0.442207
BET1L	0.175542	0.148245	0.174068	0.10611	0.307342	0.144674	0.122059	0.138027
BEX2	0.0564945	0.0188297	0.0743527	0.0307247	0.179949	0.223206	0.162378	0.19103
BFAR	1.19998	0.944216	1.26158	1.92737	1.34228	0.942129	1.07191	1.35362
BFSP1	0.170132	0.118526	0.014931	0.206932	0.196227	0.135813	0.0780595	0.0202018
BHLHB9	0.0223449	0.0568067	0.0653507	0	0.0332168	0.0706489	0.0607219	0.058668
BHLHE40	0.448434	0.278599	0.275351	0.614417	0.537021	0.323763	0.226637	0.248675
BHLHE41	0.548784	0.472318	0.31649	0.229106	0.16008	0.137548	0.168282	0.155639
BICD1	0.465983	0.334288	0.466027	0.35994	0.314014	0.436529	0.458425	0.238863
BICD2	0.603256	0.782988	1.39781	0.669773	0.568213	0.586652	0.759192	0.327175
BID	1.03057	0.806867	0.853894	0.522345	0.430516	0.687087	0.912278	0.60155
BIK	0.521025	0.403321	0.657178	0.16961	0.303205	0.301764	0.196554	0.346096
BIN1	0.651801	0.54927	0.657962	0.428248	0.67176	0.589367	0.728824	0.831463
BIN3	0.240839	0.174985	0.12236	0.182404	0.153143	0.265594	0.180091	0.254419
BIRC2	0.3924	0.251485	0.24796	0.533895	0.462294	0.588061	0.498834	0.455841
BIRC3	0.19257	0.255322	0.227712	0.293372	0.369605	0.306009	0.220239	0.200168
BIRC5	1.19071	2.80998	3.65045	0.139322	0.0751883	1.06701	1.50804	3.63107
BIRC6	0.585923	0.511131	0.647411	0.418236	0.720618	0.487967	0.593487	0.402666
BIVM	0.0432796	0.130599	0.0925472	0.114888	0.168312	0.12769	0.12401	0.0763899
BLCAP	1.11568	0.975012	1.20348	0.913389	1.02186	0.748367	0.993985	0.693475
BLM	0.124618	0.345618	0.334514	0	0.0355836	0.0613581	0.667608	0.401475
BLMH	0.108854	0.165067	0.209729	0.110348	0.12218	0.423726	0.474833	0.471102
BLOC1S1	0.636946	0.754176	0.874296	0.424255	0.643104	0.572722	0.598063	0.705107
BLOC1S2	0.255875	0.362076	0.52132	0.159803	0.229761	0.327745	0.441663	0.245467
BLOC1S3	0.0354453	0.0297235	0.165805	0.0209835	0.0915278	0.0307207	0.0771381	0.106376
BLOC1S4	0.323441	0.153367	0.186315	0.356714	0.352311	0.387987	0.13071	0.250351
BLOC1S5	0.105127	0.214885	0.214361	0.279762	0.217512	0.190217	0.178132	0.117304
BLOC1S6	1.04593	0.782141	0.549204	0.468103	0.848622	0.779093	0.75881	0.49741
BLVRA	0.504213	0.485746	0.382971	0.682207	0.292451	0.550465	0.507107	0.466876
BLVRB	2.81733	2.58156	3.16604	4.58364	2.46406	3.1367	2.87958	2.8833
BLZF1	0.225176	0.236625	0.169922	0.222973	0.259288	0.220993	0.188213	0.356262
BLZF2P	0.0176129	0.0330227	0	0.055934	0.00834967	0.0146145	0.0623106	0
BMF	0.0345908	0.000639754	0	0.304595	0.265216	0.156483	0	0.0342409
BMI1	0.30183	0.257078	0.550705	0.210087	0.343834	0.409666	0.299299	0.587112
BMP1	0.18052	0.176874	0.147852	0.269515	0.497013	0.174781	0.291536	0.136143
BMP2K	0.108496	0.164258	0.219121	0.0769895	0.177811	0.101416	0.0688768	0.247819
BMP4	0.942539	0.689962	0.708725	0.621298	0.755029	1.08869	0.649838	0.370777
BMP8B	0.0415389	0.0851949	0	0	0	0	0	0
BMPR1A	0.102874	0.126866	0.167226	0.171276	0.108118	0.131257	0.137568	0.152331
BMPR1B	0.0182877	0.0334007	0.0416995	0	0	0	0	0
BMPR2	0.33754	0.420155	0.243367	1.23594	1.08152	0.935172	0.623718	0.548099
BMS1	1.43219	1.06842	0.838075	1.08117	1.40095	1.34345	1.19186	1.36469
BMS1P10	0.0407031	0.0408797	0.00730514	0	0.0719903	0.00511494	0.019643	0.0109173
BMS1P20	0.00794299	0.00891637	0	0	0	0	0	0
BMS1P4	0.0302534	0.05637	0	0	0.0137372	0.050201	0.0116717	0.0193484
BNC2	0.00930083	0.0135309	0	0	0.0398124	0	0.0312522	0.0230862
BNIP1	0.213785	0.269302	0.144036	0.100934	0.117315	0.0706227	0.124465	0.319019
BNIP2	0.576412	0.505672	0.696972	0.524473	0.583443	0.545729	0.587689	0.843514
BNIP3	0.240373	0.180182	0.200573	0.323973	0.272474	0.302328	0.299406	0.404669
BNIP3L	0.918003	0.762811	0.530187	0.926841	0.485983	0.533529	0.411384	0.470454
BNIP3P1	0.0203085	0.0126263	0	0.0510001	0.0265995	0	0	0
BNIPL	0.00626503	0.00406045	0	0	0.0226234	0.00356014	0	0
BOC	0.014587	0.0324276	0.0344622	0	0.0542178	0.00392791	0.0508086	0
BOD1	1.27446	1.35404	1.23051	1.10959	0.805591	0.972545	1.22539	1.47416
BOD1L1	2.45899	1.88857	1.76512	1.6217	2.74983	2.14943	2.22444	3.14191
BOK	0.482536	0.591414	0.320063	0.476953	0.882074	0.612533	0.983436	0.615316
BOK-AS1	0.0568885	0.0234557	0	0	0.0172412	0.0228514	0.0124583	0.0180401
BOLA2B	0.0615489	0.0301081	0.0255601	0	0.0158906	0.0205777	0.0542921	0.0405394
BOLA3	0.737276	0.904182	1.20406	0.168593	0.387219	0.68903	0.84867	0.86389
BORA	0.0553311	0.27403	0.470818	0.0345105	0.0668558	0.0596739	0.0626227	0.328542
BPGM	0.0995305	0.174789	0.164595	1.95131	1.02695	0.260107	0.426247	0.268314
BPHL	0.128653	0.342554	0.338986	0.298144	0.262471	0.254354	0.273361	0.125969
BPNT1	0.736403	0.508218	0.48202	1.03081	0.940613	0.563323	0.364051	0.324783
BRAF	0.264826	0.338811	0.331627	0.391689	0.409688	0.297058	0.210644	0.308117
BRAP	0.226974	0.245234	0.190378	0.372812	0.304552	0.328456	0.241754	0.442844
BRAT1	0.445033	0.526726	0.385218	0.507675	0.543455	0.520571	0.517534	0.723613
BRCA1	0.633258	1.62239	0.876111	0	0.0228333	0.216874	1.1738	0.805382
BRCA2	0.170089	0.612829	0.87959	0	0.0651443	0.0828884	0.448053	0.51752
BRD1	0.231327	0.26939	0.390722	0.38747	0.442353	0.291706	0.244025	0.21057
BRD3	0.76053	0.849164	0.713999	1.13188	1.10796	0.863969	1.09265	0.920884
BRD4	1.6417	1.96497	1.80471	0.983326	1.73805	1.51048	1.2708	1.75169
BRD7	1.33418	1.20135	1.05122	1.09114	1.1637	1.17056	1.40308	1.27331
BRD7P2	0.0190425	0.0488293	0.0703221	0	0.1284	0.0769769	0.150027	0.0997479
BRD7P4	0.0418	0.0162837	0.111917	0	0.0245283	0.0467747	0.0405016	0.0167391
BRD7P5	0	0.0122201	0	0	0.0133298	0.0196774	0	0
BRD8	0.629871	0.882421	1.0711	0.994415	1.07274	0.484028	0.599125	1.23134
BRD9	1.58265	2.04998	2.02998	0.927573	2.02533	1.34815	1.88885	2.07451
BRE	0.433089	0.290592	0.153726	0.367727	0.321472	0.255185	0.314698	0.303074
BRF1	0.061558	0.110783	0.132256	0.098292	0.105117	0.160576	0.153825	0.0931152
BRF2	0.112177	0.0958816	0.0545765	0.0535633	0.0661811	0.133071	0.0531815	0.137476
BRI3	2.18953	1.72473	1.54453	6.43734	2.15492	2.36597	1.80072	1.69673
BRI3BP	0.671986	1.45274	1.38985	0.141533	0.273569	0.563392	1.48949	0.914912
BRICD5	0.155	0.17318	0.165222	0.0282759	0.0628796	0.0094028	0.126902	0.0786106
BRIP1	0.16258	0.347358	0.158583	0	0.0313432	0.0493121	0.451655	0.252173
BRIX1	2.44465	3.00349	3.561	1.5316	1.10926	1.69825	2.44918	1.56458
BRK1	1.7906	1.49431	1.68303	1.60469	1.56656	1.42787	1.20203	1.20937
BRMS1	0.77145	0.931716	0.902024	0.460997	0.559445	0.868009	1.0407	1.13625
BRMS1L	0.190196	0.298645	0.26537	0.134368	0.303131	0.216151	0.176867	0.248418
BROX	1.11988	1.12946	1.6292	1.93968	1.11599	1.21259	0.981607	1.21806
BRPF1	0.121893	0.169367	0.106365	0.190997	0.105993	0.0824807	0.16766	0.112717
BRPF3	0.180626	0.29949	0.299086	0.293957	0.311256	0.203982	0.376564	0.315739
BRSK1	0.044348	0.0285771	0.0723701	0	0.0430443	0.0315805	0.0620437	0.0571045
BRWD1	0.659854	0.491675	0.455565	1.00257	1.12296	0.721187	0.819201	0.656125
BRWD3	0.491882	0.268844	0.347571	0.806629	0.79599	0.427446	0.384346	0.243292
BSCL2	0.0270442	0.00640633	0	0.0757193	0	0	0	0
BSDC1	0.295277	0.439578	0.377117	0.499115	0.670751	0.575031	0.607965	0.689777
BSG	1.74472	1.50243	1.74019	1.79089	2.33737	1.97914	1.70072	2.01822
BSPRY	0.223203	0.358023	0.383093	0.257312	0.0792925	0.219028	0.273053	0.281579
BST1	0	0.00868055	0	0	0.0036607	0.00665844	0.0491705	0.00438396
BTAF1	0.203603	0.139711	0.103427	0.363679	0.109266	0.154778	0.237128	0.173117
BTBD1	0.135816	0.289965	0.26969	0.211972	0.384397	0.253456	0.350651	0.379096
BTBD10	0.215137	0.231021	0.157916	0.252005	0.235336	0.230626	0.208424	0.319777
BTBD11	0.16142	0.135335	0.104579	0.258619	0.236038	0.0743504	0.342259	0.114988
BTBD19	0.00518119	0.0229119	0.0541864	0	0	0	0	0
BTBD2	0.470989	0.27265	0.267272	0.121989	0.352332	0.274408	0.374118	0.615307
BTBD3	0.160182	0.122253	0.116844	0.228213	0.234688	0.203033	0.300901	0.398606
BTBD6	0.217626	0.181633	0.22305	0.105011	0.124471	0.078334	0.109777	0.218754
BTBD7	0.884459	0.528338	0.633748	0.921432	0.785068	0.56436	0.674564	0.63968
BTBD7P1	0.119782	0.0268916	0	0.0847906	0.058735	0.06114	0.0417649	0.0357733
BTBD8	0.0110159	0.0296484	0	0.0575952	0.0128186	0	0	0
BTBD9	0.0272092	0.0407999	0.0936965	0.0760633	0.0524322	0.0125685	0.0407918	0.0992373
BTD	0.0648478	0.0722272	0.0407732	0.115297	0.12086	0.0813473	0.0375849	0.0195116
BTF3	7.15539	5.9794	6.72423	7.67061	4.93551	5.95055	5.6431	4.80778
BTF3L4	0.700248	0.663359	0.648551	0.990565	0.689987	0.545092	0.642096	0.424331
BTF3L4P2	0.0696752	0.0238085	0	0.0420846	0.043445	0.0142881	0.0636976	0.0331803
BTF3P10	0.0253149	0.0233319	0.0225674	0.0485718	0.0758238	0.0168072	0.0763309	0.0131015
BTF3P11	0	0.0164936	0.0382988	0	0	0	0.0110953	0.0114375
BTF3P12	0.0109025	0.014038	0.0192867	0.0379043	0.0113606	0.0086228	0.0269953	0.0131588
BTF3P14	0.00622377	0.00359534	0	0	0	0	0	0
BTF3P2	0.00938414	0.00987826	0	0	0.00597489	0.0224814	0.0193117	0.0173292
BTF3P4	0.00840273	0.0106762	0	0	0.0357656	0.0313555	0.00751186	0.0447913
BTF3P5	0.0189076	0.0243128	0	0	0.0162687	0.019444	0.00911261	0.083612
BTF3P7	0.149348	0.0572593	0.140314	0.218332	0.144444	0.177263	0.260556	0.156176
BTF3P9	0.00667668	0.0162953	0	0.0360347	0.0205553	0.0225963	0.0141179	0.061708
BTG1	2.13657	1.48168	1.0717	4.51311	2.19557	1.4804	0.800392	1.10441
BTG2	0.0275016	0.0476009	0.0561369	0.131423	0.132837	0.064984	0.0314539	0.0292958
BTG3	0.49118	0.805085	0.584878	0.319543	0.286779	0.311338	0.934027	0.497187
BTN2A1	0.412305	0.343769	0.244226	0.618594	0.503523	0.356316	0.172018	0.309877
BTN2A2	0.0704526	0.11169	0.0509661	0.13923	0.377477	0.151596	0.0810798	0.0902697
BTN2A3P	0.00439441	0.00686253	0.0373415	0.0338719	0.0385164	0.00305821	0	0.0240244
BTN3A1	0.214663	0.115567	0.32256	0.288194	0.447742	0.277318	0.134837	0.10312
BTN3A2	0.262751	0.166988	0.141268	0.609386	0.408217	0.190686	0.145624	0.204469
BTN3A3	0.155021	0.10178	0.147432	0.173284	0.242862	0.0576213	0.0574328	0.0943923
BTRC	0.065562	0.103547	0.0835732	0.123549	0.146654	0.107922	0.161857	0.0918885
BUB1	0.188989	0.612623	1.09273	0	0.0104566	0.246665	0.184964	1.64326
BUB1B	0.283127	1.17618	1.29249	0	0.0142489	0.192812	0.422073	0.901342
BUB3	0.71917	1.20247	2.28966	0.398687	0.507347	0.816672	1.38262	1.30568
BUD13	0.0545724	0.185233	0.0914302	0.152098	0.095908	0.176599	0.253776	0.149731
BUD31	1.39977	2.11668	2.37086	2.26478	2.01475	2.80212	2.27678	2.34523
BVES	0.00448265	0.00858986	0	0	0	0	0	0
BX322557.10	0.0874283	0.0375605	0.0620946	0.0188897	0.0737138	0.130413	0.0763563	0.105778
BYSL	0.360468	0.266597	0.161466	0.342438	0.198181	0.187867	0.338697	0.287631
BZW1	1.47958	1.36325	1.4067	1.25794	0.569118	0.991631	0.993966	0.902006
BZW1P1	0.0118662	0.0191892	0.0382988	0	0.041841	0.00454432	0.0130049	0.034155
BZW1P2	0.0977902	0.0934538	0.137805	0.0342671	0.0614564	0.134955	0.115523	0.0815384
BZW2	2.07908	2.25646	1.86152	1.70059	1.67108	2.09457	1.73411	1.0898
C10orf10	0.0813209	0.011436	0.0348273	0.733461	0.253879	0.0446297	0	0.00820775
C10orf118	0.839787	0.516347	0.447249	0.944838	1.47956	0.976052	0.583932	0.77798
C10orf12	0.191884	0.160619	0.173478	0.12678	0.110507	0.0757755	0.240547	0.262127
C10orf137	0.171124	0.182225	0.162828	0.156159	0.16193	0.201926	0.106514	0.127095
C10orf2	0.177552	0.155493	0.231171	0.163373	0.115846	0.153728	0.121424	0.203059
C10orf25	0.0148528	0.0236858	0.041006	0.0459114	0	0	0.0131756	0.0194816
C10orf32	0.213326	0.238501	0.0857439	0.297346	0.442503	0.307728	0.212144	0.438144
C10orf35	0.143751	0.234763	0.154022	0.0442537	0.0323821	0.204762	0.244307	0.295679
C10orf54	0.336421	0.216415	0.438726	0.434989	0.668313	0.464273	0.27856	0.455019
C10orf55	0.0280586	0.0114964	0	0	0	0	0	0
C10orf67	0.0941988	0.00668823	0	0.14362	0.143261	0.0332173	0.0539994	0.104497
C10orf76	0.0359211	0.0808854	0.102269	0.0411267	0.0586353	0.043519	0.0466352	0.0488834
C10orf88	0.0398439	0.062685	0.0692294	0.00924301	0.0442796	0.101913	0.0188433	0.0364839
C10orf90	0.00276865	0.017204	0.087481	0	0	0	0	0
C10orf91	0.0291221	0.00907175	0.0495141	0	0	0	0.011274	0.0064682
C10orf95	0.039406	0.0100208	0	0	0.0549785	0.0504764	0.01933	0.119235
C11orf24	0.312883	0.456405	0.161177	0.077345	0.18819	0.365421	0.444904	0.390707
C11orf30	0.400755	0.286691	0.231026	0.349424	0.290985	0.415024	0.470853	0.524761
C11orf31	2.15624	1.8956	1.98303	3.8599	3.78958	3.39674	2.97602	2.96624
C11orf35	0.0343624	0.0381095	0.0742131	0	0.0207084	0	0	0.0213083
C11orf44	0.00256746	0.00189504	0.0145635	0	0	0	0	0
C11orf45	0.00390019	0.010797	0.0878912	0.096897	0	0.0197266	0.00630426	0.0409477
C11orf48	1.88814	1.66875	1.78962	0.840044	1.20909	1.1576	1.61612	1.65709
C11orf49	0.432992	0.374855	0.630571	0.526061	0.418889	0.589853	0.537955	0.601989
C11orf54	0.40033	0.338573	0.35691	0.81407	0.775461	0.465151	0.311568	0.297316
C11orf58	2.50555	1.95041	1.95302	2.01406	2.30543	2.48243	2.28751	2.33581
C11orf63	0.0632225	0.0216906	0.0317274	0.106745	0.0139832	0.038661	0.0113027	0.0417304
C11orf65	0.0149299	0.0122338	0	0.0891918	0	0	0	0
C11orf68	0.271822	0.280207	0.217657	0.322712	0.389349	0.340831	0.30071	0.354144
C11orf71	0.0403823	0.0249551	0.0145635	0	0	0.0221353	0	0.0230862
C11orf73	0.614216	0.525347	0.539079	0.657928	0.713946	0.683711	0.807867	0.90138
C11orf74	0.143922	0.19422	0.341717	0.244259	0.218679	0.324904	0.184649	0.220539
C11orf80	0.0558454	0.0725011	0	0.226773	0.177808	0.0789948	0.10126	0.121686
C11orf82	0.0434953	0.228308	0.176523	0	0.00303269	0.081364	0.28886	0.184219
C11orf83	1.34902	1.37293	1.83579	0.844902	0.738365	1.04011	1.37618	1.16377
C11orf84	0.178494	0.345354	0.401684	0.20757	0.194941	0.218694	0.388415	0.439038
C11orf85	0.0034903	0.0259025	0.0870068	0.0565679	0	0	0	0
C11orf95	0.107364	0.0377299	0.086636	0.0231551	0.127096	0.113384	0.0474399	0.130226
C12orf10	0.460982	0.417085	0.246785	0.50266	0.487687	0.424437	0.434784	0.279215
C12orf23	0.612247	0.555582	0.475898	1.02927	1.28588	0.678152	0.596569	0.533689
C12orf29	0.243386	0.397012	0.355941	0.353318	0.151337	0.498974	0.439129	0.314557
C12orf36	0.0160856	0.0130229	0	0.0322843	0	0	0	0
C12orf4	0.209167	0.284883	0.446218	0.190611	0.0641475	0.208034	0.374788	0.391557
C12orf43	0.240486	0.41975	0.304975	0.323814	0.382198	0.29563	0.231025	0.339796
C12orf44	0.42054	0.473693	0.691116	0.631138	0.500749	0.56094	0.778882	0.587167
C12orf45	0.427545	0.397427	0.339738	0.471282	0.292006	0.75172	0.479475	0.466708
C12orf49	0.179281	0.0740627	0.152233	0.387779	0.18744	0.171485	0.124713	0.167888
C12orf5	0.235469	0.141768	0.298572	0.173957	0.208652	0.266213	0.315686	0.259276
C12orf52	0.128117	0.149597	0.114751	0.241456	0.113931	0.138592	0.0759421	0.0675768
C12orf55	0.0826455	0.051675	0.0692566	0	0	0	0	0
C12orf60	0.0381256	0.114913	0	0.0549346	0.103781	0.152105	0.0990638	0.0923801
C12orf65	0.305266	0.478086	0.612931	0.435057	0.351773	0.31414	0.463937	0.379372
C12orf66	0.0280713	0.141975	0.0662966	0.144559	0.116653	0.0722723	0.0526215	0.0993948
C12orf73	0.214646	0.186118	0.334655	0.428793	0.23402	0.331161	0.344714	0.259177
C12orf76	0.100765	0.170471	0.212758	0.178535	0.303151	0.24566	0.128579	0.186963
C14orf1	0.895245	1.00386	1.43529	0.791847	0.75773	1.00549	0.635558	0.929219
C14orf119	1.01807	0.55559	0.821046	0.822424	0.79498	0.864849	0.538797	0.680211
C14orf142	0.129517	0.313275	0.102423	0.132858	0.0787279	0.186162	0.255971	0.101161
C14orf159	0.0656617	0.0448492	0.0486209	0.0332908	0.0576721	0.102545	0.0535535	0.0599155
C14orf166	2.5372	2.24673	2.27298	1.99693	1.55901	2.36224	2.47926	2.10772
C14orf182	0.0525485	0.0388512	0.186254	0.072731	0.0117453	0.00820457	0.0353836	0.0369422
C14orf2	4.28904	4.18118	4.94362	2.81771	3.23675	4.15434	3.65206	3.61926
C14orf28	0.0404337	0.0301283	0.0413787	0.0654718	0.035091	0.065538	0.0371594	0.0443151
C14orf79	0.0375679	0.0534536	0.130689	0.113504	0.130314	0.0941563	0.0796765	0.133285
C14orf93	0.120839	0.0800812	0.0372852	0.0741776	0.169409	0.0445342	0.0217727	0.0429669
C15orf38	0.0985355	0.0908659	0.0835485	0.0360172	0.074767	0.0838854	0.087251	0.0492293
C15orf39	0.281754	0.2308	0.245658	0.164211	0.080993	0.176063	0.159836	0.113888
C15orf40	0.331502	0.214571	0.160196	0.289928	0.309027	0.262121	0.28099	0.304105
C15orf41	0.174071	0.287743	0.262077	0.194736	0.213326	0.107878	0.307648	0.193603
C15orf48	0.257619	0.173824	0.161825	0.905381	1.3831	0.527918	0.239032	0.293569
C15orf52	0.434791	0.435387	0.478729	0.367904	0.395094	0.30868	0.340103	0.293228
C15orf57	0.18907	0.252608	0.173977	0.186102	0.229866	0.192144	0.100182	0.176391
C15orf61	0.488931	0.322579	0.239737	0.360964	0.369204	0.278513	0.263266	0.298577
C15orf65	0.0014486	0.0176134	0	0	0.0493848	0.00337051	0	0.0534169
C16orf13	1.93778	1.99892	2.09009	1.09671	1.24189	1.39112	1.60282	1.41768
C16orf45	0.00272783	0.0172816	0	0.0216551	0.0271798	0.0310994	0.0180785	0.00879825
C16orf46	0.0708831	0.0516512	0.158679	0.0812229	0.131721	0.0684463	0.014688	0.0995949
C16orf52	0.360017	0.193855	0.314337	0.234013	0.216478	0.211315	0.223598	0.389935
C16orf58	0.343427	0.270734	0.165911	0.254634	0.38073	0.37278	0.163541	0.395588
C16orf59	0.190066	0.325334	0.38668	0.0394253	0.0911975	0.156691	0.237702	0.148679
C16orf62	0.0439076	0.0653998	0.0654574	0.0458867	0.0809807	0.0819241	0.11789	0.0868391
C16orf70	0.113503	0.135778	0.0730769	0.394203	0.222192	0.0898029	0.101933	0.244234
C16orf72	0.421545	0.385899	0.330013	0.614725	0.218582	0.296553	0.28365	0.327816
C16orf74	0.712826	0.582466	0.385552	0.194793	0.20665	0.277376	0.387828	0.296781
C16orf80	0.574143	0.503125	0.505858	0.243315	0.258172	0.501905	0.771604	0.531733
C16orf87	0.263264	0.183006	0.18289	0.391077	0.279186	0.461625	0.654308	0.384936
C16orf91	0.280355	0.513158	0.380762	0.382887	0.332213	0.557726	0.413709	0.469491
C16orf93	0.0266089	0.103024	0.128983	0.0282487	0.0519749	0.00969419	0.0645508	0.04751
C16orf95	0.0254684	0.0190042	0.0482596	0.0241546	0.0171449	0.0686778	0.0497845	0.099647
C16orf98	0.00414144	0.039596	0	0.0314904	0.0240194	0.0715181	0.00511611	0.0131822
C17orf103	0.0104176	0.0324915	0	0.0448029	0.0491667	0.0375103	0.00463611	0
C17orf53	0.0237946	0.0940005	0.181094	0	0.0063148	0	0.0645818	0.0141124
C17orf59	0.098219	0.0320846	0.112411	0.0700475	0.10286	0.0321305	0.0397599	0.0533066
C17orf62	0.357221	0.356883	0.306794	0.328846	0.439611	0.370843	0.484989	0.31021
C17orf67	0.0341483	0.105264	0.0486209	0.158954	0.0186427	0.0434092	0.0375137	0.163003
C17orf70	0.13783	0.204081	0.0300363	0.0334853	0.173177	0.157003	0.180861	0.123634
C17orf72	0.0314435	0.00742286	0	0	0	0.00388856	0.00445846	0
C17orf75	0.308184	0.305171	0.349445	0.239872	0.368623	0.327701	0.275206	0.282303
C17orf76-AS1	5.98334	4.61559	5.00281	4.87807	4.89462	5.24796	4.028	4.3964
C17orf80	0.150989	0.196294	0.313642	0.254607	0.196139	0.231723	0.150734	0.170745
C17orf85	0.81006	1.10661	0.960475	0.907297	1.03188	1.18361	0.640857	1.10167
C17orf89	1.23442	1.6287	1.71946	0.708952	0.700061	1.12085	1.38524	1.20811
C17orf96	0.0676822	0.0556723	0.0129933	0	0.0336794	0.0223646	0.197456	0.0822187
C18orf21	0.114012	0.104967	0.0649029	0.105458	0.111543	0.0658339	0.100174	0.102039
C18orf25	0.098555	0.193536	0.173614	0.139315	0.181735	0.143869	0.231079	0.296957
C18orf32	0.0535925	0.0923164	0.0530242	0.0483094	0.0941038	0.0685623	0.112975	0.214766
C18orf54	0.085379	0.0701509	0.0492276	0	0.0176278	0.0126058	0.0712136	0.0890298
C18orf56	0.0598148	0.201828	0.141196	0	0	0.0369941	0.152873	0.131337
C18orf8	0.146112	0.0941366	0.0557703	0.158376	0.138051	0.0296187	0.121751	0.124113
C19orf10	1.29544	1.14332	1.41722	1.05423	1.14208	1.29487	1.07297	0.9941
C19orf12	0.143612	0.224649	0.160839	0.618205	0.28525	0.430186	0.287551	0.165239
C19orf24	0.864076	0.717885	0.943577	0.688098	0.478587	0.622249	0.827172	0.726485
C19orf25	0.094476	0.0915412	0	0.0372379	0.101542	0.241492	0.17563	0.140944
C19orf33	2.27688	2.26595	2.25479	0.636795	2.77712	1.85688	1.62236	1.7735
C19orf40	0.0941748	0.222673	0.273501	0.14055	0.098447	0.215015	0.297004	0.358785
C19orf43	2.28145	2.748	2.61222	3.09185	2.85986	2.19508	2.99132	2.41768
C19orf44	0.0565807	0.0731141	0.192542	0.10046	0.0480131	0.0353577	0.0248079	0.132457
C19orf45	0.0368425	0.00351821	0	0	0	0	0	0
C19orf47	0.110878	0.152942	0.147142	0.0469305	0.0321384	0.0501976	0.125239	0.115456
C19orf48	0.646909	0.793538	0.947096	0.18522	0.333871	0.38479	1.19123	0.487547
C19orf52	0.377485	0.216462	0.197493	0.347898	0.264696	0.282648	0.331839	0.131879
C19orf53	2.7461	2.01687	2.59318	1.82362	1.75107	1.79053	1.70604	1.86881
C19orf54	0.0809881	0.136135	0.120109	0.217825	0.124858	0.0699932	0.12648	0.01833
C19orf55	0.0475205	0.198678	0.240354	0.113973	0.156569	0.0908883	0.129535	0.326012
C19orf57	0.0220208	0.0616516	0.0703809	0.0613383	0.0579553	0.0163444	0.0906516	0
C19orf60	0.557557	0.47991	0.629419	0.480113	0.89318	0.725844	0.658446	0.737311
C19orf66	0.0488304	0.155596	0.144384	0.222898	0.332446	0.164243	0.140463	0.181023
C19orf68	0.134398	0.149309	0.160404	0.0434629	0.281491	0.0630063	0.223866	0.296672
C19orf70	0.65126	0.826928	0.624337	0.535079	0.651442	0.759409	0.608619	0.954836
C19orf73	0.0415469	0.0169308	0	0.0299258	0.0332676	0.0123987	0.0320954	0
C19orf82	0.0839805	0.0543824	0.0167672	0.197663	0.140084	0.0785147	0.0581915	0.0865801
C1D	0.351332	0.317768	0.481342	0.719171	0.426882	0.51866	0.431482	0.415453
C1DP1	0.0276253	0.0357081	0	0	0.0205566	0.0120096	0.0461923	0
C1GALT1	0.752653	0.503284	0.728658	0.6911	0.609428	0.721993	0.682447	0.647479
C1GALT1C1	0.759636	0.443477	0.642227	0.719633	0.747831	0.634788	0.289953	0.480246
C1QBP	3.37283	2.8721	2.50223	2.47781	1.67244	2.99763	2.97612	2.25726
C1QTNF1	0.00797322	0.0041502	0	0.0553876	0.033881	0.0054745	0	0.0187161
C1QTNF2	0.0227683	0.0198537	0	0	0	0.00536613	0.0634583	0.0141106
C1QTNF3	0.0386545	0.0677904	0	0	0.016529	0.0751654	0.0171816	0.0505646
C1QTNF6	0.412412	0.61826	0.459754	0.846985	1.87748	0.557638	0.472196	0.715371
C1QTNF9B-AS1	0	0.0164305	0.0392645	0	0	0.00968129	0.011512	0
C1R	0.040942	0.0462928	0	0.280353	0.380431	0.226452	0.187081	0.152797
C1RL	0.186275	0.112546	0.157105	0.745761	0.860489	0.274391	0.126227	0.226389
C1RL-AS1	0.211006	0.116153	0.0904766	0.284395	0.361289	0.220951	0.164513	0.0932576
C1orf106	0.0592154	0.0424727	0.16523	0.0723024	0.174179	0.175302	0.0212202	0.0669405
C1orf109	0.157449	0.31999	0.122567	0.184684	0.12894	0.118046	0.14139	0.269883
C1orf112	0.149028	0.320227	0.160153	0	0.0263314	0.0419684	0.151423	0.239302
C1orf115	0.0227948	0.0447156	0	0.0839146	0.0711782	0.177236	0.132377	0.0867415
C1orf116	0.308998	0.230312	0.348502	0.339582	0.369117	0.342302	0.123046	0.179714
C1orf122	0.757123	0.878208	0.675564	1.41048	1.21801	0.84209	0.835524	1.25069
C1orf123	0.393864	0.511723	0.453403	0.33762	0.476126	0.428815	0.478141	0.605735
C1orf131	0.435162	0.504201	0.495502	0.41824	0.453528	0.576317	0.644538	0.531065
C1orf132	0.144825	0.0415693	0	0.244909	0.0999075	0.0359689	0	0.0638483
C1orf134	0.0251753	0.00551193	0.0229525	0	0	0	0	0
C1orf159	0.114847	0.24942	0.163992	0.16362	0.188114	0.138022	0.296459	0.278194
C1orf172	0.0960549	0.177723	0.153848	0.178461	0.211033	0.15476	0.162297	0.109352
C1orf174	0.1847	0.224735	0.230169	0.182133	0.102398	0.303467	0.231753	0.290873
C1orf198	0.12032	0.162919	0.174038	0.240983	0.347484	0.42298	0.348176	0.12844
C1orf204	0.0652609	0.00650433	0	0	0	0	0	0
C1orf21	0.226371	0.326682	0.157768	0.586593	0.798575	0.350077	0.661542	0.243917
C1orf210	0.168583	0.109906	0.151831	0.112936	0.144264	0.0746351	0.112096	0.045639
C1orf213	0.0161776	0.00733235	0	0.0492514	0.0426696	0.0627731	0	0.00494491
C1orf216	0.0463265	0.049106	0.0188445	0	0.0620047	0.0780416	0.202586	0.0247656
C1orf226	0.0132559	0.0205629	0.120465	0.0392494	0.0075416	0	0.0675229	0.0258608
C1orf228	0.0825117	0	0	0.12778	0.0844402	0.00520858	0.0106514	0
C1orf233	0.0612037	0.0141906	0.108827	0	0.0590729	0.00280636	0.0712729	0.0204147
C1orf27	0.675338	0.500654	0.541477	0.542263	0.625021	0.545867	0.4787	0.576712
C1orf35	1.06039	1.14795	1.36263	0.820642	0.67326	0.888697	1.15685	0.71386
C1orf43	1.52823	1.33266	1.06485	1.37649	1.61753	1.46017	1.24305	1.46082
C1orf50	0.0917915	0.176054	0.142124	0.333405	0.164685	0.126395	0.0795025	0.167314
C1orf52	0.462943	0.347353	0.314197	0.493125	0.584952	0.394376	0.446094	0.381637
C1orf53	0.219196	0.306131	0.15993	0.0722534	0.107383	0.233014	0.157269	0.23824
C1orf56	0.0769748	0.0697302	0.117175	0.0502995	0.113204	0.0909677	0.0553225	0.125934
C1orf61	0.112518	0.138438	0.0521336	0.200311	0.0524496	0.134882	0.00445574	0.0240473
C1orf63	0.441888	0.27844	0.173516	0.815574	1.12437	0.584787	0.359655	0.689036
C1orf74	0.0278918	0.0120343	0.0475656	0	0.0358482	0.0214409	0.0100638	0.0162473
C1orf85	0.168817	0.177179	0.157878	0.19555	0.220983	0.346975	0.128228	0.254783
C1orf86	0.607179	0.714808	0.709658	0.371405	0.665794	0.655173	0.630805	0.632924
C20orf112	0.225296	0.173511	0.173042	0.137942	0.278256	0.228302	0.0710521	0.167891
C20orf194	0.0225678	0.0216689	0	0.0391484	0.0509515	0.0703555	0.0313835	0.147831
C20orf195	0.016383	0.0379479	0	0.0828022	0.0501202	0.00696334	0	0
C20orf196	0.0779783	0.103329	0.0589715	0.0356572	0.0577265	0.0359676	0.0638343	0.0237801
C20orf24	4.07773	3.25313	2.6115	2.89461	2.01067	3.21759	4.38181	3.36946
C20orf27	0.889693	0.932721	0.938444	0.365378	0.517785	1.01036	1.11131	0.704335
C20orf96	0.271337	0.200863	0.168315	0.427954	0.531062	0.293541	0.181953	0.332611
C21orf119	0.064708	0.0714377	0.131672	0.118544	0.129848	0.0145869	0.0350059	0.035839
C21orf33	0.648772	0.595358	0.635439	0.610094	0.714784	0.869351	0.618348	0.649589
C21orf58	0.0523746	0.344985	0.406485	0	0.0213392	0.066288	0.269651	0.291669
C21orf59	0.954942	0.697277	0.550199	0.636513	0.748723	0.98232	0.97971	0.685819
C21orf91	0.161933	0.132949	0.183239	0.177403	0.220812	0.145554	0.0838077	0.300554
C22orf23	0.0015774	0.0221342	0.0678103	0.0339818	0.0437632	0.0111332	0	0
C22orf29	0.233399	0.294775	0.312332	0.173366	0.213586	0.275739	0.241758	0.200157
C22orf46	0.254026	0.212206	0.370881	0.103977	0.30419	0.338093	0.415071	0.360248
C2CD2	0.155566	0.248265	0.136394	0.280532	0.165256	0.200853	0.179375	0.192428
C2CD2L	0.0923921	0.0558841	0.045564	0	0.0192656	0.0416925	0.0764014	0.00579873
C2CD3	0.105186	0.0958195	0.085914	0.153036	0.0887325	0.154678	0.220435	0.174251
C2CD4D	0.0147334	0.013646	0.0169887	0	0.00497772	0.0396598	0.0258238	0.0230862
C2CD5	0.104254	0.151994	0.108276	0.201322	0.179486	0.19698	0.27214	0.18535
C2ORF15	0.256553	0.138403	0.223906	0.405584	0.165446	0.188942	0.293916	0.140769
C2orf15	0.967119	0.785588	1.04974	0.776214	0.682091	0.811116	0.697972	0.708672
C2orf27A	0.00518119	0.00558032	0	0	0.00306135	0.00455014	0.0379973	0.0234783
C2orf42	0.0236878	0.0467002	0.094179	0.0434767	0.0564239	0.0071536	0	0.0691618
C2orf43	0.139009	0.152745	0.134422	0.128227	0.1038	0.0969345	0.211648	0.0985444
C2orf44	0.0616623	0.0524072	0.0539714	0.0603146	0.00979642	0.0972878	0.0406836	0.0788452
C2orf47	0.236635	0.521005	0.272051	0.508789	0.283118	0.267995	0.341631	0.383835
C2orf48	0	0.0270023	0.0396858	0	0	0	0	0
C2orf49	0.55678	0.288484	0.179103	0.527045	0.52094	0.497948	0.344162	0.217929
C2orf54	0.494733	0.580252	0.373675	0.766121	0.693736	0.723869	0.287696	0.188898
C2orf61	0.0115654	0.0159592	0	0	0	0	0	0
C2orf68	0.220423	0.399113	0.167138	0.295298	0.224806	0.205562	0.156597	0.240621
C2orf69	0.219162	0.584729	0.436719	0.25131	0.19652	0.179288	0.286243	0.356825
C2orf70	0.0211431	0.016491	0	0	0.0213341	0.0440527	0.0690012	0.0143126
C2orf76	0.153592	0.204947	0.249548	0.282213	0.108818	0.22803	0.135278	0.223558
C2orf81	0.0295559	0.0678278	0	0.0517061	0.0369114	0.0251217	0.0191446	0.0187161
C2orf82	0.272383	0.176027	0.128126	0	0.0270616	0.0379093	0.0693999	0.0391726
C3	0.985574	0.729564	0.662839	0.149979	0.164373	0.0147676	0	0.0511735
C3orf14	0.18735	0.305242	0.205331	0.104318	0.101795	0.23083	0.321439	0.205334
C3orf17	0.378932	0.340167	0.306395	0.734515	0.480598	0.615693	0.373403	0.525716
C3orf18	0.00452741	0.0147689	0.0204888	0	0.0173344	0.0261044	0	0.0436085
C3orf33	0.0434128	0.101137	0.0360539	0	0.0339981	0.0189362	0.0734055	0.047218
C3orf35	0.00464599	0.00742286	0	0	0	0.0282561	0	0
C3orf38	0.238022	0.178899	0.127934	0.376158	0.359585	0.241026	0.220541	0.33207
C3orf52	0.0610049	0.050345	0.0694378	0.0315974	0.0846666	0.0966185	0.103322	0.0681258
C3orf55	0.00713922	0.00776601	0	0	0.00351719	0.0250855	0.0319698	0.0250932
C3orf58	0.297943	0.373059	0.124869	0.518563	0.552026	0.520921	0.379115	0.187119
C3orf62	0.133337	0.1963	0.143786	0.0854613	0.326174	0.254417	0.200981	0.101144
C3orf67	0.0938944	0.0878058	0.075519	0.0293715	0.0343808	0.0342296	0.11555	0.0704097
C3orf83	0.0639937	0.0286459	0.0473373	0.102789	0.14079	0.0920942	0.0414316	0.0324327
C4BPB	0.00448265	0.0636803	0.0358399	0.0765801	0.17907	0.214979	0.467882	0.677489
C4orf19	0.0690737	0.0696031	0.117757	0.371314	0.296685	0.260456	0.255353	0.228779
C4orf21	0.142021	0.211354	0.101361	0	0.0152731	0.0285081	0.351432	0.179139
C4orf27	0.534363	0.767454	1.14676	0.377961	0.57605	0.952904	1.11166	0.71741
C4orf29	0.122219	0.262251	0.1583	0.189608	0.239	0.316071	0.166711	0.315781
C4orf3	1.13958	0.939676	1.03345	1.03249	1.0211	1.00347	0.758041	0.795392
C4orf32	0.14213	0.102635	0.0597386	0.0186031	0.00744569	0.0155908	0.0436028	0.0333554
C4orf33	0.139165	0.140323	0.136336	0.20488	0.206943	0.282469	0.179773	0.146294
C4orf36	0.0709666	0.0312787	0.0200039	0.234233	0.0959574	0.0417282	0.015225	0.0497574
C4orf46	0.0430321	0.176465	0.182157	0	0.0229116	0.108156	0.219756	0.113152
C4orf47	0.0143191	0.0203546	0	0	0.0248373	0.0123782	0	0
C4orf48	2.97545	2.78032	2.6321	1.64848	3.0603	2.50466	2.88872	2.37827
C5	0.105621	0.105661	0.183992	0.0979795	0.0358796	0.0657033	0.157894	0.0693473
C5AR1	0.0361004	0.0398117	0	0	0.0452845	0.036383	0.0296845	0.0256496
C5orf15	0.585169	0.543674	0.747814	0.865387	0.85475	0.695129	0.518614	0.696197
C5orf22	0.393397	0.346208	0.516967	0.378339	0.326064	0.338824	0.332031	0.402694
C5orf24	0.642583	0.661968	0.847151	0.805381	0.944839	0.913086	0.718753	0.602987
C5orf28	0.221072	0.339225	0.609475	0.321804	0.235968	0.325084	0.285758	0.5452
C5orf34	0.135021	0.332438	0.614291	0	0.0413918	0.0861196	0.272899	0.282292
C5orf42	1.03587	0.882999	0.76476	1.39724	1.27433	0.834323	1.40908	0.777139
C5orf45	0.094005	0.199696	0.27611	0.329556	0.629214	0.545892	0.365352	0.626468
C5orf46	0.0382092	0.0685737	0.0719982	0	0.0153514	0.0265372	0.00337202	0
C5orf51	0.703304	0.678162	0.833094	0.872333	0.730772	0.865549	0.786359	0.493525
C5orf54	0.0506737	0.0653796	0.128918	0.0656976	0.110182	0.129787	0.0644564	0.0447754
C5orf55	0.122843	0.0479951	0.111113	0.125822	0.21276	0.116318	0.0421555	0.212435
C5orf56	0.0209414	0.0318059	0	0.156441	0.14679	0.107031	0.0291699	0.0132938
C5orf63	0.096023	0.0878677	0.074831	0.0803545	0.132911	0.126131	0.0707354	0.0943353
C6orf1	0.597666	0.61337	0.844628	0.126764	0.174793	0.156196	0.304546	0.216791
C6orf106	0.757476	0.69471	0.683914	1.30592	0.773861	0.957574	0.780422	0.66939
C6orf120	0.200512	0.0894542	0.121718	0.310329	0.147754	0.170026	0.0923166	0.0872382
C6orf132	0.556833	0.482881	0.381506	1.33432	1.52287	0.650876	0.472053	0.529272
C6orf141	0.169221	0.180808	0.293242	0.0574702	0.0651562	0.0576012	0.100888	0.0452244
C6orf163	0.00482942	0.0186119	0	0	0.070523	0.0376727	0	0
C6orf211	0.207396	0.320855	0.334574	0.226343	0.266976	0.214986	0.173984	0.219561
C6orf223	0	0.0124693	0.0336776	0	0	0	0	0
C6orf226	0.0762165	0.0882401	0.0559973	0.200598	0.0812137	0.123134	0.0862321	0.0473335
C6orf52	0.0747661	0.0320012	0	0	0.059043	0.00993159	0.0791495	0.112267
C6orf57	0.248802	0.332206	0.213593	0.285391	0.244455	0.260531	0.295834	0.259876
C6orf62	2.14245	1.99972	2.07412	1.40521	2.45043	2.42942	1.98043	2.85703
C6orf89	0.672471	0.514926	0.384712	0.807512	0.760599	0.520567	0.472384	0.723252
C6orf99	0.210157	0.16694	0.103884	0.0855251	0.0935744	0.162202	0.115341	0.124127
C7orf10	0	0.0247644	0.0745762	0.0379518	0.0385854	0.0310286	0.0231349	0.0119921
C7orf25	0.0590386	0.122177	0.142143	0.0962	0.114383	0.147228	0.147199	0.11949
C7orf26	0.0817555	0.0966307	0.0213308	0.246826	0.197877	0.286515	0.136287	0.135325
C7orf41	0.201908	0.192197	0.141722	0.281354	0.354369	0.366821	0.217477	0.0920903
C7orf43	0.0526651	0.0591748	0.14307	0.0887376	0.159935	0.0370662	0.0957081	0.0109173
C7orf49	0.27836	0.347035	0.345314	0.0983251	0.185164	0.286508	0.497517	0.287351
C7orf50	2.97466	3.18372	2.55241	0.815715	1.5388	2.62827	3.29668	2.81109
C7orf55	0.536326	0.367504	0.390914	0.678012	0.564009	0.456751	0.444768	0.467633
C7orf55-LUC7L2	0.870025	0.737303	0.669031	0.419798	0.632821	0.77855	1.03946	0.467744
C7orf60	0.0754054	0.0627694	0.0636395	0.127752	0.16435	0.0794828	0.111646	0.0428326
C7orf61	0.00456855	0.0095481	0	0	0.0138314	0.00337674	0	0.00814734
C7orf63	0.102045	0.040289	0	0.0593684	0.12655	0.0819575	0.0200074	0.11816
C7orf73	3.009	3.02221	2.80677	2.84966	1.98183	3.01144	2.16851	2.4344
C8G	0.0185319	0.00502346	0	0	0.0190977	0.00720925	0.0226057	0
C8orf31	0.0496213	0.026881	0	0.0729657	0.178893	0.046893	0.0352505	0.042645
C8orf33	1.14193	0.926098	0.950281	0.59982	0.617378	0.908856	0.708448	1.03429
C8orf37	0.0367673	0.0922204	0	0.0534394	0.0444575	0.00979542	0.0827637	0.0488346
C8orf4	0.12404	0.0499965	0.0973099	0.982213	0.866548	0.570201	0.710135	0.0971029
C8orf44	0.0836987	0.0311018	0.148664	0.0829672	0.0191946	0.0458907	0.0674891	0.12066
C8orf46	0.0332444	0.023472	0	0	0.00266438	0.0125645	0.0194514	0.00916569
C8orf47	0.080881	0.0288526	0.0232867	0.0597079	0.113674	0.114703	0.227852	0.0385742
C8orf48	0.0362234	0.00845125	0	0	0	0	0	0
C8orf58	0.0319985	0.0110533	0	0.0446539	0.0375456	0.00914738	0.0461333	0.0338278
C8orf59	2.68793	2.41325	2.04227	2.25968	1.93345	1.97995	1.82005	1.98988
C8orf76	0.149723	0.17986	0.31175	0.267697	0.260468	0.113682	0.218809	0.364081
C8orf82	0.336994	0.290963	0.468201	0.40036	0.47343	0.278506	0.282763	0.265017
[truncated: 16,123 more rows]

## Sheet: 31
Supplementary Data 41. Differentially expressed genes (cluster markers) of PC9 cells treated with erlotinib for 1, 2, 4, 9, 11 days and untreated.
p_val	avg_logFC	pct.1	pct.2	p_val_adj	cluster	gene
7.88090882023573e-58	0.80608	0.792	0.592	1.42809948731492e-53	1	EMP1
1.08418603635068e-56	0.60616	0.997	0.967	1.96465351647107e-52	1	S100A6
3.26247228973592e-50	0.531223	0.924	0.863	5.91192603623046e-46	1	HMGA1
1.34807461324014e-43	0.852815	0.63	0.449	2.44284600665246e-39	1	S100A2
5.69660435555566e-38	0.537591	0.862	0.774	1.03228167527024e-33	1	DBI
7.85467345064809e-36	0.525177	0.727	0.678	1.42334537599194e-31	1	S100A14
3.51274499991561e-32	0.259396	0.601	0.726	6.36544521434708e-28	1	GPX1
6.21891177042745e-32	0.350355	0.663	0.721	1.12692900191916e-27	1	SH3BGRL3
8.29562328828659e-32	0.924983	0.364	0.146	1.50324989607041e-27	1	AGR2
7.51478973769336e-31	0.397679	0.704	0.738	1.36175504836741e-26	1	LMNA
1.14389120388839e-27	0.669968	0.413	0.296	2.07284525056615e-23	1	LDLR
1.72072890132377e-27	0.635214	0.598	0.433	3.1181328420888e-23	1	ITGA6
6.47796787588102e-27	0.352458	0.944	0.939	1.1738725587884e-22	1	ALDOA
1.36364035566131e-25	0.345053	0.924	0.907	2.47105268849386e-21	1	ENO1
3.82780755216831e-25	0.32054	0.751	0.796	6.93637006528419e-21	1	PRDX5
3.88741217482383e-25	0.461781	0.733	0.675	7.04437960199826e-21	1	ACSL3
5.47153590613561e-25	0.324002	0.724	0.776	9.91497021550835e-21	1	CSTB
1.26306967217734e-24	0.392271	0.894	0.865	2.28880855295257e-20	1	SLIRP
2.07162535751709e-24	0.383621	0.519	0.558	3.75399231035672e-20	1	DAAM1
2.65243084657016e-24	0.352753	0.754	0.772	4.80646993706978e-20	1	SEC61G
2.9648815617466e-24	0.359157	0.71	0.714	5.37266187804101e-20	1	POMP
4.59139111403629e-24	0.448906	0.645	0.58	8.32005983774516e-20	1	CD44
8.94798275051323e-24	0.338557	0.396	0.454	1.6214639542205e-19	1	ADSS
9.13749284659666e-24	0.652405	0.434	0.263	1.65580507873178e-19	1	ITGA2
9.24921046076884e-24	0.323633	0.809	0.84	1.67604942759592e-19	1	LDHA
9.42521103815087e-24	0.333899	0.572	0.606	1.70794249222332e-19	1	PPA1
1.78475129920047e-23	0.376692	0.496	0.522	3.23414782928117e-19	1	MBNL1
3.39814233193808e-23	0.329576	0.469	0.524	6.157773719705e-19	1	FAM213A
6.97133198668527e-23	0.264952	0.801	0.847	1.26327506930724e-18	1	PSMB6
9.27252029650092e-23	0.418909	0.367	0.371	1.68027340292893e-18	1	MIR4458HG
9.86539658411205e-23	0.517754	0.516	0.391	1.78770851500694e-18	1	CALB2
1.13229062725395e-22	0.308294	0.651	0.678	2.05182384564688e-18	1	TXNDC17
1.56071176429714e-22	0.401294	0.613	0.611	2.82816578808284e-18	1	FDFT1
2.48980626225954e-22	0.343828	0.871	0.876	4.51177792784051e-18	1	LRRFIP1
3.33387246796872e-22	0.293322	0.56	0.6	6.04131029920611e-18	1	S100A16
4.422342232746e-22	0.330127	0.305	0.356	8.01372635995903e-18	1	TMBIM1
6.08777968337152e-22	0.629327	0.704	0.618	1.10316655642375e-17	1	S100A4
1.1948241384084e-21	0.282005	1	0.994	2.16514082120987e-17	1	PABPC1
1.26211351069365e-21	0.358874	0.798	0.794	2.28707589272797e-17	1	PSMD2
4.43554729646659e-21	0.33122	0.481	0.527	8.0376552559271e-17	1	TOP1
4.51447899738902e-21	0.339361	0.501	0.523	8.18068739116864e-17	1	SH3KBP1
5.03876972957109e-21	0.344701	0.733	0.744	9.13075462695577e-17	1	KLK6
5.06239407683265e-21	0.275028	0.452	0.524	9.17356430662845e-17	1	ATP1B1
5.33200391009368e-21	0.329219	0.411	0.45	9.66212428548076e-17	1	DCBLD2
5.34008816787039e-21	0.318861	0.37	0.428	9.67677376899793e-17	1	RNF168
5.69680860326743e-21	0.28147	0.595	0.658	1.03231868699809e-16	1	EBNA1BP2
6.17679017541811e-21	0.2717	0.651	0.709	1.11929614768752e-16	1	ANXA5
7.67515633381575e-21	0.322808	0.974	0.956	1.39081507925075e-16	1	PFN1
1.08993825490393e-20	0.501342	0.478	0.406	1.97507711171141e-16	1	FASN
1.76397887204996e-20	0.351062	0.452	0.47	3.19650611404172e-16	1	UBE2E3
2.16930686464173e-20	0.489534	0.543	0.493	3.93100096941728e-16	1	HMGCS1
2.92788353427375e-20	0.355201	0.622	0.652	5.30561775245747e-16	1	ARHGAP29
3.30340225986278e-20	0.26237	0.572	0.644	5.98609523509734e-16	1	EIF3J
6.17601877043126e-20	0.251389	0.434	0.512	1.11915636138985e-15	1	POLR2G
7.58072488315869e-20	0.323623	0.587	0.63	1.37370315607719e-15	1	RRBP1
1.24534198448223e-19	0.401657	0.51	0.518	2.25668421008025e-15	1	SULF2
1.94966456296537e-19	0.299438	0.953	0.935	3.53298715454955e-15	1	PSMA7
2.78852868482266e-19	0.268118	0.334	0.398	5.05309282976714e-15	1	EI24
4.64089904867069e-19	0.284761	0.663	0.733	8.40977316609616e-15	1	PABPC4
1.39503536452238e-18	0.31295	0.352	0.396	2.52794358405101e-14	1	HSD17B12
1.45914600212824e-18	0.256389	0.654	0.707	2.64411847045658e-14	1	NDUFB9
1.80153341008839e-18	0.287419	0.628	0.678	3.26455869242117e-14	1	SYNCRIP
2.18107394990807e-18	0.319845	0.654	0.761	3.95232410462841e-14	1	HSPA5
2.21770141603652e-18	0.253764	0.44	0.505	4.01869673599978e-14	1	FCF1
3.09879867385362e-18	0.277397	0.299	0.343	5.61533307689015e-14	1	NME4
4.00870281695833e-18	0.313921	0.229	0.252	7.2641703746102e-14	1	ARFGAP3
5.11753586557267e-18	0.281155	0.994	0.986	9.27348674200424e-14	1	RPS21
5.80625197490007e-18	0.270633	0.457	0.515	1.05215092037164e-13	1	RHOC
6.83846211158443e-18	0.454998	0.323	0.25	1.23919771924021e-13	1	RASA1
1.08153420482875e-17	0.256662	0.865	0.871	1.95984813257019e-13	1	NDUFS6
2.56444553888213e-17	0.54033	0.396	0.279	4.64703176100831e-13	1	PLAU
3.03842892956507e-17	0.290632	0.613	0.66	5.50593706326486e-13	1	DNAJC21
3.14919227624541e-17	0.256485	0.238	0.298	5.7066513237843e-13	1	NUDT1
4.21751729265798e-17	0.289024	0.651	0.679	7.64256308602553e-13	1	ATOX1
5.94858448809838e-17	0.381043	0.287	0.265	1.07794299508831e-12	1	MBOAT2
7.27316756565417e-17	0.325759	0.604	0.609	1.31797069457219e-12	1	MINOS1
7.54688702952828e-17	0.542276	0.504	0.356	1.36757139862082e-12	1	SCD
7.66642280978726e-17	0.46569	0.528	0.436	1.38923247736155e-12	1	FADS2
9.10749536563094e-17	0.381634	0.422	0.394	1.65036923520598e-12	1	FAM3C
1.06723802946844e-16	0.253588	0.557	0.62	1.93394203319976e-12	1	CAP1
1.41417751695801e-16	0.270544	0.962	0.941	2.56263107847962e-12	1	HNRNPA2B1
1.42943790559287e-16	0.597282	0.252	0.116	2.59028442872484e-12	1	MYH16
2.46933355084971e-16	0.285631	0.223	0.257	4.47467932749476e-12	1	PPIH
2.900617412609e-16	0.511037	0.393	0.256	5.25620881338876e-12	1	TSPAN1
3.27619392178695e-16	0.312053	0.76	0.778	5.93679100567012e-12	1	LGALS1
3.80979844012678e-16	0.457935	0.393	0.314	6.90373575335375e-12	1	INSIG1
5.13964545109973e-16	0.355378	0.519	0.521	9.31355152193782e-12	1	FADS1
5.22069484390669e-16	0.505267	0.481	0.405	9.46042112664331e-12	1	TM4SF1
5.75358141179786e-16	0.260314	0.982	0.971	1.04260648763189e-11	1	RPL35
8.37252363974103e-16	0.277332	0.604	0.647	1.51718500875747e-11	1	METAP2
9.69383997452718e-16	0.259856	0.566	0.619	1.75662074178407e-11	1	RAI14
1.11798081146307e-15	0.286446	0.387	0.416	2.02589302845222e-11	1	MRPS33
1.52799565161834e-15	0.477429	0.343	0.234	2.7688809202976e-11	1	DUSP4
1.79051195996812e-15	0.280266	0.452	0.493	3.24458672265823e-11	1	SSFA2
2.01224347832269e-15	0.481955	0.29	0.214	3.64638640706855e-11	1	LPIN1
2.28044347756201e-15	0.294041	0.411	0.45	4.13239162569012e-11	1	PRNP
3.18519315280686e-15	0.282814	0.44	0.474	5.7718885122013e-11	1	HADHA
3.42996877873476e-15	0.251646	0.284	0.35	6.21544642394527e-11	1	LMO7
4.39183818227289e-15	0.250014	0.311	0.363	7.95844997009671e-11	1	CTSC
6.16067854166693e-15	0.2671	0.419	0.449	1.11637655853547e-10	1	RALB
8.06688771477755e-15	0.266687	0.396	0.432	1.46180072279484e-10	1	BCCIP
8.47072193015122e-15	0.449482	0.302	0.253	1.5349795209627e-10	1	SLC20A1
8.49447171121489e-15	0.294213	0.364	0.387	1.53928321878925e-10	1	LY6D
8.87373580480097e-15	0.265451	0.308	0.334	1.60800966518798e-10	1	CCDC57
1.15146599866253e-14	0.256811	0.645	0.69	2.08657153617637e-10	1	QPRT
1.30331370194808e-14	0.416097	0.352	0.287	2.36173475930011e-10	1	DDIT4
2.07181856354646e-14	0.270551	0.595	0.613	3.75434241900254e-10	1	SNRPF
3.77072276763787e-14	0.261941	0.463	0.508	6.83292672723658e-10	1	MAP4K4
5.54007334113756e-14	0.270157	0.956	0.941	1.00391669014754e-09	1	RPL38
5.66494852935998e-14	0.310833	0.859	0.846	1.02654532300532e-09	1	EIF5B
7.17788592684691e-14	0.361374	0.317	0.285	1.30070470880393e-09	1	RHOF
8.16546770967549e-14	0.266856	0.886	0.874	1.4796644036703e-09	1	TPM3
1.16445785636915e-13	0.372431	0.308	0.276	2.11011408152653e-09	1	LTBP2
1.28479434803096e-13	0.326605	0.713	0.722	2.3281758380669e-09	1	PMEPA1
1.81855311915791e-13	0.265243	0.903	0.912	3.29540010722605e-09	1	HSPD1
2.24496321579747e-13	0.284969	0.434	0.442	4.06809784334659e-09	1	HDAC1
3.19908492317451e-13	0.378287	0.32	0.291	5.79706178928454e-09	1	ELK3
9.01833892951962e-13	0.294732	0.431	0.431	1.63421319741825e-08	1	RDH11
1.00581147119162e-12	0.305925	0.279	0.276	1.82263096694633e-08	1	MAP2K3
2.54799129876213e-12	0.273289	0.507	0.564	4.61721503248686e-08	1	AKR1B10
4.71584430109551e-12	0.273938	0.267	0.295	8.54558145801517e-08	1	SLC16A3
9.69106325527672e-12	0.286891	0.264	0.279	1.75611757248869e-07	1	INPP4B
1.57127822525405e-11	0.258557	0.205	0.257	2.84731327198286e-07	1	CLSPN
1.71672414020562e-11	0.292823	0.375	0.376	3.1108758144666e-07	1	MSMO1
1.91595202535068e-11	0.262608	0.891	0.891	3.47189666513796e-07	1	PKM
1.96176210093407e-11	0.37555	0.372	0.319	3.55490910310263e-07	1	SQLE
2.99466681607372e-11	0.25519	0.358	0.379	5.42663573740718e-07	1	SLK
3.21792766943903e-11	0.250268	0.974	0.943	5.83120672979047e-07	1	RPL39
3.7428470390096e-11	0.269184	0.674	0.694	6.7824131193893e-07	1	NOP56
4.84225783507511e-11	0.274958	0.352	0.371	8.77465542293961e-07	1	LAMC2
5.25426340525695e-11	0.291744	0.328	0.317	9.52125071666613e-07	1	LPCAT2
5.6369093364022e-11	0.273276	0.516	0.527	1.02146434084944e-06	1	CMSS1
1.67998228996825e-10	0.277364	0.701	0.724	3.04429590765146e-06	1	CTSD
2.17208389955514e-10	0.269465	0.267	0.279	3.93603323438387e-06	1	ITGB4
2.42667829489994e-10	0.291849	0.299	0.261	4.39738373818818e-06	1	TRIM2
3.24998330373683e-10	0.321463	0.349	0.309	5.8892947447015e-06	1	FAM129B
3.65882775247952e-10	0.291883	0.355	0.348	6.63016177026813e-06	1	MACF1
4.0228661717155e-10	0.309871	0.399	0.371	7.28983578976565e-06	1	IDI1
4.31578888739603e-10	0.300544	0.71	0.684	7.82064104285035e-06	1	CCND1
1.13117704992596e-09	0.342306	0.296	0.249	2.04980593217084e-05	1	ITGA3
4.24321498152444e-09	0.346628	0.293	0.223	7.68912986802044e-05	1	PHLDA1
2.33069735355468e-08	0.264482	0.422	0.406	0.000422346	1	MLPH
2.48431513674791e-07	0.255565	0.252	0.238	0.00450183	1	EHF
4.54796647923049e-07	0.410765	0.378	0.239	0.00824137	1	TGM2
2.25035183004274e-86	0.70991	0.805	0.174	4.07786255122045e-82	2	TGM2
6.30793128095331e-84	0.860743	0.801	0.176	1.14306022742155e-79	2	CDK1
4.03268853460468e-78	0.621846	0.988	0.856	7.30763489355713e-74	2	HMGA1
1.14754818698256e-77	0.895566	0.963	0.476	2.07947206963109e-73	2	SMC4
2.79023025885377e-71	0.579839	0.689	0.152	5.05617625206892e-67	2	NCAPG
6.71267104194853e-68	0.730969	0.826	0.245	1.21640311951149e-63	2	TYMS
9.29931275158645e-68	1.11707	0.834	0.254	1.68512846371498e-63	2	TOP2A
1.44285725754316e-67	1.11142	0.963	0.594	2.61460163639396e-63	2	HIST1H4C
1.79317149544665e-67	0.627408	0.992	0.72	3.24940606689888e-63	2	TUBA1B
2.37107098341251e-66	0.623073	0.689	0.153	4.29661772904182e-62	2	RRM2
2.38791332565993e-66	0.589429	0.71	0.175	4.32713773742836e-62	2	RAD51AP1
3.96518831724593e-65	0.8125	0.929	0.385	7.18531774968135e-61	2	HMGB2
2.75650561822796e-64	0.55587	0.598	0.112	4.99506383079089e-60	2	AURKB
3.55671142619226e-64	0.636331	0.614	0.113	6.445116775403e-60	2	HJURP
6.59672062373736e-64	0.808491	0.714	0.169	1.19539174422745e-59	2	UBE2C
6.50261224404615e-62	0.60027	0.917	0.389	1.1783383647436e-57	2	ITGA6
1.38529816612289e-58	0.451687	0.656	0.184	2.51029880683128e-54	2	LMNB1
3.70599407720136e-58	0.52174	0.676	0.183	6.71563186729659e-54	2	TACC3
3.15778139140681e-55	0.484558	0.515	0.091	5.72221565936828e-51	2	BUB1B
1.15257403391153e-54	0.758312	0.71	0.191	2.08857940685108e-50	2	HMMR
8.76623854473361e-54	0.766814	0.714	0.206	1.58853008669118e-49	2	NUSAP1
8.97357282931674e-54	0.69635	0.801	0.276	1.62610113240049e-49	2	ANLN
1.59951796529427e-53	0.562817	0.656	0.176	2.89848650490974e-49	2	ZWINT
2.20611531511902e-53	0.420332	0.519	0.102	3.99770156252718e-49	2	NCAPH
1.45739161158335e-51	0.609408	0.622	0.157	2.6409393393502e-47	2	NDC80
2.29182706751405e-50	0.590561	0.631	0.152	4.15301982904221e-46	2	MYBL2
2.95139260064227e-50	0.605339	0.585	0.129	5.34821853162385e-46	2	BRCA1
5.3381264218541e-50	0.676667	0.685	0.192	9.67321888904182e-46	2	KIF20B
4.40017622051478e-49	0.581749	0.739	0.252	7.97355932919483e-45	2	CSE1L
5.56758073856866e-49	0.408405	0.452	0.079	1.00890130563603e-44	2	KIF15
9.81938741675444e-49	0.488899	0.456	0.073	1.77937119379007e-44	2	CASC5
1.18861400305897e-48	0.477168	0.602	0.161	2.15388743494315e-44	2	FANCI
2.79185260521698e-48	0.457822	0.606	0.166	5.05911610591369e-44	2	CCNA2
2.84890773588459e-48	0.729584	0.876	0.395	5.16250570819646e-44	2	PCNA
2.38908697236008e-47	0.806769	0.797	0.302	4.3292645026137e-43	2	MKI67
5.32442045141508e-47	0.541425	0.51	0.1	9.64838230000927e-43	2	CDCA8
1.17596961465571e-46	0.488637	0.473	0.09	2.1309745387176e-42	2	CAPN8
2.03859460528327e-46	0.555766	0.668	0.199	3.69413728423381e-42	2	ATAD2
4.1317746865369e-46	0.57411	0.697	0.222	7.48718890947353e-42	2	PRC1
4.14874190243021e-46	0.490935	0.506	0.109	7.51793520139378e-42	2	INCENP
5.43002310072913e-46	0.409641	0.477	0.099	9.83974486083126e-42	2	KIF11
8.885702375304e-46	0.445755	0.697	0.241	1.61017812742884e-41	2	SPDL1
1.5204367560395e-45	0.490006	0.95	0.579	2.75518344561917e-41	2	EMP1
1.9422590875059e-45	0.54421	0.622	0.177	3.51956769246943e-41	2	KIF23
2.27146160894568e-45	0.501438	0.519	0.114	4.11611558157046e-41	2	TTK
2.43314048159566e-45	0.537061	0.726	0.259	4.40909386669949e-41	2	KIAA0101
3.07816935856845e-45	0.616434	0.718	0.239	5.57795069466189e-41	2	GMNN
8.16052280576665e-45	0.290299	0.382	0.065	1.47876833763297e-40	2	FBXO5
1.24111540670216e-44	0.545536	0.552	0.13	2.24902522848499e-40	2	ARHGAP11A
1.64315030372459e-44	0.441664	0.539	0.137	2.97755266537933e-40	2	GTSE1
2.66034723632794e-44	0.422568	0.693	0.249	4.82081522694985e-40	2	DIAPH3
1.22292370295662e-43	0.480782	0.544	0.131	2.21606004212769e-39	2	MNS1
2.42853230176738e-43	0.560301	0.573	0.145	4.40074338403267e-39	2	KIF2C
2.51298386995807e-43	0.577553	0.506	0.105	4.55377807075101e-39	2	KIF14
3.21657531089633e-43	0.524942	0.726	0.27	5.82875612087525e-39	2	BIRC5
3.34404303701542e-43	0.533312	0.531	0.128	6.05974038737563e-39	2	CENPE
8.08218525834613e-43	0.34169	0.988	0.897	1.4645727906649e-38	2	ENO1
9.08456113213382e-43	0.473165	0.834	0.376	1.64621332275397e-38	2	EMP2
1.62482678538892e-42	0.495864	0.863	0.415	2.94434861780326e-38	2	USP1
3.13173566285975e-42	0.496187	0.581	0.17	5.67501819466816e-38	2	UBE2T
3.38901080030049e-42	0.418199	0.535	0.138	6.14122647122452e-38	2	FOXQ1
5.20504467681817e-42	0.465287	0.693	0.244	9.4320614588622e-38	2	FOXM1
6.09249143649012e-42	0.347388	0.44	0.092	1.10402037320638e-37	2	MND1
1.29669897636114e-41	0.522398	0.842	0.389	2.34974821506403e-37	2	TCOF1
1.80028952428873e-41	0.510784	0.693	0.246	3.2623046469636e-37	2	EZH2
2.14835185388376e-41	0.372953	0.382	0.064	3.89302839442277e-37	2	FAM83D
2.2582921387188e-41	0.486339	0.44	0.079	4.09225118457233e-37	2	SGOL1
2.38209904853364e-41	0.477999	0.793	0.374	4.3166016858478e-37	2	TMPO
2.4886356796833e-41	0.373048	0.357	0.05	4.5096567151541e-37	2	CKAP2L
2.63708451595501e-41	0.34353	1	0.998	4.77866085136207e-37	2	HSP90AA1
2.87131724071659e-41	0.511459	0.481	0.101	5.20311397190253e-37	2	CCNF
2.513612757001e-40	0.444097	0.809	0.371	4.55491767696152e-36	2	RPL39L
3.47309529541814e-40	0.347508	0.772	0.355	6.29359598482722e-36	2	CALB2
3.49243534325527e-40	0.295868	0.606	0.219	6.32864208551288e-36	2	EXOSC8
3.5533797408991e-40	0.532247	0.892	0.487	6.43907942848326e-36	2	DTYMK
5.73813172545298e-40	0.44043	0.515	0.128	1.03980684996933e-35	2	CDCA5
7.64588937315593e-40	0.526235	0.606	0.183	1.38551161330959e-35	2	CLSPN
8.1221567004508e-40	0.402314	0.979	0.847	1.47181601568869e-35	2	CBX3
9.0758886885321e-40	0.33284	0.407	0.079	1.6446417892489e-35	2	ANO1
1.23606300252624e-39	0.427692	0.61	0.211	2.23986976687779e-35	2	TRIP13
1.41771126031145e-39	0.351731	0.415	0.084	2.56903457481038e-35	2	NUF2
3.447316403437e-39	0.35318	0.992	0.882	6.24688205466818e-35	2	NUCKS1
6.79080378671823e-39	0.351406	0.635	0.233	1.23056155419121e-34	2	CDKN3
8.22685842809176e-39	0.433236	0.61	0.198	1.49078901575451e-34	2	KIAA1524
3.36127206952336e-38	0.395871	0.436	0.094	6.09096111718327e-34	2	PBK
6.48262002184048e-38	0.400404	0.983	0.869	1.17471557415771e-33	2	DEK
8.08742838290476e-38	0.274684	0.369	0.076	1.46552289726617e-33	2	HMGA2
9.11535428190103e-38	0.482417	0.606	0.202	1.65179334942328e-33	2	ECT2
1.55352790365247e-37	0.40017	0.494	0.13	2.81514791420864e-33	2	CEP55
2.77132285355649e-37	0.437981	0.755	0.323	5.02191414292972e-33	2	SCD
4.85430686418181e-37	0.398075	0.606	0.215	8.79648946858386e-33	2	TK1
4.87488143239799e-37	0.69546	0.739	0.296	8.83377264364839e-33	2	TPX2
5.08887083418518e-37	0.317945	0.373	0.073	9.22154283862696e-33	2	ETV5
6.13084427866842e-37	0.33777	0.556	0.182	1.1109702917375e-32	2	PHLDA1
7.27987503974402e-37	0.437499	0.577	0.183	1.31918615595201e-32	2	DBF4
7.63211983283346e-37	0.543901	0.905	0.555	1.38301643490775e-32	2	TUBB4B
9.13863432076167e-37	0.471892	0.656	0.236	1.65601192526522e-32	2	ITGA2
9.56869278451541e-37	0.410048	0.577	0.184	1.73394281948204e-32	2	RRM1
9.73957070455509e-37	0.314813	0.394	0.084	1.76490760737243e-32	2	SHCBP1
1.20664865873278e-36	0.533302	0.581	0.179	2.18656803448968e-32	2	DLGAP5
2.065299835653e-36	0.384105	0.423	0.096	3.7425298321868e-32	2	KNSTRN
2.48823699130167e-36	0.524073	0.776	0.337	4.50893425193775e-32	2	MCM7
2.63775109782327e-36	0.284409	0.651	0.263	4.77986876436554e-32	2	LDLR
3.98556455107731e-36	0.509867	0.813	0.393	7.22224152300719e-32	2	FADS2
5.18100843120168e-36	0.298468	0.415	0.095	9.38850537818056e-32	2	GINS1
7.21728982563653e-36	0.258482	0.365	0.076	1.3078450893036e-31	2	HAUS8
7.24991626832974e-36	0.429891	0.535	0.156	1.31375732698403e-31	2	NCAPG2
8.77730470996302e-36	0.404884	0.552	0.175	1.5905353864924e-31	2	OSBPL3
1.07226103927947e-35	0.518994	0.56	0.165	1.94304422927833e-31	2	HELLS
1.73579069649624e-35	0.422763	0.548	0.168	3.14542632112083e-31	2	CENPK
1.87511087061261e-35	0.387435	0.444	0.1	3.39788840863712e-31	2	DDB2
2.89779525173764e-35	0.355489	0.676	0.28	5.25109477567378e-31	2	CTNNAL1
4.52180928799536e-35	0.320038	0.415	0.101	8.19397061077639e-31	2	SPAG5
6.06117224931543e-35	0.315133	0.402	0.1	1.09834502329845e-30	2	MYH16
1.27277041985385e-34	0.364142	0.465	0.132	2.30638727781716e-30	2	CENPM
1.57792750858168e-34	0.583388	0.664	0.241	2.85936243830087e-30	2	MCM3
1.72590727402523e-34	0.438023	0.846	0.455	3.12751657126111e-30	2	CBX5
2.27707321425121e-34	0.361068	0.481	0.132	4.12628437154461e-30	2	RFC3
2.39881963758932e-34	0.44738	0.929	0.609	4.34690106527561e-30	2	H2AFZ
3.15989194949458e-34	0.427283	0.436	0.098	5.72604020167914e-30	2	NEK2
3.46954086078311e-34	0.411288	0.427	0.092	6.28715499382507e-30	2	ASF1B
5.43572922041145e-34	0.335598	0.56	0.198	9.85008492030759e-30	2	NETO2
9.1017268805422e-34	0.570427	0.913	0.663	1.64932392802305e-29	2	TUBA1C
9.56306621134766e-34	0.450814	0.502	0.139	1.73292322815831e-29	2	MLF1IP
9.89056800986865e-34	0.580407	0.788	0.362	1.7922698290683e-29	2	CENPF
1.43303486720655e-33	0.275791	0.568	0.213	2.59680248286499e-29	2	CENPW
1.63207487733702e-33	0.266417	0.39	0.095	2.95748288522241e-29	2	MELK
2.79033067146895e-33	0.476161	0.971	0.676	5.05635820976888e-29	2	PMEPA1
3.72246690307827e-33	0.48001	0.73	0.323	6.74548227506814e-29	2	SMC2
3.87398977846525e-33	0.464821	0.705	0.301	7.02005687755688e-29	2	KIF22
7.59833444532698e-33	0.481061	0.909	0.539	1.3768941848377e-28	2	CD44
8.05516671069659e-33	0.401531	0.905	0.557	1.45967675964533e-28	2	SNRPF
1.11374111084396e-32	0.441067	0.556	0.18	2.01821026696033e-28	2	FEN1
2.00359057407571e-32	0.588032	0.797	0.41	3.63070647928259e-28	2	CKS2
2.11142382880834e-32	0.423775	0.448	0.119	3.82611112018359e-28	2	SGOL2
2.11518824061082e-32	0.267617	0.324	0.056	3.83293261081087e-28	2	SKA3
2.20678241278351e-32	0.263491	0.992	0.938	3.99891041020499e-28	2	HNRNPA2B1
2.72705574821201e-32	0.442692	0.643	0.241	4.94169772133499e-28	2	IGFBP4
3.2004542540447e-32	0.408359	0.311	0.047	5.7995431537544e-28	2	PIF1
5.74997145635337e-32	0.362944	0.635	0.263	1.04195232760579e-27	2	CKLF
6.21737870170804e-32	0.267422	0.593	0.255	1.12665119453651e-27	2	FARSB
8.00788269839102e-32	0.252794	0.473	0.169	1.45110842377544e-27	2	CCP110
8.88374206872884e-32	0.545816	0.498	0.139	1.60982290027435e-27	2	PLK1
9.09999686237082e-32	0.371303	0.751	0.363	1.64901043143022e-27	2	FASN
9.38080889467931e-32	0.372072	0.618	0.238	1.69989637980484e-27	2	MIR4435-1HG
1.20791806418916e-31	0.308793	0.606	0.236	2.18886832411717e-27	2	PGP
1.73379649719035e-31	0.443512	0.892	0.543	3.14181263255864e-27	2	RPA3
1.88459481304799e-31	0.618453	0.622	0.227	3.41507426072426e-27	2	CKAP2
2.21169763520993e-31	0.292091	0.855	0.493	4.00781728476391e-27	2	NME1
4.13085870146956e-31	0.33918	0.602	0.24	7.48552905293299e-27	2	WHSC1
4.81692429099756e-31	0.369024	0.892	0.533	8.72874850771668e-27	2	HMGB1
5.97135635051283e-31	0.435538	0.954	0.643	1.08206948427643e-26	2	NOP56
6.1504258250086e-31	0.313315	0.361	0.08	1.11451866374981e-26	2	STIL
1.1854420639325e-30	0.428461	0.452	0.123	2.14813956405208e-26	2	DEPDC1
1.38243868183981e-30	0.36404	0.419	0.105	2.50511713536192e-26	2	GINS2
1.3855489140739e-30	0.255106	0.407	0.116	2.51075318719332e-26	2	PCSK9
1.88628198823479e-30	0.310337	0.751	0.371	3.41813159088027e-26	2	CCDC34
2.01953016524194e-30	0.417554	0.407	0.093	3.65959061243492e-26	2	PKMYT1
2.02537896654049e-30	0.379445	0.618	0.247	3.67018922526803e-26	2	ITGB3BP
2.19122810759884e-30	0.255579	0.444	0.14	3.97072445377986e-26	2	HIRIP3
3.80526317903115e-30	0.439647	0.826	0.44	6.89551740672234e-26	2	WDR34
4.6726961844942e-30	0.291564	0.581	0.234	8.46739275592193e-26	2	ACAT2
8.4856061327459e-30	0.408155	0.535	0.182	1.53767668731489e-25	2	CDC20
9.46970839056905e-30	0.358208	0.51	0.174	1.71600585745502e-25	2	H2AFX
1.01774616734895e-29	0.296626	0.535	0.197	1.84425782985304e-25	2	HPRT1
1.06893361939507e-29	0.297878	0.515	0.178	1.9370146117058e-25	2	DSN1
1.14407422552216e-29	0.482757	0.751	0.357	2.0731769040687e-25	2	DNMT1
1.34074902814542e-29	0.454691	0.469	0.138	2.42957131390232e-25	2	AURKA
1.55247940885037e-29	0.3756	0.51	0.171	2.81324793677775e-25	2	CEP78
1.91940280030273e-29	0.263263	0.299	0.055	3.47814981442858e-25	2	DEPDC1B
1.96109095963586e-29	0.349026	0.461	0.138	3.55369292795615e-25	2	MAD2L1
2.35955708964107e-29	0.450881	0.531	0.178	4.27575340213858e-25	2	ASPM
3.43672189934577e-29	0.326956	0.456	0.15	6.22768375380448e-25	2	PODXL
3.49105180691683e-29	0.319599	0.639	0.276	6.32613497931398e-25	2	SQLE
3.5757036250202e-29	0.399289	0.705	0.319	6.47953253889911e-25	2	IDI1
3.80962345771815e-29	0.39149	0.983	0.898	6.90341866773106e-25	2	CALM2
4.13507632076861e-29	0.367765	0.809	0.443	7.4931718008648e-25	2	MAP4K4
4.18816312382496e-29	0.382767	0.793	0.418	7.58937039668321e-25	2	YWHAH
5.56650423329985e-29	0.328778	0.506	0.173	1.00870623211627e-24	2	IGFBP2
5.5801240060067e-29	0.403299	0.726	0.342	1.01117427112847e-24	2	LBR
7.50924136802473e-29	0.255752	0.763	0.413	1.36074962829976e-24	2	UBE2E3
9.17951943490555e-29	0.317987	0.618	0.259	1.66342071679923e-24	2	RAD1
9.30328569261473e-29	0.297438	0.29	0.046	1.68584840035872e-24	2	POLQ
9.52098714757564e-29	0.343682	0.448	0.131	1.72529808101218e-24	2	TTF2
1.2371583412031e-28	0.26654	0.967	0.853	2.24185463009414e-24	2	NDUFS6
1.4744755434526e-28	0.288029	0.535	0.206	2.67189713229046e-24	2	EEA1
1.56138256902848e-28	0.345384	0.809	0.432	2.82938135333651e-24	2	XPO1
1.78768131166638e-28	0.401604	0.838	0.506	3.23945730487065e-24	2	DUT
1.91192179456975e-28	0.328525	0.477	0.162	3.46459348393984e-24	2	KIF4A
1.98165406705419e-28	0.283362	0.527	0.205	3.59095533490889e-24	2	POLD3
2.77057874746986e-28	0.312724	0.888	0.558	5.02056574829014e-24	2	LSM4
2.94560150459188e-28	0.287432	0.419	0.124	5.33772448647094e-24	2	FERMT1
3.87204657283844e-28	0.391308	0.556	0.203	7.01653559464053e-24	2	BRI3BP
5.63912553124834e-28	0.395832	0.714	0.337	1.02186593751751e-23	2	SMC3
8.40246973746701e-28	0.303238	0.386	0.103	1.5226115411264e-23	2	POLA1
9.1692642707487e-28	0.389268	0.685	0.31	1.66156237850237e-23	2	FAM111A
9.28247556226378e-28	0.363228	0.813	0.445	1.68207739663782e-23	2	PTBP1
1.14509412125681e-27	0.447367	0.905	0.575	2.07502505712947e-23	2	HN1
1.18586285675565e-27	0.35157	0.934	0.621	2.14890208272692e-23	2	FBL
1.22722048443021e-27	0.321113	0.78	0.448	2.22384623983599e-23	2	LSM3
1.88182598917792e-27	0.355332	0.506	0.173	3.41005687498931e-23	2	LIG1
2.37440161326531e-27	0.328631	0.452	0.14	4.30265316339808e-23	2	WDHD1
2.47469277862462e-27	0.416933	0.465	0.145	4.48439078414568e-23	2	MCM6
2.52636115271894e-27	0.25273	0.27	0.045	4.578019044842e-23	2	KIF18B
3.55402727944071e-27	0.35823	0.925	0.645	6.44025283307452e-23	2	ACSL3
3.70460752101457e-27	0.34535	0.49	0.167	6.7131192888305e-23	2	FOSL1
3.8160612377109e-27	0.25297	0.266	0.043	6.91508456885591e-23	2	SPC24
5.03922615442948e-27	0.269826	0.402	0.115	9.13158171444166e-23	2	RHNO1
5.33394799089754e-27	0.304165	0.502	0.184	9.66564715430543e-23	2	CENPN
5.5842521041936e-27	0.282217	0.328	0.077	1.01192232380092e-22	2	KIF20A
6.65093380392395e-27	0.336888	0.975	0.762	1.20521571460906e-22	2	ANP32B
7.35270412360527e-27	0.381149	0.884	0.55	1.33238351423851e-22	2	GLO1
7.70505613637685e-27	0.292767	0.772	0.437	1.39623322247285e-22	2	S100A2
8.21756109185665e-27	0.267865	0.332	0.076	1.48910424545534e-22	2	BRCA2
1.07282891532856e-26	0.270375	0.531	0.215	1.94407327746688e-22	2	MMAB
1.53213049364552e-26	0.31264	0.921	0.609	2.77637366753504e-22	2	NASP
1.61346079342373e-26	0.288717	0.602	0.27	2.92375230376314e-22	2	LPCAT2
2.33173242768588e-26	0.34409	0.672	0.319	4.22533233220958e-22	2	MIS18BP1
2.63304580452051e-26	0.266951	0.556	0.227	4.77134230237162e-22	2	ITGB4
2.70622635378701e-26	0.360994	0.332	0.069	4.90395277569744e-22	2	MCM10
2.84891635659877e-26	0.382418	0.822	0.467	5.16252132979264e-22	2	FADS1
3.83949169498174e-26	0.358384	0.531	0.194	6.95754290047641e-22	2	ACOT7
4.16389746043342e-26	0.327443	0.743	0.379	7.5453985880514e-22	2	PRKDC
4.81151160813907e-26	0.271649	0.436	0.148	8.7189401851088e-22	2	CENPH
6.0094825336991e-26	0.340778	0.365	0.09	1.08897832993161e-21	2	BARD1
6.07414430546438e-26	0.395121	0.639	0.278	1.1006956895932e-21	2	PRR11
7.69877897719567e-26	0.40317	0.577	0.226	1.39509573845763e-21	2	MCM4
9.34195241119656e-26	0.304821	0.299	0.062	1.69285519643293e-21	2	CDCA2
9.54822091304415e-26	0.25249	0.535	0.223	1.73023311165273e-21	2	PYCR2
1.79455387585177e-25	0.270752	0.614	0.286	3.251911078431e-21	2	NCAPD2
2.50965008180053e-25	0.287821	0.726	0.376	4.54773691323074e-21	2	PSIP1
3.68574078567599e-25	0.273047	0.386	0.117	6.67893087772345e-21	2	CEP152
4.51852578858258e-25	0.286753	0.349	0.087	8.1880205814905e-21	2	WDR76
4.88306566257951e-25	0.342802	0.78	0.424	8.84860328716034e-21	2	SVIP
6.0870157347177e-25	0.301938	0.378	0.105	1.10302812128819e-20	2	ORC6
9.4976131988206e-25	0.273938	0.295	0.061	1.72106248775828e-20	2	ETV4
1.14560080615223e-24	0.295135	0.523	0.211	2.07594322082846e-20	2	DUSP4
1.2417945336814e-24	0.278539	0.722	0.376	2.25025587448406e-20	2	HNRNPUL2
1.26762730429066e-24	0.437495	0.88	0.594	2.2970674381051e-20	2	CYCS
1.34142755886972e-24	0.33687	0.685	0.338	2.43080087942782e-20	2	PAICS
1.82313977290604e-24	0.335982	0.535	0.214	3.30371158248303e-20	2	RFC4
2.09448448628169e-24	0.402136	0.718	0.369	3.79541533759106e-20	2	HAT1
2.19562585339712e-24	0.330171	0.797	0.483	3.97869360894093e-20	2	RANBP1
2.47804260664137e-24	0.300508	0.602	0.268	4.49046100749482e-20	2	TTLL12
2.84255746303739e-24	0.264563	0.56	0.254	5.15099837877006e-20	2	LINC00152
3.21836649709792e-24	0.413189	0.896	0.578	5.83200192939113e-20	2	GGCT
3.63888424842864e-24	0.284954	0.386	0.112	6.59402214657753e-20	2	MCM8
4.28051395920583e-24	0.368734	0.78	0.44	7.75671934547688e-20	2	TRA2B
5.46831657491414e-24	0.286257	0.274	0.051	9.90913646540191e-20	2	ESCO2
8.42504019775662e-24	0.366766	0.913	0.61	1.52670153423548e-19	2	HNRNPAB
1.40199017199747e-23	0.326822	0.295	0.062	2.54054639067662e-19	2	FAM64A
1.68258014030912e-23	0.279394	0.353	0.094	3.04900347225415e-19	2	CENPQ
1.70112014028593e-23	0.379935	0.917	0.639	3.08259980621213e-19	2	HNRNPD
1.9444068218867e-23	0.257111	0.465	0.192	3.52345960194089e-19	2	HAUS1
2.03661528516201e-23	0.352878	0.61	0.271	3.69055055824207e-19	2	MACC1
2.60776436879115e-23	0.276771	0.797	0.467	4.72552981268644e-19	2	SULF2
2.67013927773811e-23	0.30259	0.747	0.411	4.83855938518923e-19	2	SIVA1
2.79655095657268e-23	0.265699	0.394	0.126	5.06762998840536e-19	2	XRCC2
3.14342195279083e-23	0.252258	0.531	0.233	5.69619492065227e-19	2	LYAR
3.65415294905181e-23	0.445332	0.556	0.229	6.62169055897678e-19	2	CCNB1
3.72925255830826e-23	0.256297	0.801	0.475	6.7577785609104e-19	2	CMSS1
4.31273788387157e-23	0.27065	0.813	0.514	7.81511231936367e-19	2	LSM5
4.52062878853072e-23	0.329223	0.793	0.468	8.19183142769652e-19	2	SNRPD1
5.28544291986633e-23	0.336439	0.378	0.109	9.57775111508977e-19	2	CDC6
5.45386942179662e-23	0.276671	0.589	0.269	9.88295677923765e-19	2	FAM129B
5.98913538163539e-23	0.297769	0.436	0.153	1.08529122250615e-18	2	NT5E
6.23073611280437e-23	0.280098	0.398	0.128	1.12907169100128e-18	2	LRRCC1
7.66604679457776e-23	0.333041	0.78	0.442	1.38916433964544e-18	2	SUPT16H
8.00996248435622e-23	0.260042	0.539	0.233	1.45148530179019e-18	2	TRIOBP
8.70961968598394e-23	0.269027	0.651	0.34	1.57827018329715e-18	2	HSD17B12
9.08900886404308e-23	0.290383	0.871	0.577	1.64701929625325e-18	2	FDPS
9.14479247225907e-23	0.262842	0.394	0.128	1.65712784389807e-18	2	DPYSL2
1.33338157764108e-22	0.302917	0.693	0.367	2.41622075684341e-18	2	RNF168
1.43016056318551e-22	0.255146	0.531	0.229	2.59159395654847e-18	2	SKP2
1.70905342133509e-22	0.269621	0.963	0.861	3.09697570480132e-18	2	TPM3
1.91288190672705e-22	0.317565	0.432	0.145	3.46633330318008e-18	2	UBASH3B
2.0754739377732e-22	0.342507	0.353	0.095	3.76096632263882e-18	2	ATAD5
2.12342286911698e-22	0.297282	0.726	0.391	3.84785458112688e-18	2	DCBLD2
2.40895541247713e-22	0.308458	0.867	0.562	4.36526810294981e-18	2	MINOS1
2.56473176925366e-22	0.288277	0.469	0.18	4.64755043906456e-18	2	ACYP1
2.68266327897602e-22	0.273729	0.506	0.212	4.86125412783244e-18	2	MSH2
3.56014000086407e-22	0.383562	0.564	0.237	6.45132969556578e-18	2	ITGB5
4.69689901792478e-22	0.300746	0.506	0.203	8.51125071038149e-18	2	SKA2
5.02837843234981e-22	0.275803	0.793	0.47	9.1119245572611e-18	2	SH3KBP1
6.09990171170163e-22	0.254554	0.436	0.167	1.10536318917745e-17	2	CCNB2
6.33699945146732e-22	0.257146	0.315	0.082	1.14832767060039e-17	2	POLA2
8.20674491541646e-22	0.339501	0.954	0.729	1.48714424612262e-17	2	FUS
9.54289377352408e-22	0.253574	0.286	0.062	1.7292677807003e-17	2	HSD17B7
9.74154517353477e-22	0.442622	0.892	0.591	1.76526540089624e-17	2	S100A4
1.0608380544358e-21	0.374364	0.859	0.588	1.92234463844311e-17	2	PARP1
1.23652877031961e-21	0.335501	0.552	0.236	2.24071378469616e-17	2	LTBP2
1.41587119367035e-21	0.297478	0.515	0.219	2.56570019005003e-17	2	RBBP8
1.74944695192536e-21	0.365906	0.618	0.287	3.17017282158394e-17	2	MTHFD1
1.78078749711991e-21	0.263333	0.373	0.12	3.226965023531e-17	2	EPHA2
3.44898850008286e-21	0.276655	0.415	0.145	6.24991206100015e-17	2	MAPK13
3.59342460174374e-21	0.307222	0.519	0.219	6.51164472081982e-17	2	SLC20A1
3.79543949139851e-21	0.361504	0.423	0.143	6.87771590236324e-17	2	MCM5
3.95748346384084e-21	0.269332	0.751	0.435	7.17135578482599e-17	2	CDCA7L
3.96807911675435e-21	0.306323	0.929	0.7	7.19055616747057e-17	2	RAN
4.28422240369272e-21	0.254576	0.29	0.069	7.76343941773158e-17	2	CARD10
4.83232469119881e-21	0.306213	0.461	0.174	8.75665557292136e-17	2	MCM2
4.9245876564007e-21	0.353259	0.884	0.643	8.92384529216371e-17	2	STMN1
5.34772750370919e-21	0.301224	0.929	0.768	9.69061700947142e-17	2	DBI
6.42829280040064e-21	0.261021	0.502	0.216	1.1648709383606e-16	2	ITGA3
9.36255129507144e-21	0.29208	0.539	0.242	1.6965879201799e-16	2	MFSD2B
9.39565993977207e-21	0.266877	0.423	0.155	1.7025875376861e-16	2	DDX11
9.81250567856032e-21	0.250056	0.539	0.247	1.77812415401191e-16	2	RANGAP1
1.0935813767142e-20	0.251118	0.407	0.155	1.9816788127438e-16	2	ZWILCH
1.43302084588615e-20	0.250921	0.286	0.071	2.5967770748303e-16	2	MVK
1.54889701436642e-20	0.309445	0.776	0.481	2.80675627973338e-16	2	TFAM
1.64001771394607e-20	0.279242	0.71	0.395	2.97187609944167e-16	2	LCP1
1.76699558792942e-20	0.258841	0.56	0.262	3.20197270488691e-16	2	CMC2
2.77982447444905e-20	0.29251	0.643	0.328	5.03731993014913e-16	2	TIMM10
2.87648008926223e-20	0.348628	0.938	0.674	5.21246956975209e-16	2	AP2S1
7.63822858907271e-20	0.261722	0.647	0.341	1.38412340262587e-15	2	TRIM28
8.20037543354303e-20	0.292704	0.718	0.409	1.48599003231233e-15	2	SF1
9.31362331990864e-20	0.256466	0.411	0.151	1.68772168180064e-15	2	MYEOV
1.17851640956761e-19	0.267129	0.585	0.29	2.13558958577747e-15	2	UCHL5
2.16814884294027e-19	0.329407	0.398	0.132	3.92890251829207e-15	2	TIMELESS
2.82713898896318e-19	0.252618	0.668	0.366	5.12305856190017e-15	2	PTTG1
3.21303984287505e-19	0.275143	0.896	0.662	5.82234949927388e-15	2	ANXA5
3.8170694867704e-19	0.305362	0.788	0.473	6.91691161697664e-15	2	DHCR24
4.27494668950353e-19	0.30365	0.34	0.106	7.74663089604935e-15	2	G2E3
7.14467397939181e-19	0.254277	0.95	0.767	1.29468637180559e-14	2	PSMD2
8.43598323602099e-19	0.298222	0.701	0.39	1.52868452219936e-14	2	NFATC2IP
1.10188899061458e-18	0.265227	0.602	0.304	1.99673303989267e-14	2	RECQL
1.73313573355471e-18	0.275978	0.768	0.478	3.14061526277449e-14	2	BRIX1
2.09661025415546e-18	0.276123	0.988	0.877	3.79926744155512e-14	2	CCT6A
2.2077671336504e-18	0.250348	0.49	0.219	4.00069482288789e-14	2	PRPS2
2.39020519467902e-18	0.275684	0.838	0.548	4.33129083327786e-14	2	S100A16
3.613136816581e-18	0.295721	0.311	0.092	6.54736522532643e-14	2	PKIB
3.81127217811237e-18	0.252185	0.336	0.106	6.90640631395743e-14	2	SYK
4.49287166440792e-18	0.282669	0.676	0.373	8.14153274307358e-14	2	BCL7C
5.3714696896934e-18	0.265932	0.734	0.43	9.7336402246934e-14	2	RFC1
6.62393681182449e-18	0.387414	0.859	0.607	1.20032358967072e-13	2	RAD21
6.7255403726633e-18	0.266863	0.324	0.098	1.21873517093032e-13	2	SLFN13
7.98161557832096e-18	0.381905	0.535	0.241	1.44634855894754e-13	2	MVD
8.11134945831001e-18	0.286513	0.452	0.183	1.46985763534036e-13	2	MB21D1
1.097674958738e-17	0.268123	0.797	0.53	1.98909679272913e-13	2	PSMC3
1.49334214703292e-17	0.337168	0.315	0.088	2.70608530463836e-13	2	CDCA7
1.52503620517701e-17	0.327672	0.739	0.434	2.76351810740126e-13	2	TFRC
2.38965352699528e-17	0.265441	0.427	0.17	4.33029115626815e-13	2	PAPD7
3.57188046052387e-17	0.257449	0.826	0.546	6.4726045825153e-13	2	GPI
3.76277777071564e-17	0.295209	0.909	0.644	6.81852959831381e-13	2	SFN
5.46441809380176e-17	0.317352	0.925	0.718	9.90207202777816e-13	2	EIF5
6.82749944190167e-17	0.271577	0.34	0.116	1.237211173867e-12	2	CHAF1A
8.59489901308513e-17	0.25433	0.506	0.234	1.55748165016116e-12	2	ITGB1BP1
1.17764461532676e-16	0.258921	0.859	0.591	2.13400980743362e-12	2	PGRMC1
1.19760412965367e-16	0.258693	0.539	0.269	2.17017844334542e-12	2	PDS5B
1.37585399972008e-16	0.265739	0.846	0.57	2.49318503289276e-12	2	FDFT1
1.68865556967996e-16	0.278792	0.34	0.112	3.06001275781705e-12	2	KIAA1731
1.70432749556745e-16	0.258404	0.51	0.244	3.08841185471777e-12	2	RRP7A
4.54830244895541e-16	0.259878	0.349	0.125	8.24197886775209e-12	2	CDT1
1.04801842615088e-15	0.269603	0.759	0.483	1.89911419002801e-11	2	MAL2
1.54831687468044e-15	0.269948	0.942	0.814	2.80570500860842e-11	2	LDHA
1.55209159728059e-15	0.258654	0.842	0.577	2.81254518343215e-11	2	POLR2L
1.56789072547257e-15	0.314989	0.834	0.561	2.84117478362884e-11	2	ETFB
2.84873616726686e-15	0.274835	0.506	0.244	5.16219480870429e-11	2	TPRKB
3.90394559853562e-15	0.316168	0.278	0.087	7.0743398191064e-11	2	FAM111B
6.05130404908561e-15	0.255765	0.697	0.424	1.0965568067348e-10	2	MRPS16
1.10983359152005e-14	0.295825	0.83	0.561	2.01112945119349e-10	2	PDCD5
1.8138257109156e-14	0.278284	0.303	0.1	3.28683357075016e-10	2	FANCD2
1.99697677641412e-14	0.308602	0.365	0.138	3.61872161654002e-10	2	NUP205
2.0053413530938e-14	0.288856	0.896	0.66	3.63387906594128e-10	2	TNFRSF12A
3.13045739590855e-14	0.269955	0.701	0.429	5.67270184712588e-10	2	YLPM1
3.49326260038485e-14	0.256725	0.461	0.216	6.33014115815738e-10	2	ATP1B3
8.86868907733753e-14	0.269528	0.494	0.246	1.60709514770433e-09	2	SMC6
1.01863433945241e-13	0.259355	0.73	0.464	1.84586728652171e-09	2	HMGCS1
2.38816797013015e-13	0.26813	0.535	0.282	4.32759917867284e-09	2	SMARCD2
4.73605332678536e-13	0.268603	0.266	0.087	8.58220223346776e-09	2	ANKRD1
5.63119525704834e-13	0.28555	0.444	0.208	1.02042889252973e-08	2	KIAA1715
7.2198398479875e-12	0.294778	0.373	0.165	1.30830717885382e-07	2	STC2
9.84120884432327e-12	0.270458	0.502	0.269	1.78332545467982e-07	2	PLAU
2.05283638906216e-09	0.378104	0.759	0.555	3.71994482061954e-05	2	ARL6IP1
6.04522968893913e-09	0.251011	0.303	0.128	0.000109546	2	RPS6KA4
3.66977849755665e-54	1.29884	0.787	0.289	6.65000561542241e-50	3	TOP2A
4.45586113303183e-54	1.12066	0.84	0.423	8.07446595916699e-50	3	HMGB2
3.08502467514448e-53	1.1028	0.669	0.445	5.59037321382931e-49	3	CKS2
1.17718610768383e-49	1.1306	0.905	0.619	2.13317894573387e-45	3	HIST1H4C
4.75766420085393e-43	1.11945	0.704	0.337	8.6213632983674e-39	3	MKI67
1.97361131548381e-41	1.28212	0.527	0.218	3.57638106478821e-37	3	UBE2C
3.41607500995633e-38	0.746816	0.822	0.686	6.19026952554187e-34	3	TUBA1C
3.73667386043328e-37	1.05005	0.45	0.201	6.77122670249115e-33	3	NDC80
3.77331596166818e-37	0.71013	0.923	0.741	6.83762585413891e-33	3	TUBA1B
6.75307418878052e-37	1.03587	0.497	0.243	1.22372457374892e-32	3	CDK1
4.21666069418783e-36	0.998427	0.432	0.208	7.64101084393777e-32	3	CCNA2
7.36301639749389e-36	1.01085	0.645	0.329	1.33425220138987e-31	3	TPX2
3.62130198862296e-35	0.799169	0.657	0.577	6.56216133358366e-31	3	ARL6IP1
1.71290311053309e-34	0.302717	0.361	0.557	3.10395172659701e-30	3	HNRNPUL1
4.63935978475753e-34	0.651842	0.533	0.511	8.40698386595913e-30	3	CBX5
6.31315122213555e-34	0.600432	0.302	0.321	1.14400613296318e-29	3	BUB3
1.19160368063779e-33	0.879822	0.746	0.389	2.15930502968374e-29	3	CENPF
3.86910795559011e-33	0.819591	0.373	0.216	7.01121052632483e-29	3	NCAPG
5.4137317424432e-33	0.39915	0.414	0.571	9.81022329048132e-29	3	MCFD2
2.52466697093933e-32	0.848026	0.834	0.516	4.57494901803915e-28	3	SMC4
2.76664082364939e-32	0.826487	0.396	0.226	5.01342983653505e-28	3	KIF23
3.27199213054716e-32	0.780008	0.544	0.424	5.9291769397645e-28	3	TMPO
1.03881750988805e-31	0.488769	0.237	0.29	1.88244120966813e-27	3	MSL3P1
1.12841183972756e-31	0.289801	0.231	0.425	2.0447950947703e-27	3	RCC1
1.46265208757197e-31	0.304083	0.254	0.403	2.65047184788916e-27	3	DNAJC19
2.40612246040656e-31	0.746825	0.716	0.528	4.36013451050272e-27	3	DTYMK
2.60010604272082e-31	0.257629	0.266	0.452	4.7116521600144e-27	3	TIMM13
2.79596727187094e-31	0.934636	0.485	0.244	5.06657229335732e-27	3	HMMR
3.31978480516857e-31	0.769909	0.302	0.171	6.01578204544596e-27	3	AURKB
3.94255786967763e-31	1.03632	0.402	0.168	7.14430911564284e-27	3	PLK1
8.11660194824053e-31	0.540073	0.438	0.395	1.47080943904067e-26	3	LBR
1.06357909409641e-30	0.954408	0.432	0.26	1.92731167641211e-26	3	CCNB1
2.58689738765489e-30	0.283209	0.379	0.544	4.68771675616942e-26	3	PSMA6
6.2171048090954e-30	0.898071	0.568	0.33	1.12660156245618e-25	3	ANLN
1.41409521946574e-29	0.746205	0.349	0.236	2.56248194719386e-25	3	ZWINT
1.70420161053527e-29	0.473095	0.32	0.371	3.08818373845097e-25	3	FAM111A
1.82475373871164e-29	0.453442	0.391	0.463	3.30663624991935e-25	3	SF1
1.94451713452401e-29	0.340731	0.237	0.331	3.52365949947096e-25	3	DCAF7
2.42400170340399e-29	0.311201	0.391	0.541	4.39253348673837e-25	3	TFAM
4.09485563418461e-29	0.894081	0.497	0.257	7.42028789470594e-25	3	NUSAP1
4.267454672588e-29	0.547014	0.308	0.321	7.73305461219671e-25	3	CKLF
4.72827396379367e-29	0.269804	0.278	0.433	8.56810524979051e-25	3	MRPL22
9.72556105877857e-29	0.412036	0.414	0.534	1.76236891946126e-24	3	BRIX1
1.39950251112352e-28	0.468458	0.562	0.613	2.53603850040694e-24	3	LSM4
1.75391207335629e-28	0.492649	0.254	0.309	3.17826406812894e-24	3	ITGB3BP
2.38587646488354e-28	0.577903	0.254	0.222	4.32344674201547e-24	3	CENPK
2.40231114781165e-28	0.425634	0.467	0.566	4.3532280309495e-24	3	DUT
2.66106371680012e-28	0.380167	0.219	0.317	4.82211356121349e-24	3	CMC2
3.14591660029748e-28	0.393777	0.219	0.291	5.70071547139905e-24	3	MRPL27
3.27934598592647e-28	0.744087	0.296	0.186	5.94250286109736e-24	3	GTSE1
3.77582584350444e-28	0.589959	0.296	0.29	6.8421740110144e-24	3	RANGAP1
4.34383543983413e-28	0.272124	0.166	0.301	7.87146420052342e-24	3	MFSD2B
4.75596742937746e-28	0.284344	0.355	0.525	8.61828857877489e-24	3	KRT10
5.2152551539517e-28	0.257009	0.231	0.381	9.45056386447587e-24	3	BABAM1
5.25648635636949e-28	0.303011	0.308	0.442	9.52527892637715e-24	3	GANAB
5.36522851196653e-28	0.733602	0.444	0.326	9.72233058653456e-24	3	BIRC5
5.40959988831716e-28	0.36667	0.243	0.327	9.80273595761953e-24	3	DHCR7
5.73726799692905e-28	0.379883	0.343	0.433	1.03965033372351e-23	3	NUDCD2
6.56219234992683e-28	0.701515	0.331	0.248	1.18913487573024e-23	3	TACC3
7.35616147647434e-28	0.251736	0.243	0.402	1.33301002115192e-23	3	UBE2D2
8.1059567982513e-28	0.275807	0.219	0.381	1.46888043141112e-23	3	RPF2
9.24052785117891e-28	0.554592	0.941	0.868	1.67447605191213e-23	3	HMGA1
1.12515362648416e-27	0.70679	0.272	0.144	2.03889088655195e-23	3	CCNF
1.23804977564193e-27	0.290797	0.26	0.408	2.24346999844073e-23	3	CMIP
1.52470612669496e-27	0.704097	0.716	0.595	2.76291997218393e-23	3	TUBB4B
1.98320252231152e-27	0.427827	0.402	0.504	3.5937612906807e-23	3	SUPT16H
2.78779378875055e-27	0.331758	0.325	0.464	5.05176112459487e-23	3	MRPL13
3.11357131716879e-27	0.299025	0.172	0.305	5.64210258384156e-23	3	DPM2
4.01260933966702e-27	0.321644	0.29	0.406	7.2712493844106e-23	3	NUP62
4.49522706287231e-27	0.371868	0.396	0.51	8.14580096063092e-23	3	WDR34
1.31751901729107e-26	0.439812	0.497	0.534	2.38747621123315e-22	3	RANBP1
1.56417087314293e-26	0.289589	0.231	0.337	2.8344340392223e-22	3	TRAPPC3
1.60985501883885e-26	0.273819	0.337	0.483	2.91721827963789e-22	3	H1FX
1.67271014738753e-26	0.407995	0.391	0.457	3.03111805808094e-22	3	MAGOHB
2.19456996635299e-26	0.849278	0.325	0.171	3.97678023602825e-22	3	AURKA
3.32247850951905e-26	0.375527	0.586	0.677	6.02066330709947e-22	3	FBL
3.44390122480854e-26	0.694171	0.32	0.197	6.24069340947555e-22	3	KIF4A
4.97973297815305e-26	0.297443	0.556	0.69	9.02377412971115e-22	3	SNRPE
5.13071668661152e-26	0.321887	0.272	0.41	9.29737170780874e-22	3	POLE3
5.21668809734979e-26	0.27761	0.586	0.751	9.45316050120755e-22	3	ATP5B
7.4237702324298e-26	0.549203	0.657	0.644	1.3452614038186e-21	3	RAD21
8.17757777295543e-26	0.539026	0.941	0.907	1.48185886823725e-21	3	CALM2
8.25300718605025e-26	0.393852	0.201	0.259	1.49552743218417e-21	3	ICT1
9.36668881900721e-26	0.373947	0.26	0.334	1.6973376808923e-21	3	CDK5RAP2
1.01738762782447e-25	0.334414	0.296	0.409	1.84360812038072e-21	3	MKKS
1.03569457612036e-25	0.377796	0.249	0.371	1.87678214138771e-21	3	SDC1
1.04081587785911e-25	0.963612	0.379	0.166	1.88606245226849e-21	3	CENPE
1.47819503926628e-25	0.294199	0.278	0.445	2.67863723065443e-21	3	HNRNPUL2
1.95323256772023e-25	0.424146	0.438	0.53	3.53945273596582e-21	3	FADS1
2.05306368980845e-25	0.560051	0.302	0.317	3.72035671230189e-21	3	DIAPH3
2.19004641982965e-25	0.360367	0.391	0.536	3.96858311737331e-21	3	DHCR24
2.25431435093398e-25	0.395586	0.243	0.334	4.08504303532747e-21	3	CSE1L
3.39520331155669e-25	0.348068	0.385	0.514	6.15244792087189e-21	3	PTBP1
3.72254344017262e-25	0.361233	0.361	0.445	6.7456209679368e-21	3	RPL39L
4.38721188441122e-25	0.365798	1	0.998	7.95006665574157e-21	3	HSP90AA1
4.58423294685418e-25	0.796878	0.325	0.196	8.30708852299445e-21	3	KIF2C
4.66536455984998e-25	0.295672	0.432	0.576	8.45410711890415e-21	3	NCOR1
8.83975239957625e-25	0.285292	0.521	0.676	1.60185153232721e-20	3	PARK7
1.01081349449683e-24	0.291239	0.325	0.447	1.83169513337771e-20	3	ILF2
1.37388923397277e-24	0.328044	0.189	0.272	2.48962468088206e-20	3	TMEM109
1.53552684973207e-24	0.524676	0.32	0.311	2.78252820439949e-20	3	FOXM1
1.55718500297881e-24	0.375495	0.355	0.437	2.8217749438979e-20	3	PSIP1
1.60725519133155e-24	0.724408	0.343	0.257	2.9125071322119e-20	3	KIF20B
2.04556043518449e-24	0.362647	0.367	0.436	3.70676006459781e-20	3	CCDC34
2.2440245130858e-24	0.471383	0.58	0.63	4.06639682016277e-20	3	HN1
2.3392868769144e-24	0.303673	0.497	0.624	4.23902174965659e-20	3	HSBP1
2.58348646748134e-24	0.27288	0.189	0.32	4.68153582772293e-20	3	DCAF13
2.94343984961835e-24	0.281104	0.45	0.606	5.3338073514934e-20	3	NRD1
4.46935634531925e-24	0.282841	0.473	0.617	8.09892063335301e-20	3	ETFB
4.6216034744714e-24	0.301543	0.32	0.451	8.37480765608962e-20	3	NFATC2IP
5.71689744200735e-24	0.300063	0.201	0.305	1.03595898546615e-19	3	WHSC1
6.88238915675284e-24	0.291083	0.284	0.396	1.24715773909518e-19	3	C11orf83
8.2111660177389e-24	0.274263	0.337	0.448	1.48794539407447e-19	3	COX20
9.53305623576289e-24	0.325029	0.385	0.485	1.72748512048259e-19	3	YWHAH
9.68147768143408e-24	0.356002	0.485	0.599	1.75438057065267e-19	3	HSPH1
1.08717908701791e-23	0.537159	0.272	0.219	1.97007722358515e-19	3	H2AFX
1.10333287629128e-23	0.396145	0.615	0.671	1.99934950512743e-19	3	DDX46
1.15040346937891e-23	0.605305	0.284	0.252	2.08464612686152e-19	3	LMNB1
1.1869805954364e-23	0.289667	0.296	0.431	2.1509275369903e-19	3	CNN3
1.35407476495759e-23	0.606986	0.402	0.324	2.45371888157964e-19	3	PRR11
1.48465807568063e-23	0.305287	0.266	0.388	2.69034889894087e-19	3	TIMM10
1.86551293657909e-23	0.254844	0.172	0.282	3.38049599237498e-19	3	RPA1
3.26979292263279e-23	0.552505	0.272	0.239	5.92519175510288e-19	3	DBF4
3.29140004876694e-23	0.331977	0.213	0.27	5.96434602837056e-19	3	RBBP8
3.36313203784565e-23	0.445075	0.598	0.641	6.0943315657801e-19	3	CYCS
3.3729357778132e-23	0.522073	0.379	0.371	6.11209692297529e-19	3	MIS18BP1
4.30521521236941e-23	0.731905	0.314	0.174	7.80148048633461e-19	3	HJURP
4.33881754836827e-23	0.415375	0.32	0.367	7.86237127939814e-19	3	KIF22
4.48900263346374e-23	0.328641	0.497	0.607	8.13452167209965e-19	3	RPA3
4.83903744659802e-23	0.335368	0.225	0.286	8.76881975698027e-19	3	GDA
5.47415235953023e-23	0.257453	0.456	0.624	9.91971149070473e-19	3	BCLAF1
6.96925777158793e-23	0.272238	0.166	0.268	1.26289920078945e-18	3	HAX1
7.46530862886958e-23	0.269251	0.189	0.277	1.35278857663746e-18	3	IPO8
7.47675723513214e-23	0.332286	0.391	0.495	1.3548631785783e-18	3	SSFA2
7.68477248036231e-23	0.61245	0.331	0.289	1.39255762116645e-18	3	CDKN3
7.90462663171886e-23	0.344238	0.538	0.631	1.43239739193377e-18	3	FDPS
9.96581950018194e-23	0.302324	0.462	0.575	1.80590615162797e-18	3	SRSF2
1.09268362034325e-22	0.332452	0.42	0.549	1.980051988424e-18	3	STRA13
1.12077023181127e-22	0.507283	0.249	0.273	2.0309477370652e-18	3	TRIP13
1.13796567887686e-22	0.264705	0.462	0.605	2.06210760669276e-18	3	LARP7
1.24786022641597e-22	0.276122	0.308	0.438	2.26124751628838e-18	3	WDR43
1.45852047127147e-22	0.274548	0.266	0.366	2.64298494599102e-18	3	FOPNL
1.46241944479285e-22	0.466525	0.284	0.315	2.65005027590912e-18	3	CKAP5
1.69589123408111e-22	0.282031	0.178	0.288	3.07312450527838e-18	3	PPM1A
2.41404114573381e-22	0.564435	0.278	0.252	4.37448396018423e-18	3	RAD51AP1
2.56986672087241e-22	0.274425	0.219	0.352	4.65685548489289e-18	3	SEPT10
3.07117457042451e-22	0.438748	0.331	0.401	5.56527543906625e-18	3	SMC3
3.09808716270305e-22	0.276378	0.213	0.302	5.61404374753419e-18	3	GOT2
3.10415410416221e-22	0.345727	0.189	0.275	5.62503765215234e-18	3	TMEM106C
3.15958708838073e-22	0.589884	0.467	0.412	5.72548776285472e-18	3	CALB2
3.25186995562608e-22	0.319363	0.592	0.709	5.89271354659002e-18	3	ANXA5
4.17846894333338e-22	0.383696	0.219	0.257	7.57180357221442e-18	3	BICD2
4.60588054900261e-22	0.816126	0.373	0.224	8.34631614284763e-18	3	DLGAP5
4.85169887294499e-22	0.530905	0.302	0.259	8.79176352766362e-18	3	ECT2
5.73223624692976e-22	0.331106	0.444	0.56	1.03873853030614e-17	3	NME1
6.56625999767751e-22	0.665962	0.343	0.222	1.18987197417914e-17	3	CDC20
7.86725785974501e-22	0.275386	0.373	0.505	1.42562579676439e-17	3	TRA2B
9.96905546116222e-22	0.294679	0.396	0.509	1.80649254011721e-17	3	LSM3
1.10191934487357e-21	0.320066	0.219	0.308	1.99678804484539e-17	3	MRPL1
1.10679639850274e-21	0.661343	0.337	0.281	2.00562575372682e-17	3	CKAP2
1.17815176105452e-21	0.265062	0.586	0.709	2.13492880620689e-17	3	TNFRSF12A
1.41249908250507e-21	0.445564	0.663	0.69	2.55958958740744e-17	3	ACSL3
1.48077457612464e-21	0.373466	0.379	0.452	2.68331160939545e-17	3	EMP2
1.62576440392141e-21	0.269694	0.32	0.456	2.946047676346e-17	3	CALM3
1.63537336835883e-21	0.291889	0.201	0.321	2.96346008080304e-17	3	TOX4
1.67471376412277e-21	0.332912	0.402	0.514	3.03474881196688e-17	3	WBP11
1.86041511937451e-21	0.284732	0.237	0.327	3.37125823781856e-17	3	FAM129B
1.95117433244267e-21	0.561249	0.556	0.458	3.53572300781936e-17	3	ITGA6
2.08963167629557e-21	0.582431	0.314	0.309	3.78662156061521e-17	3	SPDL1
2.09018046092501e-21	0.260065	0.231	0.341	3.78761601324221e-17	3	C14orf1
2.30147891776929e-21	0.341122	0.331	0.443	4.17050994688974e-17	3	RDH11
2.42752207573205e-21	0.251534	0.201	0.324	4.39891275343405e-17	3	ELAVL1
2.46386678240424e-21	0.264203	0.195	0.289	4.46477299639471e-17	3	TOMM40
2.57565690990962e-21	0.473723	0.278	0.277	4.66734788644722e-17	3	EXOSC8
2.87002632314695e-21	0.372461	0.349	0.43	5.20077470017458e-17	3	FASN
3.1492743201552e-21	0.416374	0.266	0.287	5.70679999555324e-17	3	MVD
3.34463372481191e-21	0.647166	0.308	0.225	6.06081077273166e-17	3	RRM2
3.49187024540234e-21	0.259213	0.456	0.571	6.32761807169357e-17	3	LSM5
3.51805008307256e-21	0.389993	0.385	0.42	6.37505855553579e-17	3	DNMT1
3.66048174079983e-21	0.493966	0.26	0.26	6.63315896250338e-17	3	KIAA1524
4.40450433079817e-21	0.251449	0.249	0.353	7.98140229783937e-17	3	RBM28
4.59793819696345e-21	0.718765	0.272	0.153	8.33192380671747e-17	3	KIF14
5.22755677322563e-21	0.32012	0.497	0.625	9.47285562876216e-17	3	FDFT1
7.64158094141111e-21	0.251257	0.355	0.495	1.38473088239311e-16	3	TFRC
9.97978621820929e-21	0.253808	0.189	0.294	1.80843706060171e-16	3	SHMT1
1.03194287989824e-20	0.843466	0.391	0.212	1.8699836926636e-16	3	ASPM
1.0974950719352e-20	0.43208	0.533	0.601	1.98877081985378e-16	3	CD44
1.31273040600086e-20	0.731653	0.296	0.153	2.37879876871416e-16	3	SGOL2
1.7731287613817e-20	0.581638	0.414	0.38	3.21308662849979e-16	3	SMC2
1.85242500599773e-20	0.265863	0.219	0.321	3.35677935336848e-16	3	ODC1
2.1144837175649e-20	0.299028	0.178	0.267	3.83165594459936e-16	3	MRPL18
2.17381522171583e-20	0.619243	0.26	0.185	3.93917056327126e-16	3	ARHGAP11A
2.51138398537353e-20	0.273271	0.195	0.277	4.55087891989538e-16	3	CEP63
2.79274370454907e-20	0.555037	0.704	0.677	5.06073086701336e-16	3	STMN1
3.125842584791e-20	0.298362	0.225	0.3	5.66433934789977e-16	3	RNASEH2B
3.79574341478316e-20	0.506822	0.467	0.454	6.87826664192857e-16	3	FADS2
8.39581427849516e-20	0.337235	0.201	0.263	1.52140550540611e-15	3	BRI3BP
1.03498944991848e-19	0.287357	0.278	0.362	1.87550438219728e-15	3	MTHFD2
1.15653037806274e-19	0.454977	0.331	0.329	2.09574869808749e-15	3	KIAA0101
1.64287375246791e-19	0.310385	0.189	0.271	2.97705152684711e-15	3	MMAB
1.86326906539037e-19	0.251371	0.568	0.666	3.37642987339389e-15	3	HNRNPAB
2.10180710109453e-19	0.433488	0.201	0.262	3.8086846478934e-15	3	EEA1
2.60022927235542e-19	0.304115	0.172	0.261	4.71187546443526e-15	3	BOLA3
2.74058766089482e-19	0.2759	0.178	0.257	4.9662189003075e-15	3	SKA2
2.85447576196365e-19	0.275773	0.621	0.721	5.17259552825433e-15	3	HNRNPR
2.91988691811901e-19	0.522208	0.68	0.654	5.29112708432345e-15	3	H2AFZ
3.25291383359616e-19	0.276449	0.219	0.3	5.8946051578596e-15	3	LEO1
3.70124609928514e-19	0.372652	0.527	0.594	6.70702805651461e-15	3	HMGB1
4.19319385926894e-19	0.486006	0.254	0.229	7.59848659238124e-15	3	UBE2T
5.07302456599136e-19	0.694151	0.379	0.256	9.19282781603294e-15	3	TGM2
5.47280402033145e-19	0.261741	0.207	0.316	9.91726816524261e-15	3	UPF2
1.04732504635184e-18	0.260313	0.178	0.289	1.89785771649417e-14	3	DHX29
1.10455772314282e-18	0.252039	0.201	0.329	2.00156905010711e-14	3	LAS1L
1.44959040208386e-18	0.341924	0.195	0.252	2.62680276761616e-14	3	SREBF1
1.5416709287442e-18	0.404655	0.556	0.615	2.79366188997737e-14	3	SNRPF
2.24303196495471e-18	0.454601	0.26	0.289	4.06459822369444e-14	3	ACAT2
2.30925454102976e-18	0.387544	0.935	0.908	4.18460015380004e-14	3	ENO1
2.55806437915543e-18	0.276163	0.207	0.274	4.63546846146755e-14	3	CENPW
2.6000776590371e-18	0.285254	0.521	0.61	4.71160072594113e-14	3	GLO1
6.3011850350997e-18	0.71516	0.544	0.396	1.14183774021042e-13	3	PTTG1
7.42452771250084e-18	0.35134	0.243	0.291	1.34539866678228e-13	3	ITGB5
8.26341957329581e-18	0.287718	0.663	0.693	1.49741426087693e-13	3	NOP56
9.74791718615068e-18	0.372462	0.467	0.531	1.76642007330236e-13	3	CMSS1
1.31203931908132e-17	0.425658	0.314	0.338	2.37754645010726e-13	3	NCAPD2
1.61850975725978e-17	0.285448	0.657	0.722	2.93290153113045e-13	3	H2AFV
1.79451356792427e-17	0.32719	0.32	0.384	3.25183803643557e-13	3	IDI1
2.57714608318378e-17	0.570134	0.355	0.286	4.67004641733732e-13	3	PRC1
2.81338980326308e-17	0.373118	0.574	0.651	5.09814366249303e-13	3	HMGN2
4.09255636069146e-17	0.338228	0.29	0.335	7.41612138120899e-13	3	INSIG1
4.37561712254212e-17	0.256306	0.574	0.67	7.92905578775857e-13	3	HP1BP3
4.53364562519047e-17	0.31874	0.391	0.465	8.21541923740764e-13	3	TCOF1
9.48447042638206e-17	0.271663	0.213	0.286	1.71868088596469e-12	3	LYAR
1.38786487102812e-16	0.577811	0.254	0.162	2.51494993279005e-12	3	DEPDC1
3.48746018483873e-16	0.425634	0.71	0.721	6.31962660094625e-12	3	PMEPA1
4.4802239195805e-16	0.30945	0.74	0.799	8.11861376467182e-12	3	DBI
7.80078204075082e-16	0.276963	0.219	0.292	1.41357971360446e-11	3	RNA28S5
1.23894013036175e-15	0.306617	0.746	0.801	2.24508341022853e-11	3	SSRP1
4.41557947246647e-15	0.265366	0.207	0.265	8.0014715620565e-11	3	ITGA3
5.09126082765489e-15	0.340588	0.828	0.872	9.22587374579343e-11	3	CBX3
7.71476843237727e-15	0.42832	0.964	0.891	1.39799318763109e-10	3	NUCKS1
1.11157278285458e-14	0.408293	0.923	0.882	2.01428103981079e-10	3	DEK
1.98167158893412e-14	0.304547	0.592	0.64	3.59098708630752e-10	3	EMP1
3.17076890104025e-14	0.309817	0.266	0.316	5.74575032557503e-10	3	GMNN
4.64710513390271e-14	0.423635	0.391	0.387	8.4210192131451e-10	3	SCD
1.06448424554831e-13	0.322101	0.822	0.875	1.92895190135809e-09	3	NDUFS6
2.23896912961318e-12	0.262517	0.74	0.8	4.05723595977204e-08	3	ANP32B
9.53684464600216e-12	0.44637	0.367	0.328	1.72817161830205e-07	3	TYMS
1.27142223954653e-11	0.304403	0.609	0.64	2.30394424028227e-07	3	S100A4
1.68720623431376e-11	0.314844	0.296	0.3	3.05738641719996e-07	3	ITGA2
4.96296094328602e-10	0.285259	0.834	0.875	8.9933815253286e-06	3	SLIRP
9.9123438177564e-10	0.292301	0.935	0.941	1.79621582321564e-05	3	ALDOA
4.0832558849794e-108	1.30981	0.987	0.746	7.39926798917117e-104	4	TACSTD2
4.6235325844497e-105	0.766051	1	0.99	8.37830339628131e-101	4	FTH1
1.06728939002578e-87	1.07462	0.911	0.608	1.93403510366571e-83	4	LGALS3
2.04455199709752e-86	0.984859	0.969	0.787	3.70493267394042e-82	4	PTGR1
1.78961751295055e-69	0.920073	0.947	0.624	3.24296589521768e-65	4	MTATP6P1
1.18708844203421e-61	0.825925	0.916	0.701	2.1511229658102e-57	4	RPL3
3.41649750766998e-59	1.08094	0.613	0.133	6.19103513364877e-55	4	MUC20
1.12237045065234e-58	0.600208	0.996	0.921	2.03384749362711e-54	4	RPL13A
5.65486606877813e-58	0.906851	0.84	0.53	1.02471828032329e-53	4	BRI3
1.40557318292434e-57	1.00925	0.564	0.191	2.54703916477719e-53	4	FTH1P4
2.10799826677203e-57	1.04746	0.813	0.372	3.81990365921759e-53	4	ELF3
5.85052790390937e-57	0.844256	0.951	0.735	1.06017416146742e-52	4	MTRNR2L1
6.98824937060688e-55	0.770523	0.898	0.765	1.26634066844767e-50	4	YBX3
7.63680312726429e-55	1.04108	0.653	0.247	1.38386509469156e-50	4	PNRC1
3.48082499047345e-48	0.919881	0.471	0.088	6.30760296523693e-44	4	CEBPD
4.16820298146985e-48	0.981986	0.684	0.278	7.55320062272151e-44	4	YPEL3
1.98585944736897e-47	0.854662	0.613	0.255	3.59857590457731e-43	4	RP11-475J5.4
1.68167211230612e-46	0.850885	0.862	0.553	3.04735803470991e-42	4	PDLIM1
1.16904578748165e-45	0.764928	0.867	0.656	2.11842787149549e-41	4	PTTG1IP
1.33655470374065e-45	0.866888	0.591	0.252	2.42197077864844e-41	4	RPS12P26
1.99428801660915e-45	0.927385	0.68	0.275	3.61384931489744e-41	4	CITED2
1.98409944515677e-44	0.80524	0.404	0.074	3.59538660456857e-40	4	AC005019.2
3.23208066395485e-43	0.925211	0.849	0.495	5.85685337115258e-39	4	CD24
3.27463954041044e-43	0.730818	0.396	0.065	5.93397431117776e-39	4	RPL31P12
8.24062352116498e-41	1.15882	0.671	0.404	1.49328338827031e-36	4	TFPI2
2.60667011980307e-39	0.800056	0.542	0.22	4.72354692409514e-35	4	FTH1P3
2.80990455705174e-39	0.774925	0.831	0.552	5.09182804783346e-35	4	ZFAND5
3.74139073813492e-39	0.608425	0.28	0.015	6.77977415657429e-35	4	AC069213.1
8.29331188138273e-39	0.477087	1	0.994	1.50283104602536e-34	4	FTL
2.6812563715196e-38	0.761366	0.862	0.6	4.85870467083067e-34	4	LIMA1
4.38325663814545e-38	0.865168	0.596	0.306	7.94289935398337e-34	4	SNHG7
1.21318864624183e-36	0.793714	0.547	0.254	2.19841914585482e-32	4	RPS2P46
1.93804382912398e-36	0.726956	0.884	0.762	3.51192922275556e-32	4	ANXA1
1.94657365787926e-36	0.689231	0.404	0.129	3.52738612544301e-32	4	RPL13AP6
2.02032284422439e-35	0.661355	0.387	0.078	3.66102702601902e-31	4	MTND1P23
3.36809131889847e-35	0.806965	0.929	0.737	6.10331827897591e-31	4	IGFBP3
4.32506967736181e-34	0.4625	0.996	0.944	7.83745876234734e-30	4	RPLP0
4.33427829749542e-34	0.683099	0.796	0.555	7.85414570289145e-30	4	GSTK1
5.4529859576695e-34	0.827417	0.467	0.168	9.8813558538929e-30	4	UCA1
1.02835495369369e-33	0.769367	0.809	0.511	1.86348201158834e-29	4	WNT5A
1.18533871263544e-33	0.932707	0.591	0.297	2.14795228116667e-29	4	SAT1
2.29426497936631e-33	0.370904	1	0.99	4.1574375691097e-29	4	RPL13
2.45684675189232e-33	0.676062	0.756	0.502	4.45205199910406e-29	4	EIF4B
1.00944596876212e-32	0.79541	0.422	0.146	1.82921703999383e-28	4	BPGM
1.64624551416579e-32	0.868103	0.676	0.388	2.98316149621982e-28	4	TGFB2
6.69847412037805e-32	0.39342	0.996	0.972	1.21383049535371e-27	4	TPT1
1.08563576320534e-31	0.680195	0.818	0.58	1.96728056650439e-27	4	UBE2H
1.22977894035507e-31	0.673018	0.844	0.649	2.22848241781743e-27	4	EPS8
1.78837599852479e-31	0.86623	0.516	0.202	3.24071614692676e-27	4	HIST1H2BD
1.79918733190819e-31	0.690541	0.782	0.584	3.26030736415082e-27	4	PLK2
3.23753970362392e-31	0.729517	0.733	0.483	5.8667456969369e-27	4	LEPROT
1.00232544145402e-30	0.679744	0.462	0.162	1.81631393245883e-26	4	hsa-mir-6723
1.19513444290856e-30	0.442701	0.987	0.934	2.1657031239946e-26	4	RPS4X
2.58340979419558e-30	0.701611	0.716	0.411	4.68139688806181e-26	4	MTND4P12
7.183199493021e-30	0.878034	0.369	0.096	1.30166758013033e-25	4	TNFSF10
3.8223527141877e-29	0.725223	0.782	0.574	6.92648535337952e-25	4	LCN2
5.27304268788501e-29	0.734657	0.702	0.454	9.55528065471642e-25	4	BTG1
1.5493223297952e-28	0.529186	0.907	0.79	2.80752699382188e-24	4	EEF2
8.3913934726027e-28	0.694525	0.916	0.734	1.52060441117033e-23	4	ALDH3A1
1.19107317469022e-27	0.64684	0.813	0.613	2.15834369985614e-23	4	EIF4A2
3.58460796808105e-27	0.588435	0.836	0.677	6.49566809895967e-23	4	SRI
6.5675929085827e-27	0.688584	0.796	0.561	1.19011351096427e-22	4	S100P
2.18414555366099e-26	0.702214	0.556	0.267	3.95789015778908e-22	4	GULP1
5.19603494402802e-26	0.700931	0.538	0.281	9.41573492207317e-22	4	NR0B1
6.47760247873441e-26	0.62546	0.631	0.401	1.17380634517146e-21	4	TMEM106B
2.00043571174437e-25	0.523151	0.862	0.643	3.62498955325197e-21	4	RPL13P12
2.13037825341503e-25	0.415331	0.956	0.91	3.86045843301338e-21	4	RPL15
2.4856925056396e-25	0.707818	0.662	0.393	4.50432338946953e-21	4	H2AFJ
1.46065728885307e-24	0.539703	0.276	0.043	2.64685707313065e-20	4	STEAP4
2.75250322174589e-24	0.758525	0.578	0.319	4.98781108812573e-20	4	HIST1H1C
2.86477058463043e-24	0.504244	0.751	0.545	5.19125077640881e-20	4	RPL30P4
5.0197028908517e-24	0.760527	0.631	0.329	9.09620360851236e-20	4	RARRES3
9.18132001703895e-24	0.630645	0.449	0.198	1.66374700028763e-19	4	RP11-346C16.4
1.00453928762728e-23	0.570877	0.787	0.616	1.82032564310939e-19	4	RHOBTB3
1.09729302570555e-23	0.689451	0.698	0.474	1.98840469188102e-19	4	WFDC2
1.18424566031222e-23	0.631379	0.804	0.66	2.14597156105177e-19	4	CMBL
1.37297296634061e-23	0.603959	0.462	0.21	2.48796431230582e-19	4	NTN4
1.45687453312804e-23	0.569265	0.373	0.14	2.64000234148131e-19	4	AC098828.3
1.85940587745278e-23	0.543387	0.342	0.121	3.36942939053219e-19	4	RPL35P1
4.97715082623305e-23	0.464224	0.951	0.88	9.01909501221691e-19	4	NPC2
5.10544308936333e-23	0.563208	0.667	0.44	9.25157342223529e-19	4	TMEM59
5.30042760690124e-23	0.594758	0.507	0.262	9.60490486646574e-19	4	RPL13AP7
7.56846224860465e-23	0.648439	0.547	0.334	1.37148104406965e-18	4	MTND2P28
1.08658010815621e-22	0.66951	0.547	0.305	1.96899181398987e-18	4	PPP2R3A
1.29411206012551e-22	0.559287	0.764	0.603	2.34506046415344e-18	4	PGRMC2
1.29989550300143e-22	0.656004	0.596	0.363	2.35554064098889e-18	4	SERPINB1
1.51274353339752e-22	0.680031	0.427	0.168	2.74124255686965e-18	4	FBXO32
1.80720383896572e-22	0.543237	0.791	0.606	3.27483407658977e-18	4	PGD
1.84429458570011e-22	0.537401	0.867	0.682	3.34204621874717e-18	4	EEF1A1
1.85289415936691e-22	0.699837	0.547	0.294	3.35762950618878e-18	4	CD55
2.1162936662434e-22	0.65078	0.307	0.086	3.83493575259967e-18	4	TTC9
2.60687710891944e-22	0.643794	0.489	0.248	4.72392200907291e-18	4	ANKRD13A
3.05111576060151e-22	0.721756	0.436	0.204	5.528926869786e-18	4	HEG1
7.08020443905387e-22	0.597262	0.809	0.54	1.28300384640095e-17	4	FXYD3
7.69517724974192e-22	0.432376	0.28	0.071	1.39444306942573e-17	4	CTC-398G3.1
9.23491001853294e-22	0.631703	0.582	0.334	1.67345804445835e-17	4	ARL6IP5
9.72414507401721e-22	0.508533	0.324	0.114	1.76211232886266e-17	4	RP11-156G14.6
2.1267511466182e-21	0.564387	0.702	0.545	3.85388575278684e-17	4	MYOF
2.99186417266428e-21	0.459237	0.907	0.824	5.42155706728495e-17	4	TAX1BP1
3.13208877932125e-21	0.483834	0.622	0.484	5.67565807700804e-17	4	RP11-17A4.1
5.00638069972157e-21	0.484253	0.298	0.081	9.07206246596545e-17	4	RPL7AP10
5.38989195209825e-21	0.376854	0.96	0.883	9.76702320639724e-17	4	NACA
5.76214794659528e-21	0.625589	0.324	0.112	1.04415882940253e-16	4	ERP27
6.8710081062204e-21	0.424956	0.911	0.824	1.2450953789282e-16	4	EIF1
7.30427497864526e-21	0.630311	0.493	0.259	1.32360766888031e-16	4	RP11-818F20.5
1.05660627035042e-20	0.546006	0.356	0.146	1.91467622250199e-16	4	RP1-83M4.2
1.28107581207376e-20	0.750472	0.404	0.151	2.32143747905886e-16	4	RARRES1
1.31287158549651e-20	0.566079	0.542	0.359	2.37905460007823e-16	4	OSER1
2.2173464791635e-20	0.423639	0.978	0.947	4.01805355489218e-16	4	CAV1
2.6542343785136e-20	0.516247	0.738	0.591	4.80973811730449e-16	4	DYNLRB1
4.48434262630964e-20	0.797561	0.538	0.299	8.1260772731357e-16	4	FILIP1L
7.6046614844444e-20	0.512153	0.809	0.635	1.37804070759617e-15	4	PAWR
8.73973145133918e-20	0.583677	0.627	0.365	1.58372673629717e-15	4	OPN3
2.67621952615285e-19	0.663775	0.547	0.363	4.84957740334158e-15	4	DKK1
2.68982544627803e-19	0.467591	0.396	0.173	4.87423269120041e-15	4	MTRNR2L3
3.13069548008983e-19	0.653194	0.636	0.441	5.67313327947078e-15	4	CYR61
3.71573476710497e-19	0.559747	0.822	0.677	6.73328297147092e-15	4	PALLD
4.37785738562137e-19	0.459497	0.871	0.716	7.93311536848448e-15	4	ARPC5
7.39080040511342e-19	0.530325	0.564	0.327	1.3392869414106e-14	4	CYBRD1
7.78320430924083e-19	0.573145	0.667	0.445	1.41039445287753e-14	4	UGCG
8.45013268138031e-19	0.605758	0.578	0.396	1.53124854319293e-14	4	PHACTR2
9.94871190919842e-19	0.548542	0.556	0.4	1.80280608506585e-14	4	MAP2
1.16997605297584e-18	0.385904	0.253	0.067	2.12011360559751e-14	4	KRT18P28
1.50008461632367e-18	0.397411	0.969	0.904	2.71830333324011e-14	4	TXNRD1
2.25651632233133e-18	0.493673	0.351	0.175	4.0890332276966e-14	4	RPL10P3
2.84012598375115e-18	0.474279	0.582	0.388	5.14659229515547e-14	4	TSG101
3.68195181617027e-18	0.294025	1	0.943	6.67206488608215e-14	4	RPL19
4.00540835270777e-18	0.510707	0.462	0.286	7.25820047594176e-14	4	CD47
4.10347359278392e-18	0.456945	0.956	0.893	7.43590449748374e-14	4	KRT8
4.26926668597488e-18	0.514819	0.649	0.476	7.73633816165507e-14	4	SUMO2
5.05656451498843e-18	0.552578	0.396	0.193	9.16300055761053e-14	4	VGLL3
6.00479396911745e-18	0.478277	0.293	0.108	1.08812871514377e-13	4	RPL34P26
6.00925789136772e-18	0.54105	0.387	0.14	1.08893762249474e-13	4	ARID5B
6.33253680351902e-18	0.450404	0.262	0.08	1.14751899416568e-13	4	RPS4XP16
9.3338767806024e-18	0.407907	0.898	0.806	1.69139181141296e-13	4	SQSTM1
1.06547302327647e-17	0.508729	0.822	0.711	1.9307436654793e-13	4	TPM4
1.26097266842421e-17	0.512703	0.631	0.45	2.28500857245151e-13	4	IL13RA1
1.26456004386216e-17	0.518172	0.476	0.271	2.29150925548261e-13	4	PINK1
1.2689728063685e-17	0.509683	0.418	0.216	2.29950562242037e-13	4	RIPK2
2.01011905803063e-17	0.506142	0.396	0.215	3.6425367450573e-13	4	RP11-377K22.2
2.29571206670481e-17	0.566521	0.458	0.254	4.16005983607579e-13	4	PLAC8
2.92736737656452e-17	0.526651	0.627	0.449	5.30468242307257e-13	4	TJP1
4.57891017612694e-17	0.451484	0.898	0.769	8.29744313015962e-13	4	LIMCH1
4.85753613286474e-17	0.477521	0.689	0.526	8.80234122636419e-13	4	RPL37P2
6.44773755778588e-17	0.526162	0.644	0.442	1.16839452284638e-12	4	FHL2
6.48367428277873e-17	0.392672	0.973	0.957	1.17490661678233e-12	4	KRT18
6.50952819091875e-17	0.375319	0.938	0.802	1.17959160347639e-12	4	PSAP
6.72132312385225e-17	0.538742	0.538	0.302	1.21797096327327e-12	4	GABARAPL1
8.13094268875589e-17	0.458015	0.604	0.413	1.47340812462945e-12	4	CHMP1B
9.93581485363289e-17	0.56237	0.484	0.305	1.80046900962682e-12	4	KLK8
1.47070343471125e-16	0.378013	0.884	0.803	2.66506169404025e-12	4	RPL6
1.51261710597958e-16	0.485569	0.747	0.58	2.74101345774561e-12	4	TMEM14C
1.56312114353045e-16	0.466404	0.667	0.5	2.83253182419152e-12	4	FTH1P11
2.11291321302621e-16	0.425722	0.258	0.073	3.8288100333248e-12	4	RP11-247I13.3
2.14349937863254e-16	0.474304	0.831	0.733	3.88423522402003e-12	4	PLA2G16
2.47149344700372e-16	0.449851	0.356	0.175	4.47859327531543e-12	4	RPL13AP20
2.47167786932028e-16	0.355508	0.978	0.893	4.47892746699529e-12	4	B2M
3.29920696003308e-16	0.35439	0.996	0.962	5.97849293227595e-12	4	TMSB4X
4.57283249332583e-16	0.326356	0.969	0.964	8.28642976115573e-12	4	ANXA2
6.30228878925606e-16	0.315668	0.947	0.914	1.14203775150109e-11	4	RPL4
6.36294788866542e-16	0.554817	0.578	0.417	1.15302978690506e-11	4	PDLIM5
6.60187047046334e-16	0.471857	0.538	0.314	1.19632494795266e-11	4	MVP
6.70868944033146e-16	0.450744	0.813	0.695	1.21568161348246e-11	4	CHMP4B
7.55090207931467e-16	0.542838	0.569	0.369	1.36829896579261e-11	4	KLF5
8.26537268749887e-16	0.499154	0.56	0.41	1.49776818470167e-11	4	CDC42EP3
8.43152507164732e-16	1.01921	0.422	0.329	1.52787665823321e-11	4	KRT17
8.75150559277968e-16	0.431827	0.524	0.382	1.58586032846761e-11	4	RPL18AP15
1.36442582895481e-15	0.434352	0.76	0.6	2.47247604464902e-11	4	MIR205HG
1.94120142948954e-15	0.399107	0.813	0.69	3.517651110378e-11	4	EIF3H
2.12181516231194e-15	0.48387	0.542	0.373	3.84494125562546e-11	4	FAM60A
2.41077784574789e-15	0.44315	0.733	0.558	4.36857053427975e-11	4	UBXN1
2.48364974913912e-15	0.503781	0.476	0.32	4.500621710415e-11	4	SCRN1
2.62936369840481e-15	0.488717	0.52	0.321	4.76466995787935e-11	4	BATF
4.10994756205721e-15	0.607311	0.413	0.194	7.44763597720387e-11	4	DAB2
4.26926347845194e-15	0.37322	0.942	0.838	7.73633234930277e-11	4	NQO1
5.06486007629483e-15	0.398853	0.809	0.702	9.17803294425386e-11	4	PDCD6
8.2035451514122e-15	0.274065	0.987	0.972	1.48656441688741e-10	4	RPL30
1.03164458276192e-14	0.438757	0.573	0.432	1.86944314842287e-10	4	IFITM3
1.0363406986122e-14	0.53457	0.529	0.342	1.87795297995517e-10	4	CXXC5
1.05521746548818e-14	0.345356	0.996	0.951	1.91215956921114e-10	4	KRT19
1.09857962343232e-14	0.486721	0.453	0.287	1.99073613562171e-10	4	PPP1R15A
1.11150589014917e-14	0.419553	0.898	0.818	2.01415982353932e-10	4	MYL12A
1.31172743940392e-14	0.346716	0.973	0.943	2.37698129294384e-10	4	PRDX1
1.43158233319575e-14	0.435535	0.8	0.702	2.59417034598402e-10	4	DDX17
1.79513380298833e-14	0.434584	0.396	0.202	3.25296196439516e-10	4	GAPDHP40
2.20784991146169e-14	0.480993	0.311	0.122	4.00084482455972e-10	4	SLC16A4
2.67540850650709e-14	0.496051	0.373	0.191	4.84810775464149e-10	4	IFI16
3.59933634491546e-14	0.449653	0.373	0.209	6.5223573906213e-10	4	RP11-543P15.1
3.63837442156067e-14	0.420793	0.511	0.358	6.59309828931009e-10	4	DCAF6
4.55117789125607e-14	0.581961	0.436	0.242	8.24718945674512e-10	4	RAB11FIP1
4.68730755627047e-14	0.417634	0.911	0.777	8.49387002271773e-10	4	GCLM
6.28600265278521e-14	0.412183	0.431	0.249	1.13908654071121e-09	4	RPL18A
7.80170656297623e-14	0.418678	0.387	0.194	1.41374724627692e-09	4	KLF8
9.04363487811098e-14	0.481567	0.667	0.44	1.63879707626249e-09	4	FTLP3
1.0100256646967e-13	0.47692	0.396	0.242	1.83026750699688e-09	4	RASAL2
1.13944162186952e-13	0.492819	0.502	0.326	2.06478216298976e-09	4	GNPDA1
1.16806357540009e-13	0.289924	0.996	0.975	2.1166480049825e-09	4	TXN
1.20925562846444e-13	0.475312	0.351	0.155	2.19129212434041e-09	4	MIR22HG
1.25377453500693e-13	0.423446	0.507	0.307	2.27196483488607e-09	4	CHKA
1.29257383014255e-13	0.410887	0.604	0.375	2.34227303760132e-09	4	GSN
1.40126389423856e-13	0.45752	0.333	0.122	2.5392303027497e-09	4	FGD3
1.51410869599107e-13	0.367635	0.907	0.77	2.74371636800542e-09	4	YWHAZ
1.55578531509124e-13	0.424987	0.591	0.443	2.81923856947683e-09	4	TMEM219
1.56603231927624e-13	0.518386	0.498	0.302	2.83780716576047e-09	4	SLPI
1.60411149781947e-13	0.415747	0.769	0.617	2.90681044519867e-09	4	ITM2B
1.89051767189417e-13	0.461677	0.573	0.408	3.42580707323942e-09	4	MGST3
1.90137281435363e-13	0.397825	0.28	0.132	3.44547767689022e-09	4	AP000354.2
2.14706851578122e-13	0.457927	0.484	0.297	3.89070285744715e-09	4	IGBP1
2.20624223039289e-13	0.688811	0.333	0.136	3.99793154569496e-09	4	IGFBP5
3.03146811256478e-13	0.390872	0.751	0.606	5.49332336677864e-09	4	RPL29
3.13801644850321e-13	0.355554	0.907	0.907	5.68639960633267e-09	4	ACTB
4.29565440847135e-13	0.514062	0.458	0.255	7.78415535359094e-09	4	PCDH7
4.91836972420315e-13	0.461043	0.369	0.21	8.91257777722853e-09	4	LAYN
4.93963042019047e-13	0.405507	0.582	0.452	8.95110428442714e-09	4	PIR
5.33023364789333e-13	0.474186	0.524	0.357	9.65891639334751e-09	4	TLE1
5.65491779512894e-13	0.479995	0.342	0.17	1.02472765365532e-08	4	KYNU
5.93293200732427e-13	0.375353	0.693	0.595	1.07510660904723e-08	4	PCBP1
6.43047943544749e-13	0.40083	0.551	0.4	1.16526717849744e-08	4	RP11-169K16.8
7.81148063064213e-13	0.424036	0.858	0.736	1.41551840507866e-08	4	GPRC5A
8.00488305457781e-13	0.430221	0.396	0.231	1.45056485832005e-08	4	ZBED2
8.62415532677662e-13	0.497718	0.347	0.156	1.56278318676519e-08	4	RP1-27K12.2
1.18417926459888e-12	0.433425	0.778	0.631	2.14585124537963e-08	4	KDELR1
1.20456207064276e-12	0.397213	0.516	0.359	2.18278692821175e-08	4	RPL24P8
1.29690381481295e-12	0.398514	0.578	0.491	2.35011940282255e-08	4	ANXA3
1.59001818364073e-12	0.472027	0.631	0.462	2.88127195057537e-08	4	SMIM14
2.10248526053677e-12	0.473587	0.444	0.299	3.80991354061869e-08	4	SNAP23
2.35379178437898e-12	0.395078	0.6	0.459	4.26530609247315e-08	4	HIGD2A
2.49652170984147e-12	0.372546	0.711	0.556	4.52394699040373e-08	4	LITAF
2.50513635526449e-12	0.504328	0.8	0.699	4.53955758937479e-08	4	CALD1
2.65013041248049e-12	0.373658	0.813	0.685	4.8023013204559e-08	4	TALDO1
2.89217986905223e-12	0.448635	0.316	0.149	5.24091914070955e-08	4	MXI1
3.22552272835638e-12	0.507523	0.396	0.201	5.84496973605459e-08	4	CDKN2B
3.61531169904398e-12	0.409315	0.476	0.355	6.5513063298376e-08	4	VGLL1
3.66412968279235e-12	0.450608	0.64	0.456	6.63976939818801e-08	4	MFF
3.84460088447948e-12	0.411301	0.387	0.207	6.96680126276526e-08	4	PCMTD1
3.93896335668509e-12	0.443797	0.444	0.274	7.13779549864906e-08	4	RNF13
4.1021122287921e-12	0.428625	0.444	0.307	7.43343756979416e-08	4	STK3
4.54152481133753e-12	0.363598	0.276	0.133	8.22969711062474e-08	4	RP11-543B16.1
5.6330834747767e-12	0.431592	0.578	0.423	1.02077105646429e-07	4	KLHL5
5.65437715023399e-12	0.486115	0.396	0.253	1.0246296833939e-07	4	ASS1
5.81200427834962e-12	0.421886	0.778	0.589	1.05319329527973e-07	4	CCDC80
6.03005355274185e-12	0.478691	0.4	0.241	1.09270600429235e-07	4	CITED4
6.06354060702662e-12	0.404837	0.498	0.363	1.09877419339929e-07	4	TDP2
7.06155542365629e-12	0.440449	0.64	0.476	1.27962445832076e-07	4	CSNK1A1
8.13805603047451e-12	0.371904	0.8	0.7	1.47469713328229e-07	4	PERP
9.26412387476742e-12	0.453263	0.711	0.564	1.6787518873466e-07	4	NAMPT
9.86133720878083e-12	0.466098	0.378	0.215	1.78697291560317e-07	4	YPEL5
1.00923345465171e-11	0.400787	0.422	0.283	1.82883194317437e-07	4	UBE2D1
1.06230688607492e-11	0.433227	0.507	0.373	1.92500630825636e-07	4	TRAM1
1.18213121168183e-11	0.431394	0.644	0.501	2.14213996868865e-07	4	GAS5
1.30948486794603e-11	0.379436	0.68	0.577	2.372917529205e-07	4	ANXA11
1.33808296883545e-11	0.373709	0.884	0.775	2.42474014782673e-07	4	F3
1.35344456663704e-11	0.384986	0.56	0.418	2.45257689920297e-07	4	RNF7
1.61999614854349e-11	0.469874	0.564	0.405	2.93559502077565e-07	4	GRB2
1.99520771151875e-11	0.344325	0.849	0.718	3.61551589404313e-07	4	SRRM2
2.11753815945006e-11	0.387523	0.716	0.593	3.83719089873945e-07	4	MYO6
2.17939181615607e-11	0.388358	0.716	0.574	3.94927591005642e-07	4	TMEM123
2.77142661885546e-11	0.356643	0.493	0.305	5.02210217602798e-07	4	SPTSSA
3.23373792281906e-11	0.404312	0.693	0.637	5.85985648994042e-07	4	HSPB1
3.37784336880157e-11	0.462839	0.396	0.22	6.12098996860532e-07	4	NFKBIA
3.49247214290084e-11	0.378711	0.729	0.624	6.32870877015061e-07	4	BLVRB
3.96682804428987e-11	0.425488	0.729	0.574	7.18828909905768e-07	4	STAU1
4.80572788337902e-11	0.448953	0.413	0.226	8.70845949747112e-07	4	HIST1H2AC
4.84877201982213e-11	0.414535	0.382	0.257	8.78645977711969e-07	4	WWC2
5.63618240565728e-11	0.576408	0.484	0.374	1.02133261372916e-06	4	KLK7
5.88580966871343e-11	0.381642	0.511	0.379	1.06656757006756e-06	4	SH3BGRL
5.99035754146635e-11	0.449732	0.516	0.356	1.08551269008912e-06	4	PPT1
6.19921265801566e-11	0.328319	0.889	0.769	1.12335932575902e-06	4	RPS7
6.20357055771989e-11	0.396125	0.684	0.563	1.12414902076442e-06	4	TPD52L1
6.58754866294732e-11	0.624741	0.72	0.577	1.19372969321268e-06	4	KRT13
6.90171596946290e-11	0.371156	0.342	0.212	1.25065995082637e-06	4	RP11-389O22.4
6.93874590917834e-11	0.406213	0.538	0.355	1.25737014620221e-06	4	ABCC5
6.98538528138478e-11	0.34604	0.276	0.12	1.26582166683974e-06	4	RPL21P75
7.27618555977819e-11	0.340203	0.796	0.59	1.31851758528741e-06	4	SOX4
7.85040310824141e-11	0.405939	0.391	0.218	1.42257154724443e-06	4	VGLL4
7.92286026147655e-11	0.379145	0.778	0.647	1.43570150798217e-06	4	ATF4
1.18085034705266e-10	0.409951	0.431	0.281	2.13981891389413e-06	4	CASP4
1.35567852662231e-10	0.458676	0.591	0.424	2.45662505809229e-06	4	INHBB
1.36861432305628e-10	0.422163	0.502	0.377	2.48006601481029e-06	4	SNX6
1.42474499788936e-10	0.386063	0.511	0.373	2.58178041067531e-06	4	ASAH1
1.59885502168618e-10	0.353143	0.578	0.451	2.89728518479754e-06	4	CTD-2192J16.15
1.87701447870101e-10	0.343984	0.427	0.321	3.40133793685409e-06	4	RPS15AP11
1.96875613854495e-10	0.365795	0.44	0.294	3.56758299865731e-06	4	UBA3
2.10184152039492e-10	0.388116	0.276	0.21	3.80874701910763e-06	4	SCAMP1
2.12098758242557e-10	0.261282	0.956	0.912	3.84344159811338e-06	4	RPS13
2.15879176118814e-10	0.40642	0.382	0.228	3.91194655044902e-06	4	LACTB
2.2498859250255e-10	0.402607	0.524	0.346	4.07701828473871e-06	4	RP11-380G5.3
2.42448525609575e-10	0.419747	0.316	0.185	4.39340973257111e-06	4	SPIRE1
2.54547695139585e-10	0.339143	0.409	0.252	4.61265878362442e-06	4	NME3
2.7960231859608e-10	0.389606	0.369	0.213	5.06667361527956e-06	4	HSBP1L1
2.88075547146466e-10	0.456678	0.289	0.119	5.2202169898411e-06	4	WFDC3
2.91201938155718e-10	0.383807	0.573	0.376	5.27687032131976e-06	4	NEDD9
2.96239042563077e-10	0.329975	0.724	0.632	5.36814769028551e-06	4	EIF2AK1
2.97764453954898e-10	0.382515	0.662	0.548	5.39578967011671e-06	4	TMEM14B
3.11103460943287e-10	0.410162	0.378	0.231	5.63750581575331e-06	4	ING4
3.74856251587571e-10	0.321248	0.613	0.495	6.79277013501837e-06	4	HTATIP2
4.36091107564039e-10	0.372947	0.32	0.157	7.90240696016795e-06	4	MTUS1
4.37838234499315e-10	0.349358	0.787	0.642	7.93406664736209e-06	4	ATP5G2
4.38825824606048e-10	0.412326	0.418	0.263	7.9519627676862e-06	4	C9orf3
4.92018832515041e-10	0.431928	0.347	0.173	8.91587326400506e-06	4	KLHL24
5.60074732002881e-10	0.493935	0.516	0.348	1.01491142186242e-05	4	GPR110
5.7548128207399e-10	0.392818	0.493	0.37	1.04282963124628e-05	4	CYB5A
6.14643190753645e-10	0.260462	0.787	0.683	1.11379492596468e-05	4	RP11-750B16.1
6.64532815739541e-10	0.377308	0.76	0.667	1.20419991540162e-05	4	QPRT
7.35546552522266e-10	0.388404	0.498	0.356	1.3328839078256e-05	4	CLIP4
8.09482669323447e-10	0.349196	0.578	0.45	1.46686354508102e-05	4	H1FX
9.40208756777462e-10	0.297473	0.92	0.837	1.70375228815644e-05	4	RPL10A
9.81802229454703e-10	0.255223	0.542	0.497	1.77912381999487e-05	4	SERINC3
1.00892331959502e-09	0.37839	0.289	0.176	1.82826994743814e-05	4	MAP4K3
1.01434493124954e-09	0.367862	0.578	0.501	1.83809444991729e-05	4	VAMP8
1.13840026187368e-09	0.384004	0.351	0.214	2.0628951145413e-05	4	TMEM159
1.19785636947275e-09	0.417069	0.311	0.193	2.17063552712158e-05	4	NT5C2
1.22867929337155e-09	0.345648	0.449	0.341	2.22648974751859e-05	4	CSNK1D
1.42279800644415e-09	0.322598	0.547	0.45	2.57825226747744e-05	4	PAIP1
1.46694865762512e-09	0.363217	0.476	0.366	2.65825766248248e-05	4	ATXN7L3B
1.54098737550616e-09	0.354618	0.258	0.131	2.79242322315471e-05	4	SLC20A2
1.58593999477637e-09	0.442468	0.556	0.399	2.87388186453425e-05	4	TM4SF1
1.59897887838126e-09	0.357019	0.698	0.602	2.89750962551469e-05	4	ADK
1.60310411334617e-09	0.380506	0.324	0.183	2.90498496379459e-05	4	TRADD
1.63923498340204e-09	0.4318	0.449	0.312	2.97045771342284e-05	4	ST3GAL1
1.73994331958636e-09	0.382206	0.484	0.342	3.15295128942245e-05	4	HCFC1R1
1.78880852504317e-09	0.401413	0.431	0.277	3.24149992823074e-05	4	PLEKHA1
1.80753273566656e-09	0.386012	0.276	0.14	3.27543007030138e-05	4	C8orf4
1.82701803926467e-09	0.354553	0.502	0.444	3.31073938895151e-05	4	ADAM10
3.18810627034304e-09	0.394191	0.347	0.22	5.77716737248862e-05	4	CDK14
4.16217297134244e-09	0.359395	0.436	0.37	7.54227364136963e-05	4	CCDC6
4.27712464913318e-09	0.298715	0.56	0.495	7.75057757669424e-05	4	VDAC2
4.74607294411475e-09	0.366992	0.449	0.314	8.60035878203034e-05	4	IL6ST
5.40402664752183e-09	0.29363	0.307	0.157	9.7926366879743e-05	4	EPB41L4A-AS1
5.51733030364209e-09	0.350282	0.6	0.476	9.99795424322984e-05	4	CD164
6.23003650409502e-09	0.325788	0.493	0.405	0.000112894	4	GOLM1
6.45247927658454e-09	0.356989	0.253	0.151	0.000116925	4	CRBN
7.02470338789324e-09	0.334908	0.316	0.176	0.000127295	4	RP11-112N23.1
7.03732495384139e-09	0.394721	0.671	0.532	0.000127523	4	ALDH3A2
7.25607720845616e-09	0.36782	0.48	0.373	0.000131487	4	ECH1
7.76552192171867e-09	0.34814	0.631	0.514	0.000140719	4	COX7A2L
7.81118735424528e-09	0.379882	0.387	0.257	0.000141547	4	UBE2L6
8.09311841364222e-09	0.31077	0.556	0.491	0.000146655	4	ACOT13
8.23361015840271e-09	0.384185	0.453	0.32	0.000149201	4	TRIM38
8.67014614278267e-09	0.355642	0.378	0.24	0.000157112	4	NOB1
8.82584569016455e-09	0.33439	0.613	0.471	0.000159933	4	JAK1
1.04205621284154e-08	0.387824	0.596	0.447	0.000188831	4	NCF2
1.14294715998509e-08	0.3143	0.373	0.215	0.000207113	4	AC009362.2
1.16998529698717e-08	0.332327	0.28	0.161	0.000212013	4	TTC32
1.20987680769377e-08	0.339714	0.48	0.372	0.000219242	4	SH3YL1
1.25944573646293e-08	0.37311	0.422	0.284	0.000228224	4	RP11-332E4.1
1.36269370058115e-08	0.313347	0.511	0.379	0.000246934	4	BFAR
1.60939370252553e-08	0.324459	0.28	0.203	0.000291638	4	RPS19P3
1.66357388421834e-08	0.303503	0.667	0.616	0.000301456	4	VAPA
1.87620080685883e-08	0.275184	0.84	0.801	0.000339986	4	ARF1
1.89367325540626e-08	0.286475	0.613	0.492	0.000343153	4	GRN
1.90697067552635e-08	0.403121	0.373	0.274	0.000345562	4	ALDH3B1
1.98588168446075e-08	0.421516	0.351	0.239	0.000359862	4	RABGAP1L
1.99250332379634e-08	0.356272	0.413	0.293	0.000361062	4	MBTPS1
2.02554144808073e-08	0.360298	0.413	0.324	0.000367048	4	HIBADH
2.24403988635793e-08	0.336423	0.533	0.429	0.000406642	4	SPECC1
2.43059310116294e-08	0.367166	0.444	0.331	0.000440448	4	PLEKHA3
2.4363310931161e-08	0.409163	0.498	0.39	0.000441488	4	USP40
2.54071942959816e-08	0.323956	0.511	0.412	0.000460404	4	NENF
2.7354785816228e-08	0.257009	0.796	0.71	0.000495696	4	CAV2
2.74710314275592e-08	0.350779	0.636	0.507	0.000497803	4	ARGLU1
2.83149441526841e-08	0.322786	0.378	0.275	0.000513095	4	C6orf132
2.88667568840264e-08	0.381306	0.613	0.483	0.000523095	4	SLC38A2
3.21453056188889e-08	0.360264	0.347	0.234	0.000582505	4	RFK
3.37524873155103e-08	0.346257	0.507	0.367	0.000611629	4	GATA3
3.39427238875472e-08	0.306293	0.48	0.331	0.000615076	4	EIF3F
3.42647226767957e-08	0.319476	0.707	0.616	0.000620911	4	EIF3E
3.49201254295695e-08	0.344356	0.48	0.355	0.000632788	4	TMEM165
3.58767439133906e-08	0.343569	0.48	0.342	0.000650122	4	VMP1
3.58870113640804e-08	0.319892	0.36	0.273	0.000650309	4	NR1D2
3.76275705170074e-08	0.299738	0.253	0.125	0.000681849	4	C1RL
4.27910500388667e-08	0.329423	0.516	0.391	0.000775417	4	SCNN1A
4.37106245115649e-08	0.309793	0.667	0.579	0.00079208	4	ATP6V1G1
4.4359543140724e-08	0.374944	0.627	0.529	0.000803839	4	ATP13A3
4.74449238508388e-08	0.351581	0.364	0.248	0.000859749	4	TBC1D1
5.33150249164313e-08	0.345491	0.436	0.344	0.000966122	4	UBL3
5.84197905632594e-08	0.308763	0.293	0.145	0.00105863	4	NFKBIZ
5.86838857052068e-08	0.387727	0.262	0.145	0.00106341	4	KIAA1462
6.08365130412688e-08	0.309574	0.538	0.442	0.00110242	4	LINC00493
6.3764631276041e-08	0.293711	0.356	0.201	0.00115548	4	PRSS22
6.43091901808632e-08	0.36069	0.36	0.237	0.00116535	4	TP53BP2
6.44199826866089e-08	0.321069	0.449	0.339	0.00116735	4	MAP1LC3B
6.50529717251981e-08	0.311714	0.302	0.175	0.00117882	4	C9orf116
6.91567276594959e-08	0.376859	0.418	0.299	0.00125319	4	CDKN1B
6.97602355070073e-08	0.360616	0.391	0.283	0.00126413	4	DECR1
7.45142150263822e-08	0.406386	0.52	0.346	0.00135027	4	DIO2
7.61459563275619e-08	0.376437	0.453	0.355	0.00137984	4	WWTR1
8.05406853398812e-08	0.377954	0.298	0.17	0.00145948	4	TAB3
8.67712704535681e-08	0.310635	0.369	0.235	0.00157238	4	KRCC1
8.90202709247539e-08	0.336849	0.471	0.374	0.00161314	4	FYTTD1
8.91680842073904e-08	0.324702	0.302	0.214	0.00161581	4	ARL4A
9.24936999077544e-08	0.354809	0.36	0.277	0.00167608	4	CAMLG
9.29866911426463e-08	0.370993	0.4	0.291	0.00168501	4	AFAP1-AS1
1.00755976191242e-07	0.304077	0.356	0.228	0.0018258	4	MARVELD3
1.05361681002739e-07	0.258595	0.796	0.748	0.00190926	4	DYNC1H1
1.06146845037229e-07	0.367838	0.467	0.335	0.00192349	4	INADL
1.19493071458612e-07	0.320773	0.547	0.445	0.00216533	4	WIPI2
1.20580431246935e-07	0.275616	0.333	0.221	0.00218504	4	SPINT1
1.20889050817456e-07	0.348421	0.396	0.268	0.00219063	4	OSGIN2
1.22538306162686e-07	0.293026	0.516	0.415	0.00222052	4	CTSB
1.26869724764532e-07	0.374085	0.556	0.406	0.00229901	4	GLUL
1.32392299749731e-07	0.319417	0.418	0.325	0.00239908	4	RALGPS2
1.35199150921495e-07	0.261764	0.404	0.299	0.00244994	4	RAB25
1.43581810332592e-07	0.313354	0.427	0.315	0.00260185	4	DDX60L
1.47947290565911e-07	0.258394	0.804	0.727	0.00268095	4	CD63
1.84049648532235e-07	0.307167	0.791	0.724	0.00333516	4	PRSS23
2.07940498943492e-07	0.352844	0.258	0.159	0.00376809	4	PPAP2B
2.15241589059205e-07	0.325093	0.396	0.258	0.00390039	4	AFF4
2.24679404965062e-07	0.32738	0.729	0.595	0.00407142	4	GLTSCR2
2.34265863499378e-07	0.282213	0.791	0.711	0.00424513	4	TMOD3
2.41675449360285e-07	0.336321	0.44	0.355	0.0043794	4	CASC4
2.47089311811596e-07	0.336964	0.324	0.232	0.00447751	4	BMPR2
2.52828861359959e-07	0.449336	0.484	0.415	0.00458151	4	H1F0
2.80440543879314e-07	0.348902	0.396	0.312	0.00508186	4	ABHD2
2.84013997893799e-07	0.347554	0.458	0.321	0.00514662	4	MIF
2.85291286977021e-07	0.318181	0.267	0.147	0.00516976	4	IMMP2L
2.85827230609899e-07	0.326257	0.453	0.353	0.00517948	4	COPS2
2.88431656387255e-07	0.304979	0.409	0.299	0.00522667	4	TRIM16
2.94980088802787e-07	0.335558	0.476	0.336	0.00534533	4	IMP3
3.30712172391867e-07	0.29915	0.489	0.401	0.00599284	4	SERPINB6
3.37945732646119e-07	0.326037	0.6	0.489	0.00612391	4	PGLS
3.44175696213011e-07	0.298627	0.68	0.61	0.00623681	4	DSP
3.44889061734596e-07	0.323382	0.649	0.566	0.00624973	4	CISD1
3.73750807821854e-07	0.31867	0.436	0.339	0.00677274	4	ZNF706
3.95903424173436e-07	0.319781	0.418	0.313	0.00717417	4	EIF2A
4.82872750035985e-07	0.275766	0.32	0.2	0.00875014	4	SPSB3
5.14587340224593e-07	0.319558	0.316	0.231	0.00932484	4	KRT16
5.16220864468781e-07	0.26698	0.818	0.728	0.00935444	4	CD9
5.29580082854118e-07	0.263899	0.471	0.397	0.00959652	4	RP11-114H7.1
5.88447167482937e-07	0.269777	0.284	0.173	0.0106633	4	RAB9A
5.97264095134236e-07	0.27778	0.284	0.175	0.010823	4	AJUBA
6.26440800961347e-07	0.340845	0.391	0.297	0.0113517	4	PKP2
6.28906442738979e-07	0.30815	0.262	0.145	0.0113964	4	ZNF581
6.4487865857538e-07	0.316625	0.431	0.314	0.0116858	4	RNF213
6.72261901220215e-07	0.266218	0.809	0.711	0.0121821	4	AHNAK
6.72539601456193e-07	0.313237	0.302	0.183	0.0121871	4	TPT1P1
6.7293150154055e-07	0.252056	0.533	0.431	0.0121942	4	RP11-622K12.1
6.78680077471369e-07	0.359525	0.347	0.241	0.0122984	4	KLHDC2
7.46610404470259e-07	0.30994	0.262	0.134	0.0135293	4	RP11-475N22.4
7.90658175746705e-07	0.35497	0.564	0.463	0.0143275	4	JUN
8.4801525800446e-07	0.253961	0.92	0.842	0.0153669	4	H3F3B
9.48307185314482e-07	0.286382	0.298	0.172	0.0171843	4	RP11-796G6.1
1.00123042993879e-06	0.253895	0.396	0.334	0.0181433	4	MBNL2
1.04223478259516e-06	0.272906	0.267	0.173	0.0188863	4	CTD-2014B16.2
1.10977297945845e-06	0.284363	0.4	0.307	0.0201102	4	ANXA4
1.181968535791e-06	0.281254	0.831	0.724	0.0214185	4	KLK5
1.20216967143965e-06	0.259163	0.849	0.809	0.0217845	4	CAST
1.20364569362442e-06	0.321274	0.4	0.284	0.0218113	4	RNF24
1.26315614605726e-06	0.253367	0.258	0.165	0.0228897	4	RHBDL2
1.30497808409987e-06	0.272815	0.36	0.278	0.0236475	4	YIPF3
1.38694830086122e-06	0.261756	0.889	0.819	0.0251329	4	HDLBP
1.39698773575318e-06	0.265515	0.262	0.174	0.0253148	4	PARP14
1.44104397337612e-06	0.308384	0.338	0.234	0.0261132	4	USP3
1.4718828808681e-06	0.343284	0.542	0.44	0.026672	4	WWC1
1.52081918820446e-06	0.286156	0.289	0.189	0.0275588	4	RP3-522D1.2
1.56277458714728e-06	0.298284	0.258	0.152	0.028319	4	ZSCAN31
1.71433294502113e-06	0.281859	0.511	0.441	0.0310654	4	LAMP2
1.85571188874898e-06	0.296976	0.338	0.268	0.0336274	4	TNFRSF1A
1.94361435623544e-06	0.285158	0.587	0.493	0.0352202	4	CUL4B
1.97113400290091e-06	0.272112	0.293	0.186	0.0357189	4	RPL34P31
2.08167636192068e-06	0.273332	0.538	0.481	0.0377221	4	RP11-159C21.4
2.08199196359149e-06	0.296043	0.809	0.714	0.0377278	4	ALCAM
2.16757266236445e-06	0.306584	0.444	0.334	0.0392786	4	STK38
2.261262579099e-06	0.284953	0.302	0.244	0.0409763	4	NCOA7
2.31145173517698e-06	0.275185	0.329	0.266	0.0418858	4	SLAIN2
2.33152427120214e-06	0.302262	0.431	0.329	0.0422496	4	LRP10
2.41758837834459e-06	0.261017	0.467	0.404	0.0438091	4	CCT8
2.5689054978902e-06	0.286143	0.333	0.234	0.0465511	4	JAGN1
2.61811358290148e-06	0.30992	0.476	0.447	0.0474428	4	SESTD1
2.70366027944493e-06	0.297689	0.4	0.299	0.048993	4	COMMD2
2.72133455214414e-06	0.284516	0.449	0.353	0.0493133	4	FAM127B
2.85092101785085e-06	0.290354	0.449	0.359	0.0516615	4	REEP3
2.88087423385148e-06	0.285247	0.4	0.323	0.0522043	4	NELFCD
3.05011433390656e-06	0.269613	0.44	0.353	0.0552711	4	CCNL1
3.05129355648722e-06	0.3155	0.547	0.442	0.0552925	4	SCAND1
3.06050527179449e-06	0.282413	0.333	0.222	0.0554594	4	PNPLA2
3.1746227355168e-06	0.370959	0.347	0.249	0.0575273	4	NCOA3
3.25446387944661e-06	0.250137	0.329	0.249	0.0589741	4	AC016683.6
3.28278118744076e-06	0.282221	0.351	0.266	0.0594873	4	ARHGEF28
3.38462506944513e-06	0.301865	0.516	0.397	0.0613328	4	TOR1AIP2
3.39362918926789e-06	0.284662	0.409	0.342	0.061496	4	ZDHHC9
3.45545457285435e-06	0.266911	0.511	0.435	0.0626163	4	ESYT2
3.77835489192561e-06	0.279097	0.653	0.547	0.0684676	4	SF3B1
3.89277280411839e-06	0.282941	0.262	0.193	0.0705409	4	RNF217
3.90408230696722e-06	0.263258	0.36	0.298	0.0707459	4	C6orf106
4.28324201241472e-06	0.313076	0.391	0.311	0.0776166	4	PPL
4.35154549150516e-06	0.263833	0.707	0.595	0.0788544	4	HNRNPF
4.4757168687018e-06	0.277831	0.329	0.268	0.0811045	4	PPHLN1
4.55614404131163e-06	0.252384	0.52	0.447	0.0825619	4	CTD-3035D6.1
4.92679659219492e-06	0.282214	0.787	0.684	0.0892785	4	PRDX6
4.95588701348026e-06	0.285614	0.413	0.306	0.0898056	4	RAP2B
4.98073918492398e-06	0.283546	0.627	0.513	0.090256	4	CLINT1
4.99141409166036e-06	0.310533	0.409	0.302	0.0904494	4	KDM5B
5.03404262763164e-06	0.322514	0.533	0.457	0.0912219	4	POLR1D
5.14200057664339e-06	0.253027	0.573	0.504	0.0931782	4	NR2F2
5.39345885970991e-06	0.292626	0.28	0.155	0.0977349	4	DUSP1
5.58780805268813e-06	0.315991	0.453	0.343	0.101257	4	WWP1
5.66559802297035e-06	0.287611	0.44	0.342	0.102666	4	GNAQ
5.80561618326406e-06	0.300099	0.262	0.155	0.105204	4	SLC29A3
5.83599783523811e-06	0.267942	0.262	0.195	0.105754	4	ASXL2
6.03899368786659e-06	0.3354	0.498	0.411	0.109433	4	ADD3
6.10508916248779e-06	0.284438	0.347	0.3	0.11063	4	SUPT4H1
6.2206280491401e-06	0.269195	0.36	0.264	0.112724	4	TCEAL1
6.6784912697573e-06	0.268423	0.258	0.191	0.121021	4	ARFGEF1
6.80572886573862e-06	0.267667	0.449	0.388	0.123327	4	WNT7B
7.2332988373355e-06	0.268122	0.253	0.173	0.131075	4	SPPL2A
7.65704241937901e-06	0.295267	0.529	0.414	0.138753	4	SVIL
7.90271851551189e-06	0.28591	0.511	0.411	0.143205	4	RNF187
7.91073724744409e-06	0.320097	0.627	0.559	0.14335	4	SKAP2
7.9323149472374e-06	0.251885	0.364	0.329	0.143741	4	FNDC3B
8.24762474532673e-06	0.293078	0.413	0.347	0.149455	4	SH3BP4
8.28726551888265e-06	0.28811	0.324	0.265	0.150174	4	MYC
8.73048949170512e-06	0.281136	0.693	0.603	0.158205	4	C11orf31
8.93599888683873e-06	0.290783	0.36	0.268	0.161929	4	IST1
9.50938625730408e-06	0.27942	0.516	0.413	0.17232	4	RND3
1.05889775709425e-05	0.276867	0.569	0.487	0.191883	4	ME1
1.12264004619652e-05	0.276721	0.324	0.247	0.203434	4	AIG1
1.12471173244462e-05	0.256515	0.284	0.214	0.203809	4	TMSB4XP4
1.1503162890519e-05	0.260873	0.853	0.756	0.208449	4	NEAT1
1.1510127217475e-05	0.279166	0.431	0.326	0.208575	4	CDA
1.17685714059656e-05	0.264447	0.364	0.294	0.213258	4	CXCL16
1.19957602902887e-05	0.278808	0.529	0.467	0.217375	4	PKN2
1.28651913628806e-05	0.292513	0.48	0.4	0.23313	4	BROX
1.29672926534332e-05	0.262017	0.427	0.336	0.23498	4	RP11-778D9.4
1.3026828049873e-05	0.349706	0.293	0.202	0.236059	4	PCMTD2
1.34615871630887e-05	0.26556	0.311	0.233	0.243937	4	CASP3
1.3785294362423e-05	0.260269	0.391	0.308	0.249803	4	RAB5A
1.38807807508282e-05	0.311515	0.471	0.358	0.251534	4	MPLKIP
1.40259847809841e-05	0.267902	0.347	0.276	0.254165	4	MGST2
1.42648435940616e-05	0.266496	0.351	0.279	0.258493	4	C9orf89
1.50065204991808e-05	0.262372	0.382	0.301	0.271933	4	EHBP1
1.52913276326684e-05	0.265668	0.773	0.66	0.277094	4	DST
1.54338553896057e-05	0.258467	0.404	0.315	0.279677	4	TMEM230
1.65298604595435e-05	0.256199	0.293	0.22	0.299538	4	TSPAN15
1.6956241539086e-05	0.274511	0.284	0.222	0.307264	4	COBL
1.79717761290627e-05	0.266119	0.569	0.489	0.325667	4	CCDC50
1.84026430197999e-05	0.303306	0.489	0.419	0.333474	4	CTDSPL
1.89596705169996e-05	0.277423	0.449	0.367	0.343568	4	SBDS
1.9544169826644e-05	0.298446	0.364	0.265	0.35416	4	RBL2
2.1281862812798e-05	0.297575	0.404	0.294	0.385649	4	TMEM139
2.21640367072821e-05	0.261942	0.382	0.303	0.401635	4	MLLT4
2.25623718898851e-05	0.269993	0.444	0.43	0.408853	4	BCAT1
2.29944846464142e-05	0.273671	0.369	0.296	0.416683	4	RNF10
2.37598049306411e-05	0.287613	0.622	0.56	0.430551	4	ERBB2IP
2.55403597815403e-05	0.30186	0.418	0.318	0.462817	4	ZFAND6
2.59405379780399e-05	0.258712	0.324	0.263	0.470068	4	MED19
2.62879080379594e-05	0.272005	0.627	0.515	0.476363	4	MAP4
2.67873497930351e-05	0.268838	0.711	0.608	0.485414	4	SKIL
2.76819501836669e-05	0.258959	0.529	0.497	0.501625	4	MAL
3.19303474811874e-05	0.253442	0.52	0.459	0.57861	4	CAPRIN1
3.27679389232891e-05	0.307411	0.271	0.192	0.593788	4	ZBTB41
3.3231027691275e-05	0.268984	0.258	0.158	0.602179	4	RNF144B
3.51611484289571e-05	0.264393	0.444	0.379	0.637155	4	EFCAB14
3.69980099302004e-05	0.250251	0.32	0.299	0.670441	4	TBC1D23
3.73221639326227e-05	0.273554	0.418	0.331	0.676315	4	TNIP1
4.32908303515786e-05	0.280394	0.347	0.314	0.784473	4	SMEK2
4.33266301223186e-05	0.322979	0.267	0.161	0.785122	4	CTGF
4.43090375748204e-05	0.268695	0.338	0.25	0.802924	4	OSBPL1A
4.58371518354814e-05	0.251864	0.36	0.281	0.830615	4	TRIM56
4.79246208056777e-05	0.275307	0.311	0.215	0.868442	4	SECISBP2L
5.09090761798729e-05	0.26083	0.844	0.776	0.922523	4	CALR
5.33525230653222e-05	0.277138	0.324	0.223	0.966801	4	NCBP2-AS2
5.39042999017237e-05	0.261986	0.427	0.361	0.9768	4	FNBP1L
6.11178719302965e-05	0.288917	0.302	0.202	1	4	RPL17
6.12838650582672e-05	0.276568	0.52	0.466	1	4	STT3B
6.36475146945415e-05	0.27576	0.413	0.373	1	4	HEBP2
6.63739937373874e-05	0.270818	0.756	0.661	1	4	MARCKS
8.08229235019686e-05	0.271346	0.596	0.542	1	4	GADD45A
8.88764285264275e-05	0.260096	0.338	0.263	1	4	FBXO9
9.04840256796794e-05	0.316678	0.529	0.437	1	4	HES1
9.05551397575645e-05	0.250599	0.342	0.268	1	4	TFPI
0.000102638	0.251168	0.284	0.228	1	4	MSRB1
0.000106537	0.32075	0.391	0.293	1	4	MUC4
0.000107571	0.28423	0.413	0.32	1	4	ZNF292
0.000114778	0.258469	0.329	0.252	1	4	TDPX2
0.00011861	0.263933	0.569	0.468	1	4	CDCA7L
0.000128753	0.264841	0.289	0.231	1	4	FTH1P10
0.000141564	0.258059	0.338	0.26	1	4	TMEM179B
0.000157399	0.287695	0.382	0.318	1	4	TJP2
0.000200766	0.306844	0.289	0.248	1	4	OLR1
0.000234436	0.286696	0.56	0.471	1	4	APP
0.000309357	0.27221	0.471	0.4	1	4	MLPH
0.000370402	0.254516	0.351	0.287	1	4	ERP44
0.000395518	0.273639	0.289	0.195	1	4	SAMD12
0.000399511	0.284664	0.458	0.369	1	4	ATXN2
0.000453495	0.255411	0.524	0.437	1	4	MPP5
0.000654309	0.314542	0.324	0.276	1	4	MGP
0.000656449	0.262767	0.804	0.716	1	4	TPM1
0.000737237	0.26191	0.311	0.219	1	4	UBN2
6.21356265728169e-106	1.16266	1	0.992	1.12595968912601e-101	5	MALAT1
3.3123391477877e-75	1.20565	0.991	0.733	6.0022897697061e-71	5	NEAT1
3.15702922759467e-71	1.02616	0.991	0.726	5.7208526633243e-67	5	IGFBP3
9.10616760208594e-63	0.803026	0.96	0.688	1.65012863117399e-58	5	ALDH1A3
1.42129150685874e-59	0.904861	0.837	0.505	2.57552233957873e-55	5	RPS27
9.36602841765625e-59	0.897244	0.982	0.715	1.69721800956349e-54	5	GPRC5A
1.48106105388473e-55	0.96052	0.916	0.569	2.68383073574452e-51	5	SOX4
9.23761829547511e-55	0.905827	0.912	0.484	1.67394881132304e-50	5	CD24
8.9042104279271e-48	0.74486	0.991	0.793	1.61353197164467e-43	5	PSAP
1.67267877313542e-47	0.987437	0.974	0.731	3.0310612047987e-43	5	MTRNR2L1
1.47560747660897e-46	0.970863	0.626	0.169	2.67394830836311e-42	5	FAM134B
2.43304606117824e-46	1.09455	0.815	0.388	4.40892276746108e-42	5	SERPINE1
1.3330666786844e-45	0.855079	0.916	0.662	2.41565012844401e-41	5	RP11-750B16.1
9.87812563636652e-45	0.59482	0.978	0.747	1.79001514656598e-40	5	TACSTD2
8.42505864045056e-43	0.661066	0.458	0.071	1.52670487623605e-38	5	PTGIS
4.0120645601342e-41	0.856982	0.608	0.171	7.27026218941919e-37	5	ALPP
2.03350299377782e-40	0.712304	0.907	0.576	3.68491077502478e-36	5	SKIL
3.13456690927891e-38	0.830932	0.731	0.312	5.68014869630431e-34	5	RARRES3
3.92153562703225e-38	0.929491	0.568	0.169	7.10621470974513e-34	5	FOS
9.42747926135582e-38	0.620189	0.877	0.541	1.70835351695029e-33	5	GSTK1
1.78609148201405e-37	0.672832	0.833	0.542	3.23657637455767e-33	5	RP11-36C20.1
2.63595849146612e-37	0.625154	0.524	0.129	4.77662038238576e-33	5	CLIC3
7.70655098923816e-37	0.98743	0.502	0.142	1.39650410475985e-32	5	FN1
3.99298465323383e-36	0.640155	0.912	0.773	7.23568749012502e-32	5	TMSB4XP8
2.09677742298684e-35	0.532669	0.978	0.889	3.79957036819446e-31	5	KRT8
5.32844272329174e-35	0.748375	0.744	0.347	9.65567105887696e-31	5	NEDD9
1.56088721912517e-34	0.649169	0.868	0.5	2.82848372977672e-30	5	WNT5A
1.85344018067459e-34	0.662852	0.771	0.347	3.35861895140042e-30	5	CTSH
7.56773972544338e-34	0.488348	0.383	0.065	1.37135011564759e-29	5	UPK2
2.27922216998753e-33	0.944393	0.639	0.252	4.1301784942344e-29	5	MUC4
2.63782386651103e-32	0.709957	0.775	0.4	4.78000062850464e-28	5	TIMP2
2.14082228480839e-31	0.662711	0.744	0.351	3.87938406230128e-27	5	GSN
1.41932110936287e-30	0.654426	0.877	0.55	2.57195178227645e-26	5	PDLIM1
1.89395565608174e-29	0.6047	0.546	0.171	3.43203704438571e-25	5	DAB2
6.57577048281792e-29	0.703643	0.802	0.434	1.19159536919143e-24	5	FSTL1
3.09956088138823e-27	0.605738	0.899	0.569	5.61671427316361e-23	5	CCDC80
4.4124423953851e-27	0.635309	0.555	0.201	7.99578686467733e-23	5	RP11-777B9.5
6.68129906731197e-27	0.627657	0.577	0.211	1.2107182039876e-22	5	PALM3
2.01940458342292e-26	0.565274	0.855	0.644	3.65936304562068e-22	5	RPL13P12
4.39852964810766e-26	0.666477	0.793	0.493	7.97057557533588e-22	5	LAMB1
5.23937010237778e-26	0.606533	0.564	0.208	9.49426256251877e-22	5	C1QTNF6
6.13396815051611e-26	0.664607	0.648	0.281	1.11153636855502e-21	5	FILIP1L
9.55714068977969e-26	0.817855	0.441	0.118	1.73184946439498e-21	5	IGFBP5
1.16243839655986e-25	0.408896	0.419	0.122	2.10645461840612e-21	5	RP11-2F9.3
3.20484280099504e-25	0.510177	0.648	0.285	5.80749563968311e-21	5	DHRS3
8.14137151238171e-25	0.598384	0.934	0.69	1.47529793175869e-20	5	AHNAK
8.31583238351539e-25	0.528669	0.388	0.092	1.50691198621682e-20	5	MMP14
1.38245576239026e-24	0.599477	0.925	0.683	2.50514808702739e-20	5	GOLGB1
1.59457700274607e-24	0.37518	0.987	0.984	2.88953298667615e-20	5	KRT7
2.05361911142035e-24	0.527481	0.67	0.331	3.72136319180481e-20	5	RPL13AP5
2.0822904603356e-24	0.482013	0.617	0.285	3.77331854317415e-20	5	CITED2
2.20404366498095e-24	0.547557	0.357	0.076	3.99394752531198e-20	5	MUC1
2.51504562984826e-24	0.501535	0.352	0.076	4.55751418584803e-20	5	DOCK11
2.59830254346068e-24	0.554644	0.515	0.179	4.70838403900509e-20	5	OBSL1
5.72961824449826e-24	0.502262	0.74	0.383	1.03826412208553e-19	5	ELF3
7.42213990644912e-24	0.626485	0.661	0.312	1.34496597244765e-19	5	VMP1
7.4571202009846e-24	0.419229	0.264	0.038	1.35130475162042e-19	5	PLA2G10
1.00528546819584e-23	0.429317	0.463	0.153	1.82167779691768e-19	5	KLHL24
2.788312965184e-23	0.515868	0.63	0.287	5.05270192420993e-19	5	GABARAPL1
5.30812182604552e-23	0.578566	0.815	0.503	9.61884756097708e-19	5	ITPRIPL2
5.84627322103967e-23	0.521682	0.555	0.225	1.0594031703846e-18	5	EEF1A1P1
7.28468155008325e-23	0.491645	0.432	0.127	1.32005714369059e-18	5	SLC29A3
7.69543472155342e-23	0.589392	0.696	0.353	1.3944897258927e-18	5	RP11-395B7.7
9.09526554073274e-23	0.512979	0.476	0.155	1.64815306863618e-18	5	AHNAK2
9.30487050685281e-23	0.310484	0.507	0.203	1.6861355845468e-18	5	HIST1H2BD
9.85032698097297e-23	0.461962	0.493	0.179	1.78497775222211e-18	5	RBP1
1.57997525008681e-22	0.405679	0.286	0.051	2.86307315068232e-18	5	SLC40A1
2.29557461285104e-22	0.493594	0.692	0.357	4.15981075594738e-18	5	CTSA
2.62783716870114e-22	0.393771	0.458	0.158	4.76190373340334e-18	5	MUC20
2.83520936238235e-22	0.590255	0.678	0.345	5.13768288557305e-18	5	ASAH1
3.53686510651609e-22	0.570741	0.537	0.206	6.40915325951781e-18	5	ID3
4.13919904011854e-22	0.610209	0.573	0.25	7.50064258059881e-18	5	TACC1
4.18527845072027e-22	0.493984	0.502	0.183	7.58414308055021e-18	5	CDKN2B
5.31598651248461e-22	0.400472	0.264	0.041	9.63309915927337e-18	5	SLC47A2
5.60842698752347e-22	0.50946	0.498	0.175	1.01630305440913e-17	5	KLF8
8.40601572678988e-22	0.474785	0.313	0.072	1.52325410985159e-17	5	ADAMTSL4
2.02491257849508e-21	0.580922	0.899	0.683	3.66934408349094e-17	5	CALD1
2.56477582235002e-21	0.44591	0.436	0.139	4.64763026768047e-17	5	PBXIP1
2.73069759531958e-21	0.486284	0.52	0.203	4.94829711247861e-17	5	EEF1A1P12
3.17520021229521e-21	0.312978	0.414	0.147	5.75378030470014e-17	5	BPGM
3.2518017195578e-21	0.597711	0.74	0.428	5.8925898960107e-17	5	FTLP3
4.59245453100428e-21	0.577858	0.907	0.735	8.32198685563285e-17	5	ALDH3A1
5.61495149153933e-21	0.590791	0.546	0.227	1.01748535978184e-16	5	BEST1
6.63954564243341e-21	0.518767	0.648	0.313	1.20315206586536e-16	5	CYBRD1
7.05216294379742e-21	0.47792	0.612	0.295	1.27792244704553e-16	5	MIF
7.37323267771837e-21	0.567117	0.41	0.126	1.33610349352935e-16	5	NFKBIZ
7.64559614874946e-21	0.626498	0.392	0.12	1.38545847811489e-16	5	KCNQ1OT1
7.74557713575495e-21	0.579783	0.7	0.375	1.40357603277015e-16	5	PHACTR2
9.33886488950136e-21	0.524396	0.806	0.474	1.69229570662654e-16	5	SLC7A5
1.5187370085382e-20	0.530768	0.63	0.295	2.75210333317207e-16	5	KRT17
1.57816869125905e-20	0.492731	0.441	0.145	2.85979948543053e-16	5	RARRES1
1.58089975352016e-20	0.487023	0.511	0.203	2.86474844335388e-16	5	SEZ6L2
1.74674982816932e-20	0.417237	0.551	0.237	3.16528536362562e-16	5	ANKRD13A
2.23882520945868e-20	0.58475	0.304	0.073	4.05697516206007e-16	5	COL4A4
3.66564782711528e-20	0.485919	0.559	0.237	6.6425204275156e-16	5	MYH14
3.85821522098034e-20	0.538629	0.771	0.466	6.99147180193847e-16	5	GRN
5.22830934509674e-20	0.461983	0.559	0.237	9.4742193642498e-16	5	PLAC8
7.40388667396623e-20	0.491827	0.705	0.381	1.34165830418942e-15	5	GLUL
1.03365136470625e-19	0.416006	0.357	0.102	1.87307963798419e-15	5	RP11-66B24.4
1.50393445261957e-19	0.439463	0.577	0.266	2.72527962159192e-15	5	TMEM139
1.50829166459794e-19	0.438637	0.286	0.059	2.73317532541793e-15	5	CCDC146
1.93136930201445e-19	0.445955	0.819	0.532	3.49983431218038e-15	5	CLU
2.34718844050339e-19	0.334684	0.564	0.28	4.25334017303619e-15	5	SNAP23
2.62626012010974e-19	0.554357	0.463	0.18	4.75904596365086e-15	5	DAPK1
2.63380505642031e-19	0.455441	0.348	0.099	4.77271814273925e-15	5	COL5A1
4.0972578804647e-19	0.354732	0.498	0.211	7.42464100519009e-15	5	HIST1H2AC
4.24322085235325e-19	0.348219	0.542	0.246	7.68914050654932e-15	5	ALDH3B1
4.57534314480715e-19	0.473389	0.762	0.513	8.29097931270503e-15	5	RP11-864N7.2
6.36504048582919e-19	0.405706	0.401	0.131	1.15340898643711e-14	5	XAF1
8.00005236720372e-19	0.437259	0.85	0.684	1.44968948946099e-14	5	EEF1A1
9.03035451222955e-19	0.471988	0.498	0.197	1.63639054116112e-14	5	RP5-940J5.9
1.60062277799818e-18	0.320967	0.374	0.121	2.90048853601051e-14	5	EEF1A1P13
1.68529045244728e-18	0.466158	0.507	0.222	3.05391482887972e-14	5	ANXA2P2
2.00599237716899e-18	0.44935	0.551	0.239	3.63505878666792e-14	5	PCDH7
2.36900829283794e-18	0.393187	0.458	0.17	4.29287992745164e-14	5	GAA
2.43116366056745e-18	0.47172	0.789	0.489	4.40551166931428e-14	5	ZKSCAN1
2.46255761790174e-18	0.765662	0.67	0.404	4.46240065939975e-14	5	TFPI2
3.06174956874937e-18	0.344405	0.511	0.235	5.54819639353073e-14	5	RPL18A
3.54463693254886e-18	0.457176	0.59	0.284	6.42323658547179e-14	5	SEMA3C
4.2853821219784e-18	0.373454	0.471	0.203	7.76554094323706e-14	5	RPL13P2
4.31953022093574e-18	0.399097	0.586	0.298	7.82742071335766e-14	5	RPL39P3
4.39292200475546e-18	0.347427	0.449	0.181	7.96041396481737e-14	5	TMSB10P1
6.34728332130082e-18	0.575672	0.48	0.201	1.15019121065292e-13	5	VASN
6.44790470081978e-18	0.380753	0.872	0.603	1.16842481083555e-13	5	EIF4A2
6.59362333891945e-18	0.488459	0.775	0.482	1.19483048524559e-13	5	FTH1P11
6.95228164726276e-18	0.273413	0.322	0.102	1.25982295730049e-13	5	EEF1A1P38
7.50604474497036e-18	0.498142	0.493	0.214	1.36017036823608e-13	5	OLR1
9.53020501316242e-18	0.420718	0.48	0.199	1.72696845043516e-13	5	FTH1P10
1.04486282116638e-17	0.421188	0.524	0.234	1.8933959182356e-13	5	AC022431.1
1.49041186393066e-17	0.313254	0.515	0.234	2.70077533862874e-13	5	ANO6
1.82354089327794e-17	0.434309	0.59	0.295	3.30443845270896e-13	5	RP11-262D11.2
1.96844234977026e-17	0.380052	0.502	0.227	3.56701438201869e-13	5	FTLP2
2.16721177706452e-17	0.438272	0.533	0.241	3.92720446121861e-13	5	PLD3
4.22351279719229e-17	0.470902	0.837	0.573	7.65342753979214e-13	5	GOLGA2
4.40969795555511e-17	0.258808	0.383	0.148	7.99081366526142e-13	5	SYT17
4.72164257017486e-17	0.270427	0.366	0.126	8.55608850141386e-13	5	HBP1
7.72880129777502e-17	0.385036	0.441	0.182	1.40053608316981e-12	5	EEF1A1P19
1.05749375562023e-16	0.543329	0.344	0.11	1.91628443455941e-12	5	C15orf48
1.41777990462426e-16	0.388516	0.396	0.137	2.56915896516963e-12	5	MSLN
1.4715674668317e-16	0.388614	0.383	0.133	2.66662740664573e-12	5	FTH1P12
1.57386896050407e-16	0.406621	0.634	0.338	2.85200794332942e-12	5	JDP2
1.71824758234519e-16	0.539439	0.427	0.167	3.11363644396773e-12	5	MTRNR2L3
1.78431236738175e-16	0.370913	0.612	0.315	3.23335244093248e-12	5	UBL3
1.82709885863789e-16	0.309282	0.326	0.1	3.31088584173772e-12	5	FTH1P23
1.94572231546696e-16	0.516069	0.48	0.204	3.52584340785769e-12	5	KRT16
2.37454953215361e-16	0.357312	0.947	0.798	4.30292120721555e-12	5	SQSTM1
2.59822045067415e-16	0.445226	0.449	0.177	4.70823527866662e-12	5	TNKS1BP1
3.00384936152333e-16	0.349744	0.286	0.077	5.44327542801642e-12	5	SLC31A2
3.31197266476287e-16	0.433021	0.833	0.561	6.00162566581680e-12	5	LGALS3BP
4.02598230222451e-16	0.312512	0.361	0.126	7.29548252986104e-12	5	C8orf4
4.07252456254459e-16	0.356199	0.643	0.344	7.37982175978705e-12	5	GATA3
4.22436044122082e-16	0.381222	0.731	0.465	7.65496355553626e-12	5	ERGIC3
4.75042048149086e-16	0.37863	0.348	0.109	8.60823695450959e-12	5	C1RL
4.82743682218504e-16	0.32512	0.722	0.447	8.7477982654815e-12	5	SMIM14
6.38177271666051e-16	0.431211	0.722	0.436	1.15644103398605e-11	5	DAG1
7.07843192195307e-16	0.367873	0.586	0.297	1.28268264857712e-11	5	SAT1
7.35831107472913e-16	0.40098	0.396	0.148	1.33339954985167e-11	5	RP11-333E13.2
1.03905615626181e-15	0.370146	0.383	0.138	1.88287366076202e-11	5	DUSP1
1.34542347828421e-15	0.281576	0.357	0.134	2.43804188499882e-11	5	EEF1A1P8
1.63142693176318e-15	0.436378	0.634	0.352	2.95630874304805e-11	5	EPS8L2
1.69005946111204e-15	0.354532	0.401	0.153	3.06255674948113e-11	5	FSTL3
1.7721090972666e-15	0.364834	0.374	0.131	3.21123889515681e-11	5	PAQR7
2.03678972330776e-15	0.271034	0.256	0.065	3.690866657606e-11	5	PIK3IP1
2.16838448559227e-15	0.437382	0.467	0.198	3.92932952634176e-11	5	HEG1
2.18086903609293e-15	0.368342	0.877	0.623	3.951952780304e-11	5	PAWR
2.33338399455352e-15	0.384694	0.449	0.184	4.22832513653043e-11	5	TIPARP
2.46645824820888e-15	0.401936	0.581	0.307	4.46946899157932e-11	5	MAGED2
2.74551945847102e-15	0.401865	0.291	0.08	4.97515581069533e-11	5	OXTR
2.75277867320437e-15	0.257157	0.295	0.092	4.98831023371363e-11	5	RPL34P18
3.1007334884441e-15	0.295257	0.714	0.436	5.61883915440956e-11	5	SLC2A1
3.20344610054773e-15	0.431293	0.771	0.513	5.80496467880254e-11	5	TCEAL4
3.41686823836426e-15	0.369138	0.626	0.333	6.19170693473987e-11	5	PTPLB
3.83149141669825e-15	0.33618	0.357	0.121	6.9430455961989e-11	5	TMEM132A
4.00099488267228e-15	0.439835	0.388	0.139	7.25020282689044e-11	5	ARID5B
4.36792007092929e-15	0.403372	0.524	0.246	7.91510796053097e-11	5	OSGIN2
4.40277793291482e-15	0.384606	0.727	0.434	7.97827389223494e-11	5	UGCG
4.40872306038013e-15	0.399343	0.692	0.412	7.98904705771483e-11	5	IFITM3
5.06548832420239e-15	0.275581	0.476	0.22	9.17917139228715e-11	5	KLHDC2
6.23832796765924e-15	0.445901	0.352	0.124	1.13044741101953e-10	5	CLSTN3
6.55502712455069e-15	0.38214	0.806	0.536	1.18783646523983e-10	5	LAPTM4A
6.71448193807039e-15	0.25498	0.286	0.084	1.21673127199774e-10	5	EFNA1
8.58104885871697e-15	0.321424	0.379	0.143	1.5549718636881e-10	5	SNCG
8.78734626259713e-15	0.56619	0.502	0.246	1.59235501624523e-10	5	MGP
8.95586704000303e-15	0.377415	0.33	0.107	1.62289266631895e-10	5	CREBRF
9.21327768231856e-15	0.524722	0.696	0.414	1.66953804881295e-10	5	MTND4P12
9.99709716306968e-15	0.263606	0.286	0.091	1.81157397691986e-10	5	EEF1A1P16
1.00334778293076e-14	0.438836	0.551	0.279	1.81816651744884e-10	5	PLXNB2
1.00779231144405e-14	0.266029	0.458	0.212	1.82622044756777e-10	5	RP4-604A21.1
1.0444918664008e-14	0.34297	0.463	0.203	1.89272371110489e-10	5	TNS3
1.04847434371638e-14	0.285649	0.502	0.248	1.89994035824844e-10	5	RP11-889L3.1
1.05864911112925e-14	0.407615	0.903	0.685	1.91837805427731e-10	5	DDX17
1.06964416972104e-14	0.41876	0.568	0.29	1.93830219995149e-10	5	CD55
1.0869336634105e-14	0.296074	0.374	0.142	1.96963249146617e-10	5	RPL6P27
1.17375742854826e-14	0.384097	0.947	0.765	2.12696583627231e-10	5	F3
1.25469478794725e-14	0.645549	0.846	0.641	2.27363242523921e-10	5	MTATP6P1
1.43771072039977e-14	0.42409	0.502	0.237	2.60527559643642e-10	5	NME3
1.46909568286539e-14	0.393366	0.586	0.306	2.66214828692037e-10	5	IRF3
1.57475272292741e-14	0.394704	0.661	0.391	2.85360940921676e-10	5	RPL24P4
1.81093165409067e-14	0.40218	0.934	0.725	3.2815892503777e-10	5	DYNC1H1
1.83036225273897e-14	0.335127	0.925	0.696	3.3167994381883e-10	5	TPM1
1.91463638005956e-14	0.277924	0.441	0.198	3.46951258430593e-10	5	RP11-543P15.1
1.96973353485473e-14	0.36353	0.656	0.407	3.56935413851026e-10	5	RAB13
2.31352695943436e-14	0.392917	0.59	0.312	4.192342203191e-10	5	CAMK2G
3.08670604436252e-14	0.400593	0.859	0.643	5.59342002298933e-10	5	MARCKS
3.17284781779854e-14	0.26998	0.454	0.216	5.74951753063274e-10	5	FTH1P2
3.3129117149088e-14	0.402007	0.705	0.426	6.00332731858623e-10	5	CD151
3.31604036316935e-14	0.33342	0.317	0.102	6.00899674209917e-10	5	EDIL3
3.31712398739092e-14	0.452807	0.656	0.388	6.01096037755109e-10	5	PABPC1P3
3.34568047913044e-14	0.40968	0.507	0.238	6.06270759623227e-10	5	COL18A1
3.46168108359162e-14	0.298858	0.564	0.305	6.27291229157638e-10	5	FBXW5
3.58918495381593e-14	0.404013	0.361	0.131	6.50396205480984e-10	5	IQCA1
3.66601752833147e-14	0.454485	0.441	0.192	6.64319036308947e-10	5	ARFGAP1
3.83715232501566e-14	0.420748	0.599	0.32	6.95330372816088e-10	5	SLC16A1
4.30634029488692e-14	0.288389	0.414	0.183	7.80351924836459e-10	5	RPL17
4.87045378690389e-14	0.34531	0.339	0.125	8.82574930724853e-10	5	KRT18P3
4.88277171466144e-14	0.411075	0.326	0.106	8.848070624138e-10	5	COL12A1
5.19035030233155e-14	0.350537	0.626	0.352	9.405433782855e-10	5	RPL37P23
5.29460932772912e-14	0.367258	0.604	0.329	9.59436156277793e-10	5	MIR4426
5.95630679937843e-14	0.301356	0.621	0.347	1.07934235511537e-09	5	EPB41L1
6.10175288016696e-14	0.422787	0.507	0.24	1.10569863941505e-09	5	JUNB
6.5008842569247e-14	0.425571	0.881	0.689	1.17802523619733e-09	5	SPTBN1
6.6004508280544e-14	0.408948	0.599	0.32	1.19606769455174e-09	5	CCNL2
6.80413642693047e-14	0.340037	0.573	0.3	1.23297756192407e-09	5	TRIM38
8.61563018664894e-14	0.42022	0.709	0.444	1.56123834612265e-09	5	RP11-51O6.1
8.91271796016464e-14	0.250715	0.577	0.328	1.61507362156143e-09	5	CTD-2287O16.1
1.01679702574783e-13	0.426953	0.546	0.277	1.84253789035764e-09	5	TTC14
1.09689068613205e-13	0.32875	0.485	0.232	1.98767561233988e-09	5	SYNJ2
1.19000233198005e-13	0.354758	0.89	0.665	2.15640322578105e-09	5	SLC3A2
1.24652490621228e-13	0.41511	0.634	0.359	2.25882778254726e-09	5	LAMA5
1.48951782141164e-13	0.341138	0.476	0.221	2.69915524418004e-09	5	FTH1P16
1.55445692411529e-13	0.258479	0.436	0.205	2.81683139218932e-09	5	RP1-278E11.3
1.68834226361533e-13	0.322537	0.555	0.296	3.05944501589734e-09	5	AMOTL2
1.73248906424560e-13	0.334951	0.357	0.135	3.13944343331946e-09	5	KRT18P10
1.81547115230634e-13	0.325055	0.317	0.107	3.28981527509432e-09	5	TUBA1A
1.94088399582713e-13	0.427395	0.533	0.296	3.51707588883835e-09	5	PABPC3
1.97750301942992e-13	0.345807	0.515	0.264	3.58343322150896e-09	5	AC007969.5
2.17101496569525e-13	0.425304	0.361	0.14	3.93409621933637e-09	5	GOLGA8B
2.36130037368033e-13	0.419953	0.762	0.503	4.27891240714613e-09	5	GPC1
2.42123729184692e-13	0.42221	0.617	0.342	4.3875240965558e-09	5	ABCC5
2.52454843421048e-13	0.441921	0.762	0.516	4.57473421763281e-09	5	TTC3
2.64332745510189e-13	0.415449	0.555	0.293	4.78997368139014e-09	5	RNF213
2.72689470588607e-13	0.407605	0.731	0.477	4.94140589653615e-09	5	RPS11P5
2.74943695053952e-13	0.330877	0.41	0.184	4.98225469807267e-09	5	RP11-360D2.2
3.1624047579085e-13	0.308723	0.348	0.135	5.730593661806e-09	5	GATA2
3.28781310632883e-13	0.364116	0.26	0.073	5.95784612997847e-09	5	CALCOCO1
3.80890502178114e-13	0.274945	0.463	0.23	6.9021167899696e-09	5	CITED4
4.05522536994318e-13	0.356541	0.687	0.415	7.34847389287403e-09	5	CBX6
4.33295095545218e-13	0.40152	0.599	0.335	7.8517404263749e-09	5	TMEM165
4.45037737495939e-13	0.344861	0.687	0.437	8.06452884116391e-09	5	RP11-475C16.1
4.75417285760917e-13	0.340246	0.833	0.606	8.61503663527358e-09	5	ITM2B
4.81258205369005e-13	0.356435	0.648	0.389	8.72087993949173e-09	5	RPS14P3
5.07616105415519e-13	0.303092	0.678	0.418	9.19851144623463e-09	5	MARCKSL1
5.48474365896039e-13	0.356453	0.317	0.111	9.93890398440213e-09	5	ACKR3
5.48957332598349e-13	0.339198	0.974	0.965	9.94765582401467e-09	5	TMSB4X
6.53909161027873e-13	0.312302	0.269	0.08	1.18494879069861e-08	5	KIAA0247
7.28830538734154e-13	0.304972	0.427	0.189	1.32071381924016e-08	5	PRSS22
7.32907510113132e-13	0.30995	0.432	0.196	1.32810169907601e-08	5	CCDC64B
8.05318664754136e-13	0.350852	0.383	0.169	1.45931795240097e-08	5	TPT1P1
8.75791777103268e-13	0.308055	0.626	0.363	1.58702227928883e-08	5	RPL14P1
8.77528896733459e-13	0.419584	0.507	0.253	1.5901701137707e-08	5	C6orf132
9.45617121644234e-13	0.252774	0.696	0.433	1.71355278613152e-08	5	FHL2
9.87282867679379e-13	0.323856	0.89	0.771	1.7890552845218e-08	5	RPL41
1.0385874651726e-12	0.292322	0.419	0.189	1.88202434563926e-08	5	VGLL3
1.26795518077251e-12	0.44061	0.304	0.103	2.29766158307786e-08	5	SIK1
1.32229367492908e-12	0.379981	0.559	0.305	2.39612836833899e-08	5	CDA
1.34719657087132e-12	0.319749	0.489	0.245	2.44125490607591e-08	5	C12orf23
1.38015984532101e-12	0.343473	0.419	0.182	2.50098765570621e-08	5	TUFT1
1.40827804947505e-12	0.280616	0.956	0.927	2.55194065345374e-08	5	RPL13A
1.45562514011318e-12	0.253413	0.529	0.298	2.63773831639909e-08	5	KLK8
1.71709363447942e-12	0.448402	0.282	0.097	3.11154537504015e-08	5	ATHL1
1.75663291105378e-12	0.396477	0.48	0.239	3.18319449812055e-08	5	ASS1
1.98035191007413e-12	0.317679	0.396	0.173	3.58859569624532e-08	5	CTC-425F1.4
2.02618803772664e-12	0.345842	0.489	0.245	3.67165534316445e-08	5	C10orf118
2.03906898798913e-12	0.560923	0.599	0.355	3.6949969131351e-08	5	KLK7
2.13707543520994e-12	0.298427	0.78	0.541	3.87259439614393e-08	5	CIR1
2.19507864315329e-12	0.407789	0.793	0.558	3.97770200925807e-08	5	ZFAND5
2.38205899679399e-12	0.431497	0.855	0.664	4.3165291080904e-08	5	AKAP9
2.69828302898447e-12	0.411055	0.405	0.174	4.88955867682276e-08	5	MTRNR2L8
2.77470336498467e-12	0.256313	0.555	0.308	5.02803996768872e-08	5	JARID2
3.06664164215891e-12	0.380137	0.687	0.436	5.55706131975615e-08	5	TMEM59
3.1508521603866e-12	0.283101	0.401	0.192	5.70965919983655e-08	5	RIN2
3.17692626038131e-12	0.348598	0.344	0.132	5.75690807643698e-08	5	ULK1
3.18939001536421e-12	0.260262	0.335	0.136	5.77949364684149e-08	5	KRT18P43
3.2277525585745e-12	0.33805	0.322	0.121	5.84901041139285e-08	5	S1PR3
3.24503842040081e-12	0.258581	0.449	0.219	5.8803341216083e-08	5	RPS3AP49
3.89844072939643e-12	0.267203	0.705	0.453	7.06436444573926e-08	5	RP11-159C21.4
4.03573138947342e-12	0.345503	0.313	0.118	7.31314885086478e-08	5	CES2
4.12334889114792e-12	0.360715	0.577	0.326	7.47192052564914e-08	5	HCFC1R1
4.97500385049269e-12	0.269527	0.511	0.27	9.01520447747781e-08	5	CXCL16
5.24483673062332e-12	0.350157	0.392	0.17	9.50416863956251e-08	5	PABPC1P4
5.57419400759073e-12	0.513519	0.559	0.32	1.01009969611552e-07	5	INADL
6.61776023887891e-12	0.25158	0.568	0.335	1.19920433288725e-07	5	CXXC5
7.22518748972833e-12	0.418663	0.608	0.354	1.30927622501367e-07	5	LUZP1
7.62135694664924e-12	0.320314	0.388	0.169	1.38106609230231e-07	5	GLCCI1
7.75985113612185e-12	0.317964	0.489	0.245	1.40616262437664e-07	5	D2HGDH
8.10024618504949e-12	0.298228	0.537	0.287	1.46784561119282e-07	5	PPL
8.31599424163091e-12	0.265749	0.59	0.348	1.50694131652594e-07	5	STAT3
9.49874526260747e-12	0.340404	0.753	0.516	1.7212676290371e-07	5	RPL37P2
9.96889671908958e-12	0.297384	0.674	0.418	1.80646377446622e-07	5	WWC1
1.02650928397184e-11	0.328174	0.833	0.62	1.86013747348537e-07	5	LGALS3
1.03572596134875e-11	0.328393	0.427	0.2	1.87683901456007e-07	5	PCMTD1
1.0671897055199e-11	0.318149	0.26	0.081	1.93385446537261e-07	5	TTC3P1
1.20167319583833e-11	0.270726	0.344	0.144	2.17755199817864e-07	5	FGD6
1.21579703505507e-11	0.301404	0.824	0.593	2.20314580722329e-07	5	PGRMC2
1.21675357788877e-11	0.385198	0.595	0.345	2.20487915849223e-07	5	TLE1
1.36220680679788e-11	0.322141	0.374	0.162	2.46845495459845e-07	5	MATN2
1.47521896972498e-11	0.296975	0.282	0.093	2.67324429503864e-07	5	ARSD
1.7580623492497e-11	0.341672	0.806	0.603	3.18578478307538e-07	5	RPL3P4
1.80757576718343e-11	0.440915	0.841	0.649	3.27550804771309e-07	5	DST
1.97746318818539e-11	0.265444	0.392	0.179	3.58336104331074e-07	5	RP11-501C14.9
2.02655816325437e-11	0.259677	0.419	0.195	3.67232604763325e-07	5	EGLN3
2.06874346287146e-11	0.288299	0.352	0.142	3.74877002906937e-07	5	RNF144B
2.37144955501753e-11	0.283644	0.471	0.255	4.29730373864727e-07	5	OPTN
2.44542396751126e-11	0.36505	0.626	0.373	4.43135277152715e-07	5	CAMK2N1
2.55555717780585e-11	0.592409	0.577	0.336	4.63092516190198e-07	5	DIO2
2.74940495573406e-11	0.406283	0.432	0.209	4.9821967202857e-07	5	MEGF8
2.76533569123253e-11	0.35231	0.445	0.214	5.01106480608247e-07	5	TTC17
2.86422687985846e-11	0.272569	0.52	0.285	5.19026552899151e-07	5	RP11-571F15.3
3.02265933347948e-11	0.26844	0.282	0.098	5.47736097819817e-07	5	STAT2
3.13529375280781e-11	0.304371	0.894	0.689	5.68146580946302e-07	5	SRSF11
3.14298370343834e-11	0.306861	0.515	0.274	5.69540076900062e-07	5	RP11-48O20.4
4.13664544005793e-11	0.273277	0.286	0.106	7.49601520192898e-07	5	RP4-765C7.2
4.60585067840386e-11	0.367961	0.537	0.3	8.34626201433564e-07	5	LAMC1
4.62815863501978e-11	0.263154	0.427	0.206	8.38668626251935e-07	5	PNPLA2
4.80212278558643e-11	0.334272	0.762	0.515	8.70192669976117e-07	5	GADD45A
5.17511295482235e-11	0.338537	0.767	0.529	9.37782218543358e-07	5	MYADM
5.21830849076754e-11	0.273638	0.551	0.323	9.45609681611987e-07	5	HIST1H1C
5.57125463445657e-11	0.285704	0.656	0.415	1.00956705230988e-06	5	TAX1BP3
5.7932979263161e-11	0.330359	0.489	0.251	1.04980351722774e-06	5	TRAF4
6.51834330680886e-11	0.251576	0.982	0.953	1.18118899062683e-06	5	KRT19
6.67525867683698e-11	0.298217	0.634	0.399	1.20962362482963e-06	5	RP11-367G18.2
6.68469548259051e-11	0.328824	0.577	0.33	1.21133366840023e-06	5	CCNL1
6.69775768708284e-11	0.39069	0.467	0.235	1.21370067047628e-06	5	PHLDB2
7.77198331564137e-11	0.35639	0.379	0.165	1.40836109662737e-06	5	TOB1
7.9358133182064e-11	0.305023	0.476	0.243	1.43804873139218e-06	5	AKAP13
8.16040670069463e-11	0.289066	0.322	0.128	1.47874729823287e-06	5	RP11-270C12.3
9.08876830592185e-11	0.34566	0.52	0.287	1.6469757047161e-06	5	ANXA4
9.53495683653003e-11	0.451564	0.419	0.203	1.72782952834761e-06	5	VPS13C
1.23491097583793e-10	0.311113	0.326	0.13	2.23778217931592e-06	5	GOLGA8A
1.2979139141861e-10	0.296597	0.692	0.463	2.35194980389664e-06	5	OSBPL9
1.31622601066217e-10	0.376585	0.793	0.585	2.38513315392092e-06	5	CHD3
1.35137456232967e-10	0.304491	0.436	0.221	2.44882584439759e-06	5	ING4
1.36514493247973e-10	0.266579	0.564	0.327	2.47377913214652e-06	5	ZFHX3
1.45746292318566e-10	0.30283	0.947	0.898	2.64106856310473e-06	5	B2M
1.48899054656644e-10	0.29225	0.714	0.479	2.69819976943304e-06	5	CTNND1
1.53841071066417e-10	0.308764	0.427	0.206	2.78775404879454e-06	5	USP9X
1.6033623147587e-10	0.283678	0.339	0.141	2.90545285057425e-06	5	KRT18P37
1.63229047743932e-10	0.330691	0.806	0.603	2.95787357416779e-06	5	AC016739.2
1.64993350286609e-10	0.310485	0.744	0.503	2.98984450054364e-06	5	PTPRF
1.74303586660944e-10	0.288851	0.515	0.28	3.15855529388296e-06	5	HOOK2
1.7430995574228e-10	0.390654	0.41	0.199	3.15867070800586e-06	5	NDST1
2.02452557869982e-10	0.256126	0.286	0.108	3.66864280116195e-06	5	SLC35E2B
2.11896196130809e-10	0.288708	0.348	0.147	3.83977097008638e-06	5	C1orf21
2.57577001957108e-10	0.392	0.784	0.573	4.66755285246475e-06	5	PNISR
2.59070852601764e-10	0.303712	0.551	0.317	4.69462291999657e-06	5	STK38
3.01785126888229e-10	0.332228	0.348	0.147	5.4686482843416e-06	5	CTGF
3.3752937115048e-10	0.260136	0.938	0.77	6.11636973461785e-06	5	CHD4
3.45025558008594e-10	0.341796	0.802	0.581	6.25220813667374e-06	5	RSF1
3.57675112608707e-10	0.256282	0.797	0.566	6.48143071558238e-06	5	LINC00657
3.72925949866826e-10	0.339558	0.269	0.094	6.75779113753675e-06	5	EGR1
4.11659903793128e-10	0.250155	0.427	0.215	7.45968911663527e-06	5	BMPR2
4.28552311445867e-10	0.290798	0.463	0.254	7.76579643571055e-06	5	RPLP0P6
4.29226040697915e-10	0.307684	0.317	0.127	7.77800508348692e-06	5	RP11-475J5.6
4.36181935510284e-10	0.369401	0.744	0.539	7.90405285338186e-06	5	FLNB
4.84671618886699e-10	0.281135	0.405	0.199	8.78273440584587e-06	5	SECISBP2L
5.08001199838506e-10	0.381949	0.652	0.42	9.20548974227356e-06	5	ANKRD12
5.25366474810407e-10	0.325861	0.775	0.553	9.52016589003938e-06	5	NAMPT
5.32674647606211e-10	0.278982	0.656	0.418	9.65259728927215e-06	5	ADAM10
5.33017543506789e-10	0.280211	0.771	0.539	9.65881090588653e-06	5	MARCH6
5.49844207121847e-10	0.308368	0.744	0.509	9.96372687725499e-06	5	ATP13A3
5.8258299405749e-10	0.25263	0.339	0.154	1.05569864353158e-05	5	RPL4P4
5.87798697457816e-10	0.297584	0.511	0.297	1.06515001966331e-05	5	RP11-69L16.5
6.38498213490611e-10	0.277675	0.692	0.465	1.15702261266634e-05	5	C19orf33
6.56137136862152e-10	0.316244	0.37	0.169	1.18898610570791e-05	5	WASH3P
6.59211672131598e-10	0.392533	0.366	0.169	1.19455747106967e-05	5	HSPG2
6.62666056520363e-10	0.362851	0.736	0.508	1.20081716102055e-05	5	LPP
7.06606780391974e-10	0.345746	0.511	0.28	1.2804421467483e-05	5	MFI2
7.38512131926945e-10	0.297432	0.335	0.145	1.33825783426482e-05	5	INPPL1
7.68877922399818e-10	0.312418	0.863	0.719	1.39328368318071e-05	5	KLK5
7.74904425596179e-10	0.312	0.762	0.545	1.40420430962284e-05	5	RP3-417G15.1
8.25623885559026e-10	0.274031	0.771	0.541	1.49611304302151e-05	5	RPL30P4
8.56489669413187e-10	0.286481	0.67	0.442	1.55204492994364e-05	5	TGOLN2
8.59393183053357e-10	0.274229	0.26	0.09	1.55730638701099e-05	5	PLD2
9.11372979907066e-10	0.258265	0.361	0.168	1.6514989768896e-05	5	STAT6
9.39599733546843e-10	0.287549	0.555	0.322	1.70264867716023e-05	5	GNAQ
1.01534805679196e-09	0.303777	0.37	0.174	1.83991221371271e-05	5	RP11-345K20.2
1.05003154521034e-09	0.357185	0.617	0.389	1.90276216307565e-05	5	RPS21P4
1.05686304700461e-09	0.377018	0.595	0.365	1.91514152747706e-05	5	NUMA1
1.14207276156479e-09	0.263877	0.793	0.587	2.06955005123155e-05	5	C11orf31
1.16008749492065e-09	0.347452	0.586	0.355	2.1021945495457e-05	5	TIA1
1.20042525666651e-09	0.271073	0.921	0.746	2.17529060760539e-05	5	ZFP36L1
1.23806130303615e-09	0.275342	0.621	0.402	2.24349088723182e-05	5	TMEM106B
1.33264609912273e-09	0.271992	0.445	0.23	2.4148879962203e-05	5	ABCD4
1.3412537496707e-09	0.384136	0.577	0.349	2.43048591977827e-05	5	ABLIM1
1.37473495998678e-09	0.36271	0.59	0.359	2.49115722099204e-05	5	PIEZO1
1.38404618873409e-09	0.29688	0.295	0.118	2.50803009860504e-05	5	ATP2B4
1.39300252285698e-09	0.352953	0.59	0.371	2.52425987166914e-05	5	OPN3
1.4000460270905e-09	0.298945	0.278	0.105	2.53702340569069e-05	5	SELM
1.48528358951345e-09	0.335215	0.78	0.564	2.69148239255733e-05	5	SMARCA1
1.5119938827274e-09	0.2656	0.507	0.285	2.73988411489032e-05	5	KDM5B
1.5873248892421e-09	0.284042	0.696	0.472	2.87639143179561e-05	5	RPS19P1
1.59499492565361e-09	0.288286	0.405	0.198	2.89029030477691e-05	5	FBLIM1
1.65051111981482e-09	0.259955	0.269	0.103	2.99089120021644e-05	5	GATA6
1.66284725490353e-09	0.261045	0.634	0.402	3.01324551061068e-05	5	ZNF638
1.69198986067814e-09	0.434186	0.405	0.228	3.06605482653486e-05	5	RP11-349A22.5
1.69819531158982e-09	0.495473	0.524	0.316	3.07729972413191e-05	5	ADIRF
1.7120695026075e-09	0.265766	0.379	0.179	3.10244114567504e-05	5	TM9SF4
1.83477444373681e-09	0.333288	0.291	0.114	3.32479476949548e-05	5	NABP1
1.93139777717868e-09	0.270547	0.811	0.592	3.49988591202548e-05	5	MIR205HG
2.03497790775001e-09	0.255134	0.348	0.155	3.6875834666338e-05	5	ABHD4
2.04618997522686e-09	0.262065	0.326	0.153	3.7079008541086e-05	5	RP11-159J3.1
2.2604453753341e-09	0.256619	0.912	0.741	4.09615306464293e-05	5	APLP2
2.4414457943661e-09	0.2955	0.797	0.58	4.42414392397081e-05	5	MYO6
2.49914758034253e-09	0.304783	0.388	0.185	4.52870533033869e-05	5	CTC-575D19.1
2.55113408003972e-09	0.390274	0.41	0.208	4.62291006643998e-05	5	COL7A1
2.73754177318022e-09	0.309729	0.396	0.192	4.96069944717987e-05	5	BCAM
2.81101382975954e-09	0.399019	0.282	0.113	5.09383816090727e-05	5	MYL9
2.89446987848628e-09	0.304157	0.313	0.131	5.24506886680499e-05	5	LAMB2
2.9018502130445e-09	0.288155	0.339	0.15	5.25844277105794e-05	5	ALS2CL
3.44433890779852e-09	0.352499	0.374	0.182	6.24148653482171e-05	5	CHD6
3.54208492641145e-09	0.28963	0.396	0.207	6.41861209515018e-05	5	TRPM7
3.73421582631247e-09	0.344656	0.511	0.294	6.76677249886083e-05	5	GOLGA3
3.74364989847263e-09	0.261671	0.841	0.635	6.78386798102226e-05	5	NIPBL
3.98059047599495e-09	0.261022	0.458	0.249	7.21322800155044e-05	5	RBL2
4.15940471132755e-09	0.323568	0.78	0.572	7.53725727739665e-05	5	NGFRAP1
4.29669339474787e-09	0.351888	0.586	0.361	7.78603810062262e-05	5	CHD2
5.35213605872039e-09	0.273935	0.916	0.764	9.69860575200722e-05	5	CALR
5.39821441932719e-09	0.310254	0.471	0.258	9.78210434926281e-05	5	LUC7L
5.51548649085426e-09	0.303972	0.348	0.157	9.994613070077e-05	5	ID4
7.00852929732758e-09	0.265005	0.502	0.29	0.000127002	5	ERBB3
7.08206329544207e-09	0.368979	0.599	0.38	0.000128334	5	NKTR
7.08696741787316e-09	0.313687	0.639	0.437	0.000128423	5	ARID4B
7.12686851649774e-09	0.256059	0.493	0.287	0.000129146	5	TRAPPC6A
7.34103705223042e-09	0.325097	0.705	0.486	0.000133027	5	NPEPPS
8.08529796009397e-09	0.312954	0.485	0.269	0.000146514	5	PINK1
8.27772601529209e-09	0.300243	0.577	0.352	0.000150001	5	HERC4
8.49009534392503e-09	0.316827	0.811	0.611	0.000153849	5	RHOBTB3
9.05281987320822e-09	0.280336	0.251	0.092	0.000164046	5	PLXNB1
9.07841286755614e-09	0.295408	0.63	0.412	0.00016451	5	SPECC1
9.2982861283125e-09	0.371968	0.256	0.099	0.000168494	5	MFAP5
1.09147867539852e-08	0.284648	0.573	0.367	0.000197787	5	PCYOX1
1.10248568518741e-08	0.269291	0.282	0.113	0.000199781	5	HSP90B2P
1.10414215465284e-08	0.282012	0.529	0.317	0.000200082	5	CYP1B1
1.15244168156796e-08	0.284325	0.264	0.101	0.000208834	5	TMEM44
1.1625573569691e-08	0.300623	0.727	0.524	0.000210667	5	LY6E
1.16667162312912e-08	0.272634	0.665	0.452	0.000211413	5	SMIM22
1.2388989410655e-08	0.250531	0.419	0.229	0.000224501	5	FZD2
1.47212494472343e-08	0.313662	0.718	0.503	0.000266764	5	ZNF106
1.5986762905932e-08	0.262764	0.577	0.361	0.000289696	5	TRAM1
1.65206705443542e-08	0.260679	0.744	0.54	0.000299371	5	ERBB2IP
1.71269648317604e-08	0.284477	0.586	0.385	0.000310358	5	TOR1AIP2
1.76302617994278e-08	0.315272	0.529	0.313	0.000319478	5	LRP10
1.78009818099877e-08	0.349223	0.463	0.257	0.000322572	5	MAP9
1.78955025212862e-08	0.406058	0.595	0.4	0.000324284	5	RND3
1.93018423127262e-08	0.382258	0.634	0.442	0.000349769	5	CTD-2192J16.15
2.02319373957052e-08	0.342376	0.392	0.2	0.000366623	5	RIMKLB
2.13873142930635e-08	0.352685	0.467	0.263	0.00038756	5	TRIM56
2.19643844365718e-08	0.26244	0.286	0.121	0.000398017	5	RPL19P12
2.21106856137988e-08	0.306538	0.502	0.289	0.000400668	5	GAS6
2.33146236458339e-08	0.303024	0.26	0.105	0.000422484	5	RP11-157G21.2
2.52427257991155e-08	0.299878	0.476	0.267	0.000457423	5	STX16
2.52557798485332e-08	0.278936	0.604	0.396	0.00045766	5	PET100
2.8809925733731e-08	0.318958	0.626	0.414	0.000522065	5	HSP90AB3P
2.91485215876764e-08	0.352419	0.388	0.2	0.0005282	5	AMOTL1
3.02439087020327e-08	0.331898	0.692	0.48	0.00054805	5	CST6
3.42148918523996e-08	0.275099	0.339	0.158	0.000620008	5	ARRB2
3.42857157988313e-08	0.317749	0.608	0.391	0.000621291	5	PTPN14
3.58468110997085e-08	0.256929	0.436	0.244	0.00064958	5	YIPF4
3.69949903057898e-08	0.329295	0.48	0.277	0.000670386	5	RP11-475J5.4
4.13561353590231e-08	0.29084	0.555	0.341	0.000749415	5	GPR110
4.145992478875e-08	0.327386	0.837	0.707	0.000751295	5	MYH9
4.23890831539039e-08	0.271597	0.661	0.445	0.000768133	5	PKN2
4.76727276746269e-08	0.267919	0.612	0.4	0.000863877	5	CHP1
6.36528101812417e-08	0.302306	0.467	0.271	0.00115345	5	OFD1
7.3995690131529e-08	0.388222	0.678	0.54	0.00134088	5	CLIP1
7.5361983767536e-08	0.34799	0.313	0.153	0.00136563	5	ATP10D
7.79424338704005e-08	0.279925	0.7	0.496	0.00141239	5	LAMP1
8.73102530924858e-08	0.363246	0.52	0.32	0.00158215	5	ZC3H11A
1.01801307165445e-07	0.282187	0.568	0.362	0.00184474	5	IP6K2
1.03288702612485e-07	0.255432	0.612	0.401	0.00187169	5	CDC42EP3
1.12503899863728e-07	0.25087	0.414	0.232	0.00203868	5	APOL6
1.21016307258226e-07	0.271062	0.863	0.728	0.00219294	5	PLA2G16
1.25821494579525e-07	0.259339	0.401	0.214	0.00228001	5	ALDH6A1
1.30383845586551e-07	0.304658	0.736	0.545	0.00236269	5	RP11-466H18.1
1.31434876956392e-07	0.254027	0.286	0.126	0.00238173	5	EXT1
1.36235001324428e-07	0.263262	0.709	0.506	0.00246871	5	TRIM29
1.42410201905068e-07	0.250405	0.52	0.322	0.00258062	5	PURB
1.44362647694272e-07	0.366909	0.361	0.187	0.002616	5	C1orf63
1.46653745673292e-07	0.310275	0.37	0.189	0.00265751	5	EXOC4
1.61255344324764e-07	0.285179	0.445	0.253	0.00292211	5	CADM4
1.6331759167544e-07	0.259701	0.366	0.193	0.00295948	5	RP3-486I3.4
1.74031280839488e-07	0.287758	0.771	0.575	0.00315362	5	LCN2
1.75705786096549e-07	0.253649	0.872	0.704	0.00318396	5	ALCAM
1.87856238691974e-07	0.296554	0.335	0.162	0.00340414	5	PARP14
2.03585498763066e-07	0.257476	0.784	0.594	0.00368917	5	RRBP1
2.16209600664168e-07	0.277354	0.379	0.198	0.00391793	5	CREBZF
2.32624244020476e-07	0.320057	0.419	0.234	0.00421538	5	AC016683.6
2.7255533812837e-07	0.299159	0.26	0.12	0.00493898	5	RP11-352E6.2
3.20291687545835e-07	0.293491	0.533	0.333	0.00580401	5	GLG1
4.06423013006686e-07	0.261748	0.427	0.241	0.00736479	5	RBM5
4.71953383810091e-07	0.303108	0.471	0.28	0.00855227	5	FAM63B
4.76102515583274e-07	0.250742	0.278	0.125	0.00862745	5	FTH1P20
5.05842766524629e-07	0.361155	0.581	0.391	0.00916638	5	GCC2
5.63789203310407e-07	0.334485	0.322	0.163	0.0102164	5	ARAP1
6.03422521516033e-07	0.295428	0.282	0.14	0.0109346	5	RASEF
6.79191425376585e-07	0.272173	0.361	0.193	0.0123076	5	SPSB3
6.80116307702466e-07	0.250115	0.366	0.192	0.0123244	5	SPARC
8.61618907139888e-07	0.294987	0.348	0.18	0.0156134	5	hsa-mir-6723
8.91924208409762e-07	0.255814	0.348	0.185	0.0161626	5	SAMD12
9.6588909582295e-07	0.250996	0.559	0.364	0.0175029	5	ZYX
1.24427575807732e-06	0.256038	0.868	0.715	0.0225475	5	SRRM2
1.61902111088489e-06	0.257135	0.26	0.115	0.0293383	5	ADM
1.67507690748534e-06	0.290398	0.595	0.401	0.0303541	5	TGFB2
1.71962862250992e-06	0.259886	0.295	0.142	0.0311614	5	BDNF
1.93442802814163e-06	0.253045	0.546	0.357	0.0350538	5	PTOV1
2.68895188697349e-06	0.355318	0.379	0.232	0.0487265	5	SPTAN1
2.82068849368375e-06	0.282031	0.344	0.182	0.0511137	5	WDR6
3.26979342837423e-06	0.25377	0.335	0.178	0.0592519	5	SCD5
4.58388445463961e-06	0.343701	0.37	0.214	0.0830646	5	SH3GLB2
4.74916809433421e-06	0.374308	0.48	0.307	0.0860597	5	INHBA
4.8417282946894e-06	0.268414	0.383	0.219	0.087737	5	REV1
6.91290223812969e-06	0.272013	0.432	0.264	0.125269	5	MIA3
8.08935420556399e-06	0.258582	0.273	0.133	0.146587	5	PCSK7
8.57452045820334e-06	0.250265	0.841	0.759	0.155379	5	ZFAS1
1.09308761434324e-05	0.38261	0.718	0.577	0.198078	5	KRT13
1.24586296269392e-05	0.275614	0.59	0.414	0.225763	5	LMO4
1.3027960543035e-05	0.328903	0.498	0.334	0.23608	5	N4BP2L2
1.69101143532074e-05	0.254229	0.304	0.16	0.306428	5	NEDD4
1.78970733074641e-05	0.259227	0.304	0.161	0.324313	5	CYTH1
2.37057454697913e-05	0.313812	0.595	0.426	0.429572	5	TIMP3
0.000105328	0.303493	0.432	0.288	1	5	NRCAM
0.000119094	0.283701	0.648	0.505	1	5	ARGLU1
0.000218229	0.26298	0.489	0.337	1	5	TMEM245
0.000255533	0.259486	0.264	0.147	1	5	ITPR2
0.000441882	0.260351	0.269	0.159	1	5	CHD9
0.000771089	0.29565	0.308	0.211	1	5	AKAP12
0.00233909	0.257834	0.278	0.171	1	5	LINC00969
0.00369646	0.280539	0.463	0.347	1	5	MTND2P28
1.59413515842846e-38	0.672896	0.933	0.693	2.88873232058821e-34	6	TPM1
2.94750424668327e-25	0.660864	0.744	0.482	5.34117244541475e-21	6	SLC7A5
6.02634793167733e-25	0.748219	0.622	0.299	1.09203450869925e-20	6	CYP1B1
1.48241107989851e-24	0.633158	0.773	0.513	2.68627711788409e-20	6	RPS27
1.73055174756238e-23	0.598027	0.731	0.558	3.13593282175779e-19	6	RP11-36C20.1
8.27438623701597e-22	0.507911	0.828	0.674	1.49940153000966e-17	6	SLC3A2
1.4248011341941e-19	0.586659	0.626	0.391	2.58188213527313e-15	6	PABPC1P3
2.2708722557568e-18	0.380084	0.849	0.777	4.1150476146569e-14	6	RPL41
7.20991362926674e-18	0.444305	0.807	0.582	1.30650844875943e-13	6	CCDC80
1.81969886493906e-17	0.413617	0.866	0.78	3.29747631315607e-13	6	TMSB4XP8
4.8305903453178e-17	0.635031	0.681	0.408	8.75351276475039e-13	6	SERPINE1
7.45030358457902e-17	0.282094	1	0.994	1.35006951256156e-12	6	FTL
1.31458937067969e-16	0.457568	0.782	0.688	2.38216739860868e-12	6	PTRF
8.94216335455085e-16	0.345623	0.815	0.79	1.62040942147816e-11	6	PTMS
1.6040811640761e-13	0.48023	0.681	0.452	2.9067554774223e-09	6	FSTL1
3.53559284848448e-13	0.555	0.538	0.296	6.40684780073872e-09	6	INHBA
4.38693097965725e-13	0.277129	0.954	0.957	7.9495576282369e-09	6	RPL23
6.10910620703911e-13	0.442379	0.399	0.22	1.10703113577756e-08	6	RP4-604A21.1
8.0263026100769e-13	0.415227	0.702	0.54	1.45444629597203e-08	6	SEPW1
1.21633406652944e-12	0.338799	0.916	0.841	2.20411896195801e-08	6	NQO1
2.75298087904625e-12	0.311877	0.966	0.897	4.98867665091971e-08	6	ACTB
1.13945188378955e-11	0.454827	0.294	0.116	2.06480075861505e-07	6	NUPR1
1.40962192386016e-11	0.504234	0.37	0.217	2.55437588822699e-07	6	RP5-940J5.9
4.35808867348614e-11	0.411007	0.584	0.464	7.89729248522424e-07	6	RP11-51O6.1
1.37613932780936e-10	0.397961	0.534	0.309	2.49370207592334e-06	6	KRT17
4.71745609174019e-10	0.421729	0.437	0.311	8.54850218384239e-06	6	PABPC3
9.2045701261578e-10	0.371143	0.508	0.394	1.66796015256106e-05	6	SC22CB-1E7.1
9.89749811956921e-10	0.358041	0.769	0.657	1.79352563424714e-05	6	RPL13P12
9.91291318938615e-10	0.401972	0.336	0.217	1.79631899904866e-05	6	GSTM4
1.05818039852588e-09	0.346007	0.664	0.529	1.91752870016874e-05	6	RPL37P2
1.16053581669166e-09	0.395552	0.643	0.523	2.10300695342696e-05	6	GNG12
1.21881839056958e-09	0.353446	0.286	0.137	2.20862080555113e-05	6	MT1X
2.56974277860368e-09	0.343698	0.681	0.527	4.65663088910773e-05	6	GADD45A
3.98652830570767e-09	0.385542	0.588	0.477	7.22398794277287e-05	6	RP11-122G18.7
5.67107670171253e-09	0.385707	0.34	0.195	0.000102766	6	SPARC
6.66795689882819e-09	0.250156	0.845	0.814	0.00012083	6	GNAS
1.66554755310876e-08	0.34245	0.718	0.617	0.000301814	6	AC016739.2
2.31575414604819e-08	0.315128	0.832	0.743	0.000419638	6	PPIA
2.94530282968554e-08	0.354139	0.605	0.486	0.000533718	6	RPS19P1
3.08751228303011e-08	0.28826	0.832	0.777	0.000559488	6	RPS7
3.30634108068554e-08	0.394999	0.542	0.409	0.000599142	6	RPL24P4
4.23343849483227e-08	0.432952	0.412	0.247	0.000767141	6	BEST1
6.90364690895515e-08	0.258621	0.857	0.804	0.00125101	6	RPL36
7.05765940867856e-08	0.328197	0.681	0.593	0.00127892	6	SMS
7.80419606600918e-08	0.370077	0.5	0.345	0.0014142	6	MIR4426
1.43630435010831e-07	0.386075	0.592	0.451	0.00260273	6	FTLP3
2.20950578534027e-07	0.382889	0.66	0.515	0.00400385	6	MT2A
5.19157580813859e-07	0.256415	0.714	0.681	0.00940765	6	RPSA
5.60996260365277e-07	0.313187	0.294	0.202	0.0101658	6	RP11-360D2.2
7.58496198662796e-07	0.359907	0.324	0.182	0.0137447	6	KRT5
1.12014172066825e-06	0.36965	0.508	0.384	0.0202981	6	PHGDH
1.48458870901198e-06	0.380561	0.45	0.304	0.0269022	6	PSAT1
1.52543531190582e-06	0.289264	0.265	0.205	0.0276424	6	RPS19P3
1.7288226399114e-06	0.28137	0.269	0.187	0.031328	6	HSPD1P1
1.73170795544108e-06	0.289217	0.303	0.226	0.0313803	6	RP1-278E11.3
1.91804994419281e-06	0.298685	0.655	0.561	0.034757	6	RP3-417G15.1
2.0388893320603e-06	0.303227	0.563	0.475	0.0369467	6	BANF1
3.13267804241145e-06	0.30469	0.534	0.414	0.0567673	6	RP11-367G18.2
3.46845282377748e-06	0.381555	0.37	0.231	0.0628518	6	HIST1H2AC
3.8166720933895e-06	0.317571	0.651	0.578	0.0691619	6	SPP1
4.89202313838764e-06	0.320938	0.496	0.384	0.0886484	6	RPL14P1
5.77303072638852e-06	0.294547	0.529	0.463	0.104613	6	RP11-475C16.1
7.13408663457401e-06	0.297354	0.496	0.4	0.129277	6	SERPINH1
1.47579237322453e-05	0.283027	0.487	0.409	0.267428	6	RPS3A
1.63489086962214e-05	0.272678	0.744	0.671	0.296259	6	TES
1.80505162059259e-05	0.481095	0.475	0.352	0.327093	6	DIO2
1.91916533584019e-05	0.28864	0.273	0.171	0.347772	6	TUBB6
1.93080312204431e-05	0.319391	0.563	0.448	0.349881	6	IGFBP7
1.94424271184123e-05	0.309125	0.546	0.426	0.352316	6	HSP90AB3P
1.95374958961843e-05	0.305629	0.462	0.365	0.354039	6	RPL13AP5
1.9857753146342e-05	0.289646	0.395	0.281	0.359842	6	PPIAP22
2.45980861828177e-05	0.316322	0.34	0.236	0.445742	6	FAM211A
4.13014840326008e-05	0.258125	0.634	0.586	0.748424	6	ANP32A
5.03552158068288e-05	0.273907	0.676	0.612	0.912487	6	REXO2
5.32403282836526e-05	0.268962	0.336	0.253	0.964768	6	FTLP2
5.74183360113025e-05	0.269717	0.277	0.205	1	6	RPL17
7.27528915700081e-05	0.260457	0.332	0.275	1	6	RP11-889L3.1
0.00010352	0.28438	0.504	0.406	1	6	RP11-169K16.8
0.000112887	0.27036	0.622	0.535	1	6	RP11-864N7.2
0.000115921	0.281895	0.349	0.213	1	6	ALPP
0.000203392	0.280362	0.42	0.288	1	6	RP11-48O20.4
0.000221613	0.255845	0.655	0.564	1	6	PSMA5
0.000279051	0.271124	0.597	0.506	1	6	GARS
0.000280974	0.250624	0.37	0.288	1	6	PTMAP5
0.0003937	0.266788	0.429	0.324	1	6	MIF
0.000526687	0.25369	0.336	0.25	1	6	ANXA2P2
0.000622119	0.265552	0.408	0.327	1	6	RPL39P3
0.000743829	0.273085	0.399	0.315	1	6	FBLN1
0.000969236	0.258878	0.567	0.488	1	6	CBX1
0.00131592	0.258497	0.357	0.302	1	6	TLN1
0.00132909	0.266222	0.412	0.338	1	6	BATF
0.00206494	0.251478	0.559	0.501	1	6	CST6
2.12369072873911e-46	0.704157	0.684	0.078	3.84833996954814e-42	7	FAM111B
8.89887255898789e-45	0.611196	0.735	0.111	1.6125646964142e-40	7	CDC6
4.10733414652978e-43	0.519054	0.776	0.155	7.44290020692662e-39	7	MCM6
8.42919775554636e-38	0.447318	0.663	0.116	1.52745492528256e-33	7	CHAF1A
9.46724495053186e-38	0.664481	0.776	0.156	1.71555945748588e-33	7	UNG
1.09514293640351e-37	0.843727	0.98	0.434	1.9845085150568e-33	7	PCNA
1.78966286736108e-37	0.429425	0.714	0.15	3.24304808194501e-33	7	RFC3
4.78894556523255e-37	0.647985	0.827	0.208	8.67804825875791e-33	7	CLSPN
5.10169591409126e-37	0.408575	0.653	0.127	9.24478316592477e-33	7	CDT1
[truncated: 593 more rows]

## Sheet: 32
Supplementary Data 32. Average expression values for each gene per cluster of PC9 cells in “drug holiday” experiment with erlotinib.
	1	2	3	4	5	6	7	8	9
A2ML1	0.129769	0.0507775	0.0914446	0.127498	0.130681	0.0806001	0.074609	0.0689485	0.181179
A4GALT	0.0806253	0.0510347	0.0676628	0.00863704	0.0294729	0.119863	0.0422645	0.0148696	0.134542
AAAS	0.244299	0.214619	0.304349	0.200077	0.0469343	0.109767	0.130842	0.209973	0.169443
AACS	0.507943	0.485435	0.526019	0.340317	0.356722	0.302544	0.29039	0.306074	0.264259
AADAC	0.0676908	0.0725563	0.0476247	0.0327541	0.00203037	0	0	0	0
AADAT	0.00863066	0.0247843	0.0477932	0.0703525	0.0815786	0.0792037	0.0565912	0.0496646	0.0239148
AAED1	0.134401	0.179723	0.129794	0.265959	0.236175	0.227418	0.203533	0.139987	0.144413
AAGAB	0.513933	0.636118	0.414826	0.378334	0.397885	0.432455	0.508757	0.449694	0.366375
AAK1	0.477479	0.418873	0.240104	0.0671126	0.0758114	0.21034	0.103464	0.0992189	0.524335
AAMDC	0.472183	0.392973	0.320264	0.348341	0.409941	0.921713	0.579828	0.883389	0.672326
AAMP	1.06889	1.34082	1.05896	1.28209	1.04106	0.811963	0.886775	1.08656	1.35383
AAR2	0.186204	0.233749	0.190252	0.258523	0.350977	0.316995	0.285294	0.230565	0.358378
AARS	0.626357	0.755564	0.929046	0.374613	0.381663	0.660731	1.05408	1.00117	0.523748
AARS2	0.0208215	0.0699342	0	0.0487376	0.0301511	0.0671	0.0740897	0.126153	0.0422509
AARSD1	0.075293	0.0343282	0	0.0732045	0.0938393	0.0723596	0.053081	0.10744	0.0972486
AASDH	0.190521	0.277461	0.242145	0.220613	0.363137	0.254728	0.131747	0.194857	0.214293
AASDHPPT	0.756062	0.468672	0.51429	0.72897	0.833084	0.651366	0.758562	0.566921	0.741443
AASS	0.0403209	0.0434838	0.0106721	0.0630437	0.0433902	0.207569	0.0474464	0.0410616	0.171572
AATF	1.23624	1.05586	1.34348	1.28611	1.3035	0.882554	1.11771	1.04866	0.962848
ABAT	0.084198	0.0377335	0	0.0283145	0.0584619	0.154928	0.0852775	0.0765169	0.246028
ABCA1	0.174447	0.129374	0.12332	0.0941978	0.0395268	0.0722727	0.00371702	0.0315274	0.25003
ABCA12	0.0158716	0.0142454	0	0	0	0	0	0	0
ABCA2	0.0858035	0.162728	0.167842	0.0291188	0.0487724	0.050418	0.0303723	0.0620925	0.120845
ABCA3	0.0098644	0.00774827	0	0	0	0.0127824	0.0452047	0.0323227	0.0429854
ABCA4	0.0696557	0.0688694	0.0340391	0.102478	0.115636	0.202801	0.134897	0.114492	0.116574
ABCA7	0.0936009	0.0871346	0.144943	0.108501	0.0335445	0.231327	0.191641	0.0584171	0.107657
ABCB10	0.142022	0.131808	0.169229	0.0834238	0.0803927	0.0334118	0.204226	0.0393405	0.0451787
ABCB7	0.10554	0.193711	0.197901	0.209843	0.224753	0.191059	0.231192	0.222412	0.268043
ABCB8	0.203271	0.171245	0.107513	0.0728093	0.142541	0.0657585	0.161621	0.24038	0.272676
ABCB9	0.0876961	0.0437216	0.0172147	0.0266758	0.0199681	0.0583544	0.0587524	0.00415249	0.0675048
ABCC1	0.652185	0.596193	0.89759	0.444809	0.253732	0.546802	0.401702	0.362356	0.790825
ABCC10	0.131296	0.0148818	0.148354	0.0498161	0.0180931	0.0852202	0.0286432	0.0477396	0.0346018
ABCC2	1.07206	0.954809	0.978292	1.02757	0.61407	0.679383	0.962225	0.708076	0.614464
ABCC3	0.923519	0.681177	0.322357	0.588103	0.353796	0.472281	0.368164	0.403252	0.610509
ABCC4	0.172939	0.182649	0.202635	0.260945	0.173266	0.0739686	0.221075	0.235356	0.0413543
ABCC5	1.19344	0.821859	0.478408	0.646552	0.316937	1.00931	0.577095	0.386344	1.89999
ABCD3	0.614197	0.747565	0.724463	0.609276	0.797835	0.602964	0.618198	0.786569	0.53586
ABCD4	0.618767	0.542892	0.56583	0.280312	0.368124	0.705979	0.395731	0.476578	0.639701
ABCE1	0.762436	0.764361	0.863391	1.05185	1.02837	0.491659	0.929696	0.730875	0.39027
ABCF2	0.620528	0.643362	0.847094	0.570226	0.769979	0.505458	0.427621	0.880881	0.405442
ABCF3	0.347078	0.253079	0.350548	0.120623	0.143782	0.172632	0.104466	0.276057	0.422181
ABCG2	0.151527	0.299054	0.181923	0.141208	0.11197	0.187492	0.333316	0.340137	0.469131
ABHD10	0.279608	0.51427	0.685555	0.170461	0.300066	0.212178	0.261256	0.333304	0.37481
ABHD12	0.285197	0.443659	0.400915	0.333164	0.533649	0.381472	0.294943	0.396467	0.432686
ABHD13	0.235664	0.0993848	0.182993	0.216894	0.175305	0.137802	0.193154	0.237191	0.280027
ABHD14A	0.142029	0.120574	0.140496	0.0822095	0.105919	0.14401	0.0655143	0.165076	0.075737
ABHD14B	0.774933	0.544137	0.720066	0.300509	0.246297	0.412672	0.308857	0.246562	0.517069
ABHD15	0.125804	0.106952	0.0261257	0.119991	0.0820141	0.110201	0.0887959	0.08562	0.155698
ABHD17A	0.0267696	0.0424007	0.0511816	0.0139967	0.0432878	0.0137381	0.022536	0.00495906	0.156706
ABHD17AP3	0	0.0272595	0	0	0	0	0	0	0
ABHD17B	0.14095	0.106885	0.181622	0.143054	0.162553	0.120897	0.0922949	0.206376	0.151643
ABHD17C	0.274908	0.413242	0.368809	0.31846	0.324615	0.189585	0.176901	0.107788	0.267993
ABHD2	0.790709	0.726019	0.778854	0.536159	0.431201	0.724951	0.470283	0.795861	1.09662
ABHD3	0.309372	0.309338	0.308963	0.163471	0.262319	0.192877	0.237603	0.160038	0.142666
ABHD4	0.323914	0.273026	0.258949	0.11183	0.114692	0.424987	0.238541	0.190035	0.7149
ABHD5	0.138475	0.107665	0.158957	0.121127	0.128899	0.0879875	0.114651	0.051511	0.033275
ABHD6	0.0622841	0.01727	0.0315921	0.0324962	0.0292108	0.0899981	0.0392837	0.0258632	0
ABHD8	0.0551222	0.0969074	0.0642874	0.0360601	0.0196663	0.0353836	0.0213901	0.0679404	0.194578
ABI1	0.618411	0.594371	1.03327	0.620407	0.557127	0.669491	0.597808	0.754621	0.904403
ABI2	0.29844	0.33985	0.185313	0.416643	0.545054	0.41556	0.581883	0.494844	0.26196
ABI3BP	0	0.0186774	0	0.0261356	0.00703668	0.116135	0.0485312	0.0222265	0.22996
ABL1	0.176345	0.184505	0.0870728	0.128056	0.062256	0.195275	0.153979	0.157691	0.103259
ABL2	0.546469	0.404175	0.582949	0.516574	0.367326	0.360293	0.337004	0.359923	0.535529
ABLIM1	1.11199	0.903927	1.03621	0.772975	0.498774	1.76392	0.980816	0.904121	1.67082
ABLIM3	0.959042	0.703552	0.919039	0.56896	0.443249	0.478377	0.570075	0.702921	0.409215
ABR	0.332777	0.365137	0.260019	0.191224	0.25778	0.136309	0.206217	0.363193	0.132045
ABRACL	1.22345	0.75504	0.933682	0.939127	1.14289	1.33936	0.887402	1.03103	1.22305
ABTB1	0.162177	0.0532584	0.180998	0.0500677	0.0376771	0.121963	0.0470305	0.0327658	0.168891
ABTB2	0.109634	0.0711059	0.0780823	0.14352	0.12889	0.207523	0.105468	0.089552	0.180776
AC000089.3	0.00901628	0.0153158	0.00590819	0.0408926	0.0162102	0	0	0	0.0914148
AC002044.4	0.00851454	0.00525833	0	0	0	0	0	0	0
AC002056.3	0.036556	0.0216095	0	0.0715274	0.0137555	0	0.000882146	0	0.0138152
AC002066.1	0.173062	0.109456	0.0497375	0.0605165	0.0725354	0.0919419	0.0538421	0.0940163	0.061624
AC002075.4	0.121071	0.0635394	0.197632	0.22215	0.234728	0.0458505	0.0013675	0	0.262023
AC002116.7	0.0294245	0	0	0.0102514	0	0	0	0	0
AC002117.1	0.0267402	0.0133615	0.0555222	0	0	0.0414364	0.0267318	0.00962157	0.111049
AC002310.12	0.0228545	0.0349742	0.0359402	0.0369955	0.0272248	0.0407235	0.0249046	0.0167852	0.0926016
AC002310.13	0	0.0113111	0	0	0	0	0	0	0
AC002456.2	0.0111079	0.0208481	0.0432432	0.0229653	0	0.0664345	0.00516255	0.00780314	0.0387614
AC002467.7	0.00949966	0.0549414	0	0.0052823	0.0290288	0.0628644	0.0666624	0.0699312	0.0397607
AC002480.3	0.0319941	0.0247303	0.0499114	0.025919	0.0455142	0.101396	0.101451	0.0570709	0.102338
AC002550.5	0.0416942	0.0346353	0.0689518	0.0150154	0.0240472	0.0186555	0.00450536	0.0331379	0.0291843
AC003005.2	0.0159249	0.00743578	0	0	0	0	0	0	0
AC003075.4	0.0308435	0.0336934	0.0508012	0	0	0.0519856	0.0548054	0.0417992	0
AC003087.4	0.00701937	0.0287675	0	0.0342196	0.0271743	0	0	0.0187981	0.134951
AC003665.1	0.04508	0.0182017	0.0463188	0	0.047145	0.0268888	0.0265807	0.0381996	0.0439054
AC004000.1	0.0047282	0.02096	0	0	0	0	0	0	0
AC004014.4	0.00334225	0.00854501	0	0	0	0	0	0	0
AC004041.2	0	0.00561667	0	0	0	0	0	0	0
AC004074.3	0.0232519	0.0204723	0	0.0792407	0.0363493	0.0146589	0.00569057	0.00828122	0
AC004129.9	0.00799943	0	0.0073996	0.0214237	0.0233905	0	0	0	0
AC004158.2	0	0.00587152	0	0	0	0.0144126	0	0.00196353	0
AC004257.3	0.0714652	0.0754852	0.0824264	0.0305979	0.0818776	0.0189071	0.0628251	0.0823043	0.0527112
AC004381.6	0.0190996	0.085984	0.147385	0.0162355	0.0158772	0.0264373	0.061912	0.045105	0
AC004386.4	0.118867	0.0927299	0.0342551	0.465126	0.301161	0.0523002	0.0139204	0.0781677	0.244094
AC004447.2	0	0.0125285	0	0.254898	0.189541	0.0449966	0.0340259	0.0801094	0.0711719
AC004453.8	2.05767	1.52299	1.60976	1.7007	1.75482	0.778466	0.554348	0.530586	3.07607
AC004466.1	0	0.0144644	0	0	0	0	0	0	0
AC004510.3	0.0802117	0.0858533	0.064099	0.00864918	0.00511172	0.0338921	0.0522027	0.0376344	0.183881
AC004540.4	0.0102918	0.00737637	0.010381	0	0	0	0	0	0
AC004540.5	0.0101357	0.00759387	0.0360601	0	0	0	0	0	0
AC004549.6	0.0263109	0.00385343	0	0	0	0	0	0	0.046891
AC004893.11	0.177577	0.172464	0.18713	0.0328205	0.0177174	0.0516273	0.102328	0.0396316	0.264005
AC004938.5	0.00400667	0.0176121	0	0	0	0	0	0	0
AC004941.5	0.00564449	0.0170621	0	0.0324716	0.043849	0	0.014461	0	0.0661266
AC004951.6	0	0.0324736	0	0.0192152	0.0264621	0.0139048	0.0297002	0.0174635	0.116995
AC004967.7	0.0894175	0.0781527	0.11364	0.116176	0.045465	0.205663	0.147521	0.16905	0.169872
AC004980.7	0.0533264	0.0278174	0.0145346	0.0167256	0.0206897	0.0116976	0.0262472	0.00789141	0
AC005003.1	0.0230301	0.0101902	0	0.0381292	0.0508704	0.0399665	0.0538887	0.0496823	0
AC005007.3	0.0204348	0.028988	0.0469058	0.0572607	0.0109769	0	0	0	0.0374939
AC005017.2	0.00524068	0.00656738	0	0.0497703	0.0590731	0	0	0	0.0301999
AC005019.2	0.0772902	0.0375927	0.111132	0.0587745	0.0522627	0.0484104	0.0428551	0.0162355	0.127332
AC005037.3	0.0293248	0.00619956	0	0	0	0.0101244	0.000882146	0.0391855	0.0193126
AC005062.2	0	0.017789	0	0	0	0	0	0	0
AC005076.5	0.0106193	0.0145274	0.0499467	0.0286305	0.0375682	0.018539	0.0657945	0.0153126	0.0152007
AC005083.1	0.0569956	0.0872507	0.194558	0.0677374	0.106589	0.0616001	0.0536021	0.0691096	0.0708706
AC005094.2	0	0.00876224	0.0362536	0	0	0	0	0	0
AC005152.2	0.00900385	0.0587289	0.0222353	0.0092424	0.00191794	0	0.0372163	0.0254313	0
AC005154.6	0.306899	0.284992	0.087373	0.179423	0.166904	0.433637	0.210596	0.279223	0.578992
AC005224.2	0.0404203	0	0	0	0	0.0171635	0.0113085	0.0049092	0
AC005229.7	0.0538573	0.0145248	0.0787879	0.00850744	0.048765	0	0.0107572	0	0
AC005255.3	0.0096527	0.00675518	0	0.0359077	0.0198749	0	0	0.00279018	0
AC005256.1	0.0657729	0.0271658	0.218883	0.0188389	0.0072784	0	0	0	0
AC005262.2	0.000847237	0.0202154	0	0	0	0.0245707	0.00254401	0	0.0257571
AC005262.4	0.0539271	0.0622916	0.0890968	0.0166119	0	0.0123651	0	0	0.0931652
AC005300.5	0	0.0169881	0	0	0	0	0	0	0.0726764
AC005306.3	0.0655356	0.0401678	0.0258261	0.0175625	0.00703668	0.0494667	0.0320685	0.0143401	0
AC005336.4	0.0163933	0.04736	0	0.0200365	0.0416812	0.0346199	0.0117082	0.0411925	0.0841645
AC005351.1	0.0224219	0.0023553	0	0	0	0	0	0	0
AC005355.2	0.0303414	0	0.027122	0	0	0	0	0	0
AC005517.3	0.0497614	0.0217645	0.0282635	0.0216638	0.0573818	0.019256	0	0.0104809	0.12697
AC005519.4	0.00124357	0.0127535	0.0434518	0	0	0	0	0	0
AC005522.6	0.0737768	0.0180484	0.0742273	0.0107981	0.0267415	0	0	0.0187981	0.209692
AC005523.2	0.00404385	0.00265108	0.0153171	0	0	0	0	0	0
AC005534.6	0.0336434	0.0480054	0	0.0104696	0.0571037	0	0	0	0.12277
AC005540.3	0.0799332	0.125196	0	0	0	0	0.000882146	0	0.0670024
AC005546.2	0.02053	0.0144265	0	0	0	0	0	0	0
AC005592.2	0.00846716	0.0332152	0.0394297	0.00935489	0.0292687	0	0	0	0
AC005682.5	0.0481776	0.0566126	0.0610126	0.0887196	0.0678423	0.0904665	0.0599715	0.0990146	0
AC005682.7	0.162474	0.110122	0.212458	0.048966	0.0548502	0.00691592	0	0.0201457	0.195882
AC005776.1	0.0210985	0.0151223	0.0565483	0.00199121	0.0534145	0	0	0	0.0637027
AC005786.3	0.00263948	0.0280325	0	0	0	0	0	0	0.0434438
AC005822.1	0	0.00545326	0.00871558	0.00430147	0.0400772	0	0	0	0.0914044
AC005884.1	0.153535	0.134951	0.165005	0.0474047	0.0919349	0.0246897	0.0432084	0.0285336	0.208982
AC005943.4	0.0406147	0.0330386	0	0.0377909	0.0413328	0.00933595	0.0223141	0.0712825	0.00793566
AC005943.5	0.0239847	0.0334972	0.0297327	0.0345779	0.0117861	0.0291574	0.0370004	0.184835	0.0605826
AC005944.2	0.0354556	0.012414	0.0263678	0	0	0.0382562	0.027056	0	0.122991
AC006028.11	0.011046	0.0314704	0.0371506	0.0864948	0.234396	0.00931158	0.0145791	0.0167291	0.0626889
AC006042.8	0.0112501	0.0149061	0	0.0399236	0.00868245	0.0451988	0.0130814	0.0292384	0.0672922
AC006077.4	0.0545778	0.0188991	0	0	0	0	0.000882146	0	0.0420037
AC006111.1	0.0418169	0.00216448	0	0	0	0	0	0	0
AC006132.1	0	0.0147463	0	0	0	0	0	0	0
AC006159.3	0.00244831	0.0100381	0.0176187	0	0	0	0	0	0
AC006160.4	0.00706718	0.00329304	0	0.0290336	0.019902	0	0	0	0.0413921
AC006262.4	0.0166738	0.0151365	0.0197206	0.0325743	0	0.0172495	0.000882146	0	0.0100995
AC006262.5	0.605184	0.357898	0.191582	0.142254	0.119998	0.881547	0.0846625	0.13673	0.705887
AC006262.6	0.00337135	0.0182914	0.0236147	0	0	0	0	0	0
AC006273.5	0.0354333	0.0277625	0.0989215	0.0529405	0.091494	0.280635	0.0975091	0.208174	0.0498957
AC006273.7	0	0.0142691	0.0145346	0	0	0.0317784	0.016687	0	0
AC006369.2	0.0209806	0	0	0	0	0.0274678	0.026765	0.0402992	0.0482997
AC006445.6	0.0103716	0.006754	0.0172147	0.0315028	0.0196805	0.00865506	0.0160318	0	0.048714
AC006445.7	0.116299	0.159684	0.0839772	0.0212324	0.0313864	0.0146625	0.0190536	0.0319853	0.233991
AC006460.2	0	0.0331712	0	0	0	0	0	0	0
AC006461.2	0.0747944	0.0121318	0	0.0166828	0.0264825	0	0.014461	0	0.0695619
AC006509.4	0	0.0124136	0.0137963	0	0	0	0	0	0
AC006509.7	0.0725274	0.0216418	0.0391311	0	0	0.00828178	0.0141366	0	0.0879336
AC006539.2	0.0082197	0.0169641	0	0.0224625	0.0274875	0	0	0	0.101516
AC006946.12	0.00693957	0.00901039	0.0120227	0	0	0	0	0	0
AC006960.5	0.0192498	0.0107427	0	0.0268375	0.0225804	0	0	0	0
AC006978.6	0.0601467	0.110593	0.169705	0.144782	0.089423	0.143122	0.202792	0.110551	0.219182
AC006994.1	0.0018986	0.00851916	0	0	0	0	0	0	0
AC007016.3	0.0416432	0.0515534	0.0510329	0.00141921	0.00895942	0	0.0347018	0.00279018	0.131434
AC007228.11	0	0.0349118	0	0	0	0	0	0	0
AC007228.9	0.0215651	0.00914965	0.0416292	0.0306409	0.0998563	0.0232496	0.0144201	0.0440392	0.122223
AC007229.3	0.0397261	0.00253035	0.0106721	0.0587438	0.0122212	0.0249804	0.00367043	0	0.0661269
AC007238.1	0.147712	0.154574	0.135301	0.278468	0.210543	0.107966	0.0432978	0.130516	0.449435
AC007246.3	0.350756	0.203046	0.149851	0.236757	0.1692	0.415776	0.210457	0.167572	0.497696
AC007255.8	0.0682745	0.0218686	0.116075	0.0276697	0.0846131	0.054475	0.00310085	0	0
AC007272.3	0.0237775	0.00392492	0	0.00559457	0	0.0318644	0.0210423	0.0506363	0.018835
AC007276.5	0	0.0221997	0	0	0	0	0	0	0
AC007279.2	0.0292434	0.0476585	0.0165353	0.0321832	0	0	0	0.0187981	0.173323
AC007318.5	0.0404823	0.0569168	0.0383907	0.143202	0.16453	0.0513794	0.049461	0.0346046	0.305615
AC007362.1	0.0873376	0.0315806	0.0118722	0.0860259	0.0188985	0.0506581	0.0263718	0.0346497	0.0823585
AC007365.3	0.0433134	0	0	0.00425887	0.0103827	0.0178249	0	0	0
AC007365.4	0.0327358	0.0321624	0	0.0353644	0.0113685	0	0	0	0.0306285
AC007382.1	0.00660523	0.01031	0.0456924	0.0103209	0.0155852	0.050159	0.0248236	0.0514104	0.0284704
AC007383.6	0.0337218	0.036738	0.0355853	0.0656061	0.0364478	0	0	0	0.0838165
AC007387.2	0.0109447	0.0285844	0.0652789	0.04946	0.0574151	0.00938158	0.00254401	0.00898195	0
AC007389.2	0.282545	0.22509	0.11642	0.114609	0.0445486	0	0.00908435	0	0.212962
AC007390.5	0.648735	0.840931	0.741997	0.836716	1.03094	0.712163	0.834256	1.00924	0.753117
AC007405.6	0.0413719	0.0273902	0.0597662	0.0547172	0.0446221	0.0610525	0.0200976	0.0105828	0
AC007551.2	0	0.00219211	0.0599335	0	0	0	0	0	0
AC007551.3	0	0.00171194	0.0528752	0	0	0	0	0	0
AC007559.1	0.00234317	0.029812	0.0405811	0.0122812	0.00758306	0.00390403	0	0	0.106202
AC007560.1	0.00235494	0.00511476	0.0455	0	0	0	0	0	0
AC007620.3	0.0305549	0.00555738	0.066565	0	0	0	0	0	0.0152877
AC007679.1	0	0.00826652	0	0.0306665	0.009257	0	0.0252182	0	0.00418236
AC007679.4	0.0147724	0.0278449	0	0.0126781	0.00586656	0	0	0	0
AC007773.2	0.00453263	0.0374564	0.0337627	0.0315891	0.0295499	0.0205111	0.078633	0.029544	0
AC007969.5	0.511891	0.503782	0.549708	0.526055	0.477555	0.425512	0.452109	0.44945	1.48211
AC008065.1	0.00252412	0.0105976	0.00590819	0	0	0.0167812	0.00683656	0	0
AC008072.1	0.00334811	0.00606845	0.0213568	0	0	0.0260695	0	0	0
AC008155.1	0.018379	0.0258172	0.00667334	0.0166959	0.0439669	0	0	0	0.0420324
AC008264.4	0.0158198	0.0115456	0	0	0	0	0	0	0
AC008427.2	0	0.0185564	0	0.00283645	0.0168076	0.0155558	0.010842	0.0312001	0.0174831
AC008440.10	0.00228546	0.0348113	0	0.0215099	0.047637	0.003147	0	0	0
AC008440.5	0.0531024	0.0597122	0.0697369	0	0	0.085836	0.055417	0.0270978	0.458011
AC008443.1	0.0373407	0.0502073	0.06634	0	0	0.0214198	0.00261854	0.0222095	0
AC008592.3	0.02331	0.0283968	0.091462	0.0124443	0.0936152	0.00688481	0.0176083	0	0
AC008753.3	0.122429	0.122352	0.115531	0.0583027	0.0673311	0.046253	0	0.00627409	0.192288
AC008850.3	0.0144809	0.0159194	0.085125	0.00851441	0.0220657	0	0	0	0.0437507
AC008982.2	0.0776563	0.0162226	0.139723	0.0469675	0.0226989	0.0229759	0.0133844	0.0490613	0.0453924
AC009005.2	0.137842	0.160253	0.249228	0.132588	0.11061	0.145555	0.181543	0.112758	0.0786533
AC009061.1	0.00329083	0.0165996	0.0275505	0.0112599	0	0.0332736	0.00739211	0	0
AC009065.1	0.0119085	0.00477804	0	0	0	0	0	0	0
AC009120.3	0.0435356	0.00788977	0	0.0403606	0.024415	0.0463844	0.0104124	0.0130644	0.0396795
AC009120.6	0.0174902	0.0416302	0.0349501	0.0505929	0.0784505	0.0561556	0.0598362	0.0389539	0.0535999
AC009120.8	0.00651762	0.00519436	0	0.0650779	0.0300893	0	0	0	0.0931267
AC009133.12	0.0223831	0.0316247	0	0.0180751	0.0385361	0.0497148	0.0355893	0	0.0764669
AC009133.14	0.0641286	0.0576762	0.0360601	0	0	0.030657	0.0212455	0.100041	0.343908
AC009229.4	0.0556577	0.0466545	0.0501211	0.0723624	0.0124345	0	0	0	0.0962478
AC009236.2	0.02283	0.0124224	0	0	0	0	0	0	0
AC009237.8	0.035643	0.0595426	0.0499114	0.0857183	0.0584129	0.077178	0.0841478	0.178435	0.0377658
AC009245.3	0.351691	0.195418	0.22104	0.195638	0.162337	0.186791	0.214307	0.197021	0.375481
AC009263.2	0.0129044	0.00719826	0.0296512	0	0	0	0	0	0
AC009299.2	0.0128347	0.00402423	0	0	0	0	0	0	0
AC009299.3	0.0423315	0.0351742	0.0434518	0.036736	0.0234502	0.0305281	0.0459011	0	0
AC009302.4	0.049046	0.0201363	0.0450826	0.00452294	0	0	0	0.00279018	0
AC009362.2	0.41467	0.284435	0.352667	0.417819	0.508114	0.0400003	0.0474315	0.0205592	0.597219
AC009403.2	0.0344215	0.0678592	0.116886	0.0997232	0.11593	0.118198	0.0617197	0.0237203	0.053376
AC009404.2	0.0265217	0.0200134	0.0401501	0.0356065	0.0245336	0.0287531	0.0381581	0.0489963	0
AC009410.1	0.120193	0.0565982	0.0908686	0.0673236	0.0658224	0.0958895	0.0948523	0.0843855	0.0334461
AC009413.2	0.0484473	0.204224	0.158598	0.1122	0.166517	0.0179064	0.00775081	0.0444757	0.643765
AC009474.2	0.0103514	0.0139251	0	0.106985	0.0573266	0.0212811	0.00669384	0.0246859	0.0746635
AC009502.1	0.00848017	0.0137244	0	0	0	0	0	0	0
AC009502.4	0	0.0105447	0	0.0145142	0.00436213	0.00632399	0	0.00899436	0
AC009506.1	0	0.0224064	0	0	0	0.015418	0.0328393	0.0163381	0
AC009517.2	0.0683355	0.0240425	0	0.0276236	0.0528382	0.0118516	0	0.00464091	0.0265228
AC009784.3	0	0.0171513	0	0	0	0	0	0	0
AC009948.5	0.172916	0.155442	0.123686	0.286804	0.334417	0.12275	0.137042	0.115325	0.0997259
AC009948.7	0.137532	0.15669	0.142099	0.117413	0.290774	0.0222009	0.0548812	0.0923126	0.218772
AC009961.2	0.0134066	0.0694314	0.0519876	0.0411992	0.0456001	0.0181896	0.0138942	0.00567357	0.0949582
AC009961.3	0.0148684	0.00548466	0.0362536	0.0123475	0.0153596	0.0289094	0.0125288	0	0
AC009963.5	0.105198	0.101571	0.18014	0.0390284	0.00451319	0.0110195	0.00318845	0.0126031	0.105092
AC010095.6	0.0485334	0.0209646	0	0.20421	0.0927326	0.00692156	0.0286024	0.00377197	0.0346793
AC010095.7	0.0752209	0.0324339	0.0243596	0.023902	0	0	0	0	0.232791
AC010096.1	0.0047772	0.0171	0	0	0	0	0	0	0
AC010127.3	0.0186094	0.0146398	0.0371506	0.0206636	0	0.0158416	0.0182446	0	0
AC010240.2	0.00469169	0.00814739	0.0137963	0.0270869	0.0279567	0	0	0	0
AC010327.2	0	0.0100985	0.0499812	0	0	0	0	0	0
AC010468.1	0.0310154	0.0253954	0	0.103839	0.048484	0.0331241	0.0243968	0.00917175	0.162316
AC010524.2	0.0144101	0.00789232	0	0.0168056	0.00360122	0.0178677	0.00176885	0.0049055	0
AC010642.1	0.0203176	0.016052	0	0.0180985	0.0227713	0.0598327	0.0303506	0.0171697	0
AC010677.5	0.0871905	0.059814	0.106054	0.0603063	0.0353721	0.0357143	0	0	0.165685
AC010733.5	0.0796257	0.0479451	0.0886691	0.0911126	0.0456992	0.0474026	0.0278043	0.0187981	0.535779
AC010733.7	0.0369948	0.0144284	0.0126768	0.0150987	0.0151465	0.00996879	0	0	0.0712761
AC010761.8	0.0197037	0.0342042	0.0360601	0.0680295	0.228352	0.032599	0.00512222	0.00305941	0.150661
AC010894.3	0.0153304	0.0128888	0	0	0	0.0185472	0	0	0
AC010894.4	0.0319091	0.0425769	0.0505512	0.0329975	0.0423508	0	0	0	0
AC011043.1	0.0142779	0.047531	0.0337627	0.0159481	0.0218963	0.0435842	0	0	0
AC011242.6	0.00506689	0.0147606	0	0.0115719	0.012241	0.0117599	0.0554719	0.0351757	0
AC011475.1	0.0165233	0.00545065	0.0073996	0	0	0	0	0	0
AC011498.1	0.0216696	0.00669747	0	0	0	0	0	0	0.0456332
AC011558.5	0.0172059	0.00439553	0	0	0	0.034706	0	0	0.0498973
AC011753.6	0.00937098	0.0097337	0	0.0158161	0	0.0274094	0.0179085	0.0329442	0
AC011816.1	0.00766131	0.0130488	0.0462596	0.0268135	0.00898385	0	0	0	0
AC011841.1	0.0291243	0.0425339	0.0231992	0.0977346	0.0757813	0.0431586	0.07595	0.100928	0.0914743
AC011933.2	0.0621296	0.0418599	0.0253418	0.0600686	0.0265787	0.00996879	0	0	0.124307
AC011998.4	0.00257641	0.0191413	0	0	0	0	0.000882146	0	0.0262115
AC012065.5	0.0611099	0	0	0	0	0	0	0	0.0443749
AC012066.1	0.0154288	0.00691908	0	0.0248138	0.0719677	0	0	0	0.0351787
AC012146.7	0.477987	0.462469	0.160627	0.490304	0.348879	0.362937	0.467987	0.50122	0.100405
AC012307.3	0.00969469	0.0624216	0.0172147	0.0799531	0.0460408	0.00573827	0.0736221	0.0254931	0.0307149
AC012309.5	0.0217718	0.00594647	0	0.0205176	0.0120172	0.0113452	0.0235423	0.0241228	0
AC012318.3	0.0546108	0.0140073	0.0239349	0.13483	0.0852952	0.0081965	0.0559204	0.0341891	0.0760767
AC012354.8	0.0128071	0.0842002	0.14095	0.102398	0.148912	0.0412127	0.00993876	0.0476244	0.103706
AC012487.2	0.0486769	0.0299711	0.0118722	0.0263819	0	0.0294394	0.00583595	0.0140907	0.0344335
AC012501.2	0.0159519	0.00371654	0	0	0	0.0178276	0	0	0
AC012501.3	0.00731069	0.0369987	0	0.0172913	0.011053	0.0265823	0.0114329	0	0
AC012671.2	0.15036	0.234014	0.22788	0.00475919	0.0431065	0.0206008	0.0291308	0.0411888	0.219783
AC013267.1	0.0576636	0.0122428	0.039312	0.00934063	0.00796655	0	0	0	0.0207346
AC013268.5	0.0308364	0.0144356	0.0270948	0	0	0	0	0	0
AC013394.2	0.562807	0.459182	0.345286	0.111242	0.148965	0.2731	0.178859	0.344187	0.440014
AC013399.3	0.00208272	0.00480809	0.0171764	0	0	0	0	0	0
AC013404.1	0	0.00722967	0.0470854	0	0	0	0	0	0.03248
AC013429.4	0.00543013	0.00605589	0.0381199	0	0	0	0	0	0
AC013429.5	0.0279146	0.0183093	0.0514082	0.017905	0.034434	0	0	0	0.165567
AC013449.1	0.0283351	0.0715478	0.0743597	0.216711	0.209699	0.00721928	0.000882146	0	0.23628
AC013470.6	0.00234317	0.0276518	0	0.118208	0.127667	0.0234824	0	0	0.0428922
AC013717.3	0.0438146	0.0330676	0	0.123586	0.0171923	0.00679206	0	0.0176042	0
AC015726.1	0.0114894	0.0023553	0	0.0155316	0.00577938	0	0	0	0
AC015933.2	0.0328422	0.0510876	0.0362536	0.0131201	0.0239125	0.0113799	0.0624156	0	0.068763
AC015977.5	0.0803575	0.0864237	0.283126	0.0211329	0.0468529	0.0370865	0	0.0173056	0.141297
AC015987.2	0.0666409	0.0537863	0.0728761	0	0	0.0278109	0.0258311	0.0529161	0.202912
AC016586.1	0.0359018	0.0175764	0	0	0	0.0230669	0.0313524	0.00627409	0
AC016683.6	0.459523	0.444314	0.356026	0.495898	0.459184	0.746528	0.550528	0.589679	0.971456
AC016691.2	0.00898209	0.0290603	0	0	0	0	0	0	0
AC016696.1	0.0168694	0.0150079	0	0	0	0	0	0	0
AC016697.6	0.00566566	0.0158173	0	0	0	0	0	0	0
AC016700.5	0.00908219	0.00831458	0	0	0	0	0	0	0
AC016700.6	0.00316388	0.00972306	0.0120227	0	0	0	0	0	0
AC016708.2	0.0138699	0.017626	0	0.160688	0.146613	0.0251993	0.0256524	0.0201665	0.0531972
AC016712.2	0.155069	0.136538	0.212522	0.0810799	0.147643	0.0203189	0	0.0256453	0.472693
AC016725.4	0	0.00790992	0.0236044	0.00559457	0	0	0.0244893	0	0
AC016727.3	0.00252686	0.0361986	0.0505178	0	0	0	0	0	0.0308498
AC016735.2	0.00994405	0.0262299	0	0.00814989	0.0312614	0	0	0	0
AC016737.1	0	0.0115081	0	0.0235924	0	0	0	0	0
AC016739.1	0	0.0149128	0	0.0239004	0	0	0	0	0
AC016739.2	2.2041	2.19087	1.95907	4.70755	4.76271	0.835007	0.868901	0.630963	5.84915
AC016747.3	0.363946	0.43508	0.317415	0.209324	0.362772	0.592344	0.321916	0.5457	0.506364
AC016773.1	0.0542769	0.12762	0.0430024	0.0157605	0.0217618	0.00505335	0.0788532	0.13967	0
AC016894.1	0.0126684	0.00759387	0	0.0198296	0.00608837	0	0	0	0
AC017048.3	0.0524589	0.0223708	0.0218488	0.0124938	0.034616	0.0158558	0.0201796	0.0305684	0.0204409
AC017078.1	0.00251249	0.0224505	0	0	0	0	0	0	0
AC017079.3	0.00244831	0.0208982	0	0	0	0	0	0	0
AC017079.4	0.0751714	0.0746751	0.0619642	0.0177003	0.0344573	0	0.000882146	0	0.151434
AC017080.1	0.0533211	0.0368453	0.0452202	0.0129332	0	0.0118706	0	0	0.138027
AC017083.2	0.0237191	0.00997005	0.0388041	0.046262	0.0270906	0	0	0	0
AC017099.3	0.0454243	0.00837492	0	0	0	0.0522761	0.0428806	0.00845692	0.039868
AC018463.4	0.0018986	0.0105519	0	0	0	0	0	0	0
AC018463.5	0.0218885	0.0122589	0	0.0866332	0.0239237	0.00980796	0	0.0163583	0.22036
AC018737.1	0.115033	0.106964	0.0963934	0.150032	0.142877	0.164759	0.189614	0.217778	0.190984
AC018737.6	0.0112145	0.0219862	0	0.0316396	0.0785342	0.0197275	0.014671	0.044567	0.0346782
AC018804.6	0.0281558	0.00371654	0	0	0	0.00787248	0.00499432	0	0
AC018804.7	0	0.0185477	0.0448209	0	0	0	0	0	0
AC018816.3	0.235913	0.170582	0.104687	0.0895787	0.135349	0.149573	0.0866292	0.0770163	0.0350964
AC018890.6	0.259037	0.15935	0.270226	0.219886	0.29425	0.445639	0.257078	0.211311	0.327577
AC019050.1	0.100752	0.0753948	0.0957392	0.0255618	0.132929	0.0179315	0.0260356	0.0200249	0.232259
AC019097.7	0.0159249	0.0054155	0	0	0	0	0	0	0
AC019129.1	0.101786	0.12829	0.115438	0.289543	0.335461	0.0619834	0.069685	0.125149	0.331348
AC019181.3	0.0179811	0.022788	0	0.0418789	0.0457157	0	0.000882146	0	0.0537711
AC019221.4	0.0119031	0.00285795	0	0	0	0	0	0	0
AC019349.5	0.0450942	0.00942168	0	0	0	0	0	0	0.100874
AC020550.7	0.044784	0.00410652	0	0	0	0	0	0	0
AC020907.2	0.00486233	0.0135414	0	0	0	0	0	0	0
AC020983.5	0	0.00955683	0	0.0355365	0.0319403	0	0.000882146	0	0.0220823
AC021016.6	0.0160588	0.0395365	0	0	0	0	0	0	0
AC021016.7	0.00430009	0.0146733	0	0.0943332	0.149266	0.0222295	0.0140342	0.00439695	0.0440185
AC021218.2	0	0.00477188	0.0373559	0	0	0	0	0	0
AC022182.2	0.0412217	0.107886	0.0433752	0.189249	0.0761935	0.0189707	0.0426594	0.0431472	0.101629
AC022210.2	0.0258795	0.0294491	0.0278056	0.117024	0.126438	0.0489642	0.0330447	0.0420583	0.184527
AC022431.1	0.457142	0.4493	0.374085	0.814009	0.624076	0.209586	0.247245	0.195357	1.74166
AC022498.1	0.018511	0.0299989	0.0481765	0.0285857	0.0558789	0.0307193	0	0.0108991	0.022034
AC022819.3	0.0222446	0.0185515	0.0213231	0	0	0.0050089	0	0	0.0272742
AC024560.2	0.0136977	0.00670724	0.00590819	0	0	0.0227299	0.00607762	0	0.124529
AC024560.3	0.215567	0.182467	0.159158	0.253979	0.171014	0.3011	0.323552	0.291816	0.18599
AC024896.1	0	0.00822024	0.0340605	0	0	0	0	0	0
AC025335.1	0.0268764	0.0170338	0	0.0208278	0.0250104	0.032821	0.0378576	0.0409913	0
AC025750.5	0.0351473	0.0418767	0	0.023775	0.0389355	0	0.037474	0	0.126361
AC025750.7	0.00252435	0.0120986	0.0313721	0	0	0	0	0	0
AC026271.5	0.142523	0.108231	0.0748387	0.109874	0.104815	0.0367884	0.00888391	0.038455	0.55437
AC026740.1	0.0491091	0.109098	0.0444158	0.0513173	0	0.00413608	0.0286174	0.0170752	0
AC026806.2	0.0411079	0.00792783	0.0449701	0	0	0.00937276	0	0.0177357	0
AC027119.1	0.00870944	0.0091801	0	0.00822171	0.00529319	0	0.00513263	0.0057355	0
AC027307.3	0.0494496	0.0194842	0.0324259	0.0158092	0.0279778	0.0192306	0	0.0170554	0
AC027612.6	0.160657	0.199969	0.159627	0.333825	0.309484	0.317498	0.278597	0.243297	0.25005
AC027763.2	0.0426847	0.00719698	0.0396709	0.0541106	0.0662492	0.0857467	0.0842253	0.132473	0.0458548
AC034193.5	0.308081	0.371995	0.419768	0.256171	0.155915	0.0875341	0.381759	0.201153	0.0906302
AC034220.3	0.0412317	0.0292065	0.0126768	0.0265922	0.104116	0.0715627	0.0768194	0	0.129202
AC040977.1	0.0244275	0.0179688	0	0	0	0.080667	0	0.0558187	0.0829249
AC046143.3	0.0113901	0	0	0.0258839	0.0432802	0.0127915	0.0125935	0	0
AC046143.6	0	0.0153994	0.0274386	0	0	0	0	0	0
AC062017.1	0.00661422	0	0.010381	0.029609	0.0149966	0.0223041	0.0323833	0.0219185	0
AC062029.1	0	0.00873545	0	0	0	0.0114654	0.00483765	0.00502294	0.0206906
AC064852.5	0.0336763	0.0424118	0.0971478	0.0340969	0	0	0	0	0.0680403
AC067945.3	0.0153226	0.00649078	0	0.00971861	0.00646305	0	0	0	0.0286215
AC067959.1	0.0382921	0	0	0	0	0	0	0	0
AC068137.13	0.0195653	0.021835	0	0.0465283	0.0662817	0.0115503	0	0.00573016	0.060111
AC068282.3	0.0462209	0.0406481	0.116764	0	0	0.133454	0.159754	0.133877	0.104229
AC068287.1	0.0140636	0.00599249	0.039312	0.0451627	0.0159302	0	0.00898267	0	0.0324325
AC068580.7	0.0336758	0.00176564	0.00590819	0	0	0	0	0	0
AC069213.1	0.00927114	0.00626068	0	0	0	0.0562373	0	0	0.184131
AC072052.7	0.0297996	0.0522218	0.0313357	0	0	0	0	0	0.0309173
AC072062.1	0.0153904	0.0667829	0.0450826	0.0309678	0.0352398	0.0574758	0.0732462	0.0776894	0.0621073
AC073043.1	0.0173286	0.0720396	0	0.00835656	0.0121484	0	0.0155337	0.0166275	0
AC073052.1	0.0398962	0.0135819	0	0.0131986	0.0158564	0	0.00898267	0	0
AC073063.10	0.0938226	0.105925	0.102917	0.0916933	0.162805	0.0351433	0.00569444	0.015802	0.151747
AC073072.7	0.000847237	0.0054713	0.0227596	0	0	0	0	0	0.0456796
AC073130.1	0.00838653	0.0500356	0.15595	0.00283645	0.0465846	0.0558937	0.0211461	0.0653643	0.076654
AC073271.1	0.760058	0.88994	0.590161	0.189579	0.24376	0.0803551	0.0352557	0	1.25972
AC073283.4	0.0326936	0.00537784	0.0490509	0	0	0.113254	0.04781	0.06542	0.182034
AC073325.2	0.0405455	0.00794966	0	0	0	0	0	0	0
AC073410.1	0.00990716	0.0160221	0	0	0	0	0	0	0
AC073465.1	0	0.0369825	0.0412146	0.011732	0.049474	0	0	0	0.0682559
AC073465.3	0.0322976	0.0281996	0	0.145146	0.112446	0.0219266	0.0260559	0.0198704	0.174179
AC073842.18	0.206786	0.0921573	0.0733475	0.050703	0.0304758	0.00600646	0	0	0.20198
AC073958.2	0	0.0307384	0.0346673	0	0	0	0	0	0.0343293
AC074008.1	0.0387427	0.0725627	0.0840045	0.0380974	0.0845504	0.00237597	0.0037275	0.00495906	0.0626825
AC074019.2	0.0235785	0.0136586	0	0	0	0	0	0	0
AC074091.13	0.00147618	0.0285593	0	0	0	0.0255628	0.0153595	0.0265731	0.0275072
AC074117.10	0.000847237	0.02727	0.0614664	0.0152681	0.0114912	0.0375994	0.00950685	0.0233767	0.045361
AC074117.13	0.0444983	0.0343453	0.0675827	0.00961543	0.013866	0	0	0	0.0833758
AC074121.4	0.00267193	0.00757756	0	0	0	0	0	0	0
AC074138.3	0.0234697	0.0209249	0	0.0316527	0	0.0297814	0.01103	0	0
AC074183.4	0.0616208	0.00470721	0.0384726	0	0	0.0123563	0.0182259	0.00780314	0.131457
AC074286.1	0.0312477	0.030861	0	0.0163247	0.0057823	0.0322859	0.0105604	0	0.0280956
AC074290.1	0.00399271	0.0203531	0	0	0	0	0	0	0
AC074389.9	0.00798515	0.0579641	0.0337674	0.0407271	0.0604288	0.0257994	0.117629	0.0257478	0.0278526
AC078883.3	0.0289067	0.0106044	0.0618382	0.0271735	0	0.0120053	0	0	0
AC078994.2	0.0561377	0.054763	0.0136397	0.0485071	0.0867679	0.0136341	0.0104914	0	0.233608
AC079150.2	0.00111781	0.0122464	0	0	0	0	0	0	0
AC079199.2	0.0222419	0.0217421	0	0	0	0	0	0	0.020484
AC079250.1	0.0178787	0.00594647	0.0477932	0.0101892	0.0177095	0.0215575	0.00388949	0.0216143	0.0283799
AC079305.10	0.00293727	0.00571795	0	0.0237714	0.0396983	0	0.0107572	0.014272	0.0570137
AC079354.2	0	0.0124903	0	0.027075	0.0298346	0	0	0	0
AC079354.5	0	0.034175	0	0	0	0	0	0	0
AC079354.6	0.0215103	0.0374794	0	0.0118891	0.0282787	0.0244206	0.00542919	0	0.0371364
AC079741.2	0.00686822	0.0187082	0	0	0	0.00875598	0.000882146	0.00196353	0.0173926
AC079767.3	0.0795884	0.044255	0	0	0	0	0	0	0.0457644
AC079776.4	0.0756214	0.1119	0.0383907	0	0	0	0	0	0.0587606
AC079807.1	0.0774468	0.021525	0.0403755	0.0441676	0.0271037	0.00996879	0	0	0.0196104
AC079807.3	0.129166	0.0620854	0.030175	0.0243571	0.0823232	0	0	0	0.160765
AC079834.1	0.117356	0.0592417	0.0909314	0.0664659	0.0757289	0.0171677	0.0112046	0.0104809	0.269202
AC079922.2	0.0472393	0.0368378	0	0.067102	0.028333	0.0168985	0.0258409	0.0160389	0.167042
AC079922.3	0.0181655	0.0478017	0.0543269	0.0246727	0.065754	0.0189504	0.0767048	0.00464091	0
AC083799.1	0.091697	0.0950991	0.0539908	0.142226	0.112345	0.122053	0.0784666	0.0861935	0.0698714
AC083873.4	0.0230461	0.00385343	0.0505178	0.0571643	0	0	0	0	0.0450895
AC083875.2	0.00954248	0.021967	0	0.0184954	0.0272786	0.013231	0.00279806	0	0
AC084018.1	0.0797044	0.0642796	0.0618345	0.168055	0.157161	0.244083	0.135009	0.165379	0.236708
AC084125.4	0	0.0191823	0	0	0	0	0	0	0
AC084809.2	0.0116252	0.00318761	0.0394843	0	0	0	0	0	0
AC087163.2	0.0189291	0.010021	0.0568102	0.0108654	0.00694363	0	0	0	0.0732087
AC087294.2	0.00638101	0.0118602	0	0	0	0	0	0	0
AC087645.1	0.00502808	0.0259177	0	0.0139597	0.00627175	0.00246762	0.0171853	0.0478099	0
AC090043.1	0.183297	0.144396	0.196347	0.125625	0.131509	0.0184058	0.0235836	0.0229375	0.423679
AC090186.1	0.00520802	0.0126235	0	0	0	0.0420562	0.0022567	0.0169535	0.030334
AC090286.2	0.0018986	0.00837955	0.0453474	0	0	0	0	0	0.0375132
AC090453.1	0.00895945	0.00456188	0.0179224	0	0	0	0	0	0
AC090587.2	0.0337095	0.0499825	0.0106721	0.0356987	0.00667992	0.0536789	0.0791349	0.0949621	0.0431648
AC090602.2	0.0481739	0.0503656	0.0397852	0.238841	0.254928	0.0404152	0.019195	0.0201888	0.22479
AC090616.2	0.0309158	0.0118031	0	0.0162691	0.014222	0	0	0	0
AC090804.1	0.0254838	0.0436782	0.0828108	0.0383147	0.0394416	0	0.000882146	0	0.0777395
AC091133.1	0	0.0181055	0	0	0	0.0328266	0.018177	0.0159634	0.0759256
AC091492.2	0	0.0168935	0	0	0	0	0	0	0
AC091633.2	0.185023	0.170245	0.265986	0.054152	0.0237611	0.0130837	0.00830284	0.00682672	0.247836
AC091654.7	0.0533852	0.0446148	0.0430587	0.0445924	0.123073	0	0.0156961	0.0254313	0.287427
AC091729.9	0.100649	0.171039	0.161612	0.119219	0.185083	0.266666	0.139467	0.120369	0.179384
AC092155.1	0.0323608	0.0362419	0.0490673	0.138351	0.240767	0	0	0.00279018	0.0353241
AC092168.2	0.00430009	0.0120552	0	0	0	0	0	0	0
AC092171.4	0	0.0252473	0.0370741	0.141394	0.139668	0	0	0.0205592	0
AC092295.7	0.0112579	0.0152052	0	0.030933	0.0850479	0.0796154	0.043049	0.00581807	0.0661089
AC092594.1	0.0235888	0.00290276	0.0222353	0	0	0	0	0	0
AC092610.12	0.220844	0.104645	0.223422	0.206061	0.203536	0.100243	0.0788072	0.105126	0.152111
AC092798.2	0.128687	0.150488	0.067883	0.116598	0.0684145	0.0385389	0.0243829	0.0601805	0.229507
AC092839.1	0.0439531	0.136427	0.230588	0.0119544	0.0104805	0.00946082	0.0172799	0.0196294	0.328232
AC092933.3	0.0972291	0.0905019	0.0626494	0	0	0	0	0	0.112804
AC093106.4	0.0609848	0.0178253	0.0676895	0.0624874	0.0226656	0.0182606	0.00176885	0.00196353	0.155677
AC093106.5	0.0670986	0.115312	0	0.193639	0.165415	0.0272796	0.0172063	0.0130426	0.189937
AC093106.6	0.0612962	0.0196056	0.0756566	0.00813095	0.0224505	0.0112492	0.00898267	0	0.0559666
AC093106.7	0.00713203	0.0145887	0	0.0164431	0.0105295	0	0	0	0.042754
AC093107.7	0.0176825	0.0342226	0	0.00684988	0.00796655	0	0.000882146	0	0.0789906
AC093142.2	0.0935229	0.103211	0.076924	0.0899939	0.0582514	0.0184692	0.0391695	0.00452846	0.289914
AC093323.3	0.261154	0.298362	0.258254	0.35617	0.402498	0.200935	0.322635	0.199126	0.270666
AC093375.1	0.0453221	0.00219211	0	0.00543334	0	0.0119886	0.00962107	0	0
AC093388.3	0.0222359	0.00265108	0	0.0277008	0.0180528	0.0144313	0.0293355	0.019869	0
AC093391.2	0.00334225	0.0179264	0.0380454	0.0151232	0.0134972	0.0234797	0.0212081	0	0
AC093415.2	0.105071	0.055786	0.0465156	0.036802	0.0664043	0.130839	0.0892571	0.0534936	0.183752
AC093627.10	0.0222091	0.0345584	0.0793205	0.0110124	0.0448198	0.0329256	0.0131605	0.0153126	0
AC093627.9	0.135872	0.0423717	0.0752371	0.0357539	0.0105571	0.0376051	0.0425229	0.0607764	0.0976167
AC093642.5	0.14309	0.130619	0.22611	0.188	0.197042	0.185726	0.239283	0.223238	0.14802
AC093673.5	0.138076	0.146846	0.0956161	0.110257	0.0718265	0.146961	0.182526	0.17864	0.161755
AC093698.1	0.0328383	0.0333217	0.0471766	0.0422832	0.0263152	0	0.000882146	0	0.216158
AC093698.2	0.0894224	0.108935	0.0560349	0.0641223	0.0497465	0.0214186	0	0.0049092	0.132593
AC093818.1	0.0249522	0.0563569	0.0155194	0.0442003	0.0541236	0.0869824	0.068552	0.0388983	0
AC093838.4	0.0243742	0.102804	0.104264	0.0555611	0.0547925	0.0140109	0.0505387	0.0359187	0.050316
AC093850.1	0.0229627	0.00488226	0	0	0	0	0	0	0.00762413
AC093901.1	0.0545725	0.0149722	0	0	0	0	0.0290743	0.0153535	0
AC096559.1	0.00434691	0.00402423	0	0	0	0	0	0	0
AC096649.1	0.062352	0.00517169	0.0423732	0	0	0.148898	0.0760071	0.0463439	0.0882361
AC096664.1	0.138048	0.0735599	0.093181	0.172525	0.153026	0.100356	0.0292331	0.0509802	0.208457
AC096772.6	0.00251249	0.0109297	0	0.0259037	0.00806587	0.0664086	0.0181648	0.0293172	0.0995429
AC096775.2	0	0.0127004	0.0243596	0.0106008	0.00896042	0	0	0	0.0638466
AC097359.2	0.0152566	0.0110423	0.0231992	0	0	0.0108697	0.00318845	0	0.0263996
AC097523.1	0.0227715	0.044245	0.0217609	0.0566222	0.0671202	0.0114765	0	0.0133803	0.0867686
AC097523.2	0.0898122	0.134123	0.131876	0.10626	0.110628	0.00771099	0.016013	0.0171303	0.197978
AC097523.3	0.0233928	0.00449866	0	0	0	0	0	0	0
AC097635.5	0.0909048	0.077842	0.0659568	0	0	0	0.000882146	0	0.231219
AC097639.8	0.0252802	0.0179191	0	0.0349967	0.0114912	0	0	0	0.0956324
AC097662.2	0.0161078	0.00818264	0	0.0375549	0	0.0773874	0.0168459	0.0665501	0.0312475
AC097713.2	0.0282307	0.00558934	0	0.0341763	0.0116076	0	0	0	0.0291903
AC097713.5	0.0496257	0.0344757	0	0.00384468	0.0387791	0	0	0	0.0410905
AC097721.2	0.00408712	0.00992526	0	0	0	0.00610674	0.00615165	0.0161616	0
AC098614.1	0.00924913	0.0278805	0	0	0	0	0	0	0
AC098614.2	0.161589	0.154225	0.0835956	0.126787	0.122404	0.0192204	0.0158436	0.0170717	0.463683
AC098828.3	0.185501	0.1382	0.248161	0.171862	0.214853	0.0322567	0	0.0162819	0.485025
AC098831.4	0.00252412	0.0114741	0.0352373	0	0.0175801	0	0	0	0
AC098973.2	0.0226895	0.023728	0.0889844	0	0	0.0622867	0.000882146	0.021024	0.0284076
AC099342.1	0.011703	0.0156735	0	0	0	0	0	0	0
AC103965.1	0.053058	0.0412542	0.0555326	0.0591926	0.076888	0.0643047	0.0578755	0.0796475	0.0495046
AC104076.2	0.00234317	0.00771211	0	0	0	0	0	0	0.056181
AC104297.1	0.0405117	0.0396848	0	0.137009	0.0717056	0.0106537	0	0	0.034293
AC104306.1	0.035791	0.00644749	0.0227596	0.0184608	0.065199	0	0	0	0
AC104308.2	0.0408223	0.00460101	0.0466545	0	0	0	0	0	0
AC104389.32	0.0368098	0.0579962	0.0631766	0.0181203	0.0261869	0.0141965	0.0196497	0	0.116427
AC104634.3	0	0.0253984	0.0313721	0.020832	0.0249877	0	0	0	0.0440487
AC104651.2	0.0365522	0.0314658	0.0206156	0.0688361	0.0779082	0.0112921	0.0231568	0.0247544	0.0925634
AC104667.3	0.0206951	0.0122957	0.0675626	0.103001	0.0194052	0.0734952	0.0681885	0.0476682	0.138368
AC104841.2	0.0150486	0.00302254	0.0145346	0	0	0.0232408	0	0.00620828	0.0761411
AC104843.3	0.0317164	0.0935435	0.0466649	0.104578	0.10573	0.00622629	0.00279845	0.010034	0.0888344
AC104978.1	0.027235	0.0178352	0.0171764	0	0	0.00958048	0	0.0422016	0.0884546
AC105399.2	0.128678	0.0589803	0.160616	0.0100545	0.0268186	0.0170824	0.0226933	0.0203341	0.225272
AC105760.2	0.0393879	0	0.0314268	0.0299645	0.0102414	0.0140819	0.00396974	0	0
AC107016.1	0	0.0134914	0	0	0	0.0120343	0.00954185	0.0049055	0.0322996
AC107081.5	0.043137	0.0349293	0	0.251137	0.260227	0.0212441	0.00374458	0.0348691	0.0955682
AC107083.1	0	0.0216446	0	0.0123837	0.0256056	0.00328619	0	0	0.0532688
AC108039.1	0.0622121	0.0262098	0	0	0	0	0	0	0.0685104
AC108059.1	0.00991764	0.0152345	0.0455	0	0	0	0.0107572	0	0
AC108059.2	0.0198787	0.00931301	0.0373044	0	0	0	0	0	0
AC108488.3	0.313251	0.301585	0.0968648	0.440347	0.426378	0.308976	0.409264	0.406493	0.211568
AC108488.4	0.0516683	0.0168236	0	0.0152147	0.0256051	0.022695	0.0492868	0.011044	0.0562453
AC109638.1	0	0.0246893	0.0126768	0	0	0	0.000882146	0	0.0125714
AC110619.2	0.0142825	0.00449866	0	0	0	0.0200636	0.0102084	0.0295169	0.272265
AC111155.1	0.0214374	0.0335245	0.0794603	0	0	0	0	0	0.0274004
AC112229.1	0.0265275	0.00567628	0	0	0	0	0	0	0
AC113189.5	0.0432288	0.0706018	0.0491848	0.00266788	0.0114364	0.0260453	0.0385252	0.0196667	0.0786678
AC114546.1	0.00447525	0.00551624	0	0	0	0.0206209	0	0.00439695	0.0521232
AC114752.2	0.060867	0.0649006	0.0136397	0.146149	0.0978016	0	0	0	0.191999
AC119673.1	0.0443253	0.0542119	0.0808683	0	0	0.0837808	0.0429691	0.0541837	0.152401
AC120194.1	0.0119901	0.0187653	0	0	0	0.0302724	0.00518399	0.010034	0.120623
AC124944.4	0.040849	0.0126934	0	0	0	0	0	0	0.0661823
AC125238.3	0.00619939	0.00903446	0	0	0	0	0	0	0
AC127904.2	0.0160179	0.0390527	0.0292659	0.0387713	0.0388519	0.0114375	0.0947917	0.0369561	0.197899
AC131571.2	0.00506689	0.00171194	0	0.0102217	0.00377573	0	0	0	0
AC132872.2	0.00124357	0.00996521	0	0.0180751	0.0426582	0	0	0	0
AC133528.2	0.0304535	0.0432854	0	0.0337694	0.018925	0.0175401	0.0177702	0.072972	0.0101881
AC133785.1	0.00696664	0.0123914	0.0651895	0	0	0	0	0	0.0272298
AC135048.13	0.00321938	0.00535518	0	0	0	0	0	0	0.0718443
AC137932.6	0	0.0218897	0	0.0391651	0.0450435	0	0	0	0
AC138123.2	0.00453263	0.0248568	0	0.0100698	0	0.0847988	0.118462	0.0190859	0.0301472
AC139712.1	0.00794046	0.00639414	0.0644263	0	0	0	0	0	0
AC140076.1	0.113454	0.0996062	0.0595882	0.00629538	0.0590913	0	0	0	0.366097
AC141586.5	0.0386539	0.0368024	0.0750227	0.111276	0.322632	0.22071	0.163673	0.155399	0.132506
AC142528.1	0.0419744	0.00555738	0.0405811	0.0138756	0.00947982	0.00855811	0.00472672	0.110216	0.0456031
AC144450.2	0.0466247	0.0199515	0.0120227	0	0	0	0	0	0
AC144530.1	0.0281422	0.0387048	0.0073996	0.0957506	0.0274603	0.00633452	0.0189385	0.0269397	0.18713
AC144652.1	0.0392119	0.0499024	0.013304	0.00584177	0.0181447	0.023207	0	0	0
AC145212.1	0.0485304	0.0226948	0.0317778	0.0339652	0.0206544	0.0484388	0.0169248	0.00899436	0.0498723
AC156455.1	0.0843805	0.0983079	0.0567313	0.13657	0.0398898	0.207889	0.158149	0.124087	0.0404968
AC239799.1	0.0274753	0.0067792	0.0227596	0.0184918	0.010006	0.0238554	0.00976836	0	0
AC239811.2	0.0150891	0.0291208	0	0.0407248	0.0293193	0	0.000882146	0	0.226533
AC239860.1	0	0.0116347	0	0.039923	0.0260614	0.0224713	0.0168261	0.0139854	0.0417035
AC242842.2	0	0.0185801	0.0477462	0.0146024	0.0319461	0.0345379	0	0	0.0488524
AC243756.1	0.0698993	0.0304982	0	0.0338881	0.0721529	0.00400937	0.00523368	0.00196353	0.135811
AC244230.1	0.173521	0.114439	0.231905	0.200311	0.274723	0.554259	0.283208	0.329289	0.949019
AC253572.2	0.0548332	0.039262	0	0	0	0	0	0	0
ACAA1	0.540973	0.66475	0.640345	0.115259	0.0835476	0.734918	0.275628	0.278647	1.00675
ACAA2	0.332591	0.429762	0.560921	0.323374	0.401301	0.354714	0.420747	0.354051	0.250495
ACACA	0.816291	0.697158	0.751965	0.449016	0.342224	0.422812	0.325926	0.281374	0.317839
ACACB	0.049937	0.0498802	0	0.026759	0.00633535	0.046929	0.0197304	0.0558194	0.0975495
ACAD10	0.107725	0.108918	0.180611	0.11777	0.0250619	0.131147	0.0381965	0.0755124	0.110898
ACAD8	0.0910289	0.123699	0.121326	0.182999	0.0649232	0.087576	0.1498	0.132067	0.060508
ACAD9	0.45913	0.404536	0.51459	0.378191	0.236808	0.4058	0.304345	0.362516	0.322802
ACADM	0.745358	0.83897	0.547382	0.583606	0.47891	0.490582	0.557963	0.438619	0.648754
ACADS	0.0270913	0.0487128	0.190487	0.0449984	0.0367535	0.0335206	0.0547172	0.0998972	0.094025
ACADSB	0.117336	0.073534	0.131647	0.069674	0.112857	0.104884	0.0895961	0.0197329	0.058188
ACADVL	1.61425	1.69249	2.15918	1.45422	1.33275	1.75706	1.44139	1.63119	1.58739
ACAP1	0.161939	0.0727436	0.0550991	0.0442349	0.0667961	0.078309	0.0245058	0.0583567	0.0970107
ACAP2	1.80319	1.81603	1.25655	1.68385	1.69682	1.33128	1.7639	1.30201	1.71768
ACAP2-IT1	0.0196581	0	0	0	0	0	0	0	0
ACAP3	0.299457	0.20533	0.165483	0.048401	0.0907806	0.0827989	0.0714352	0.0217014	0.281946
ACAT1	0.527549	0.530491	0.334381	0.522057	0.743675	0.416159	0.698814	0.6286	0.322739
ACAT2	1.21217	1.35253	1.77245	0.283249	0.266446	0.764792	0.940883	0.765105	0.552818
ACBD3	1.71991	1.42911	1.16668	1.18266	1.37278	1.60453	1.20487	1.36035	1.90679
ACBD4	0.0132876	0.0239532	0.043875	0.0191361	0.0147524	0.0252133	0.00176885	0.0275926	0
ACBD5	0.495528	0.215486	0.429437	0.178256	0.197683	0.260575	0.220805	0.219681	0.250209
ACBD6	0.723857	0.738308	0.894601	1.08548	1.1012	1.20683	1.2606	1.01977	0.896359
ACCS	0.0691068	0.0921	0.117412	0.0675618	0.0280791	0.234771	0.0830717	0.0753743	0.15964
ACD	0.407086	0.25344	0.165201	0.279569	0.262968	0.145256	0.362193	0.283326	0.131543
ACE2	0.0763221	0.0194999	0	0	0	0.0743515	0.00440419	0.0421396	0.149985
ACIN1	2.62433	2.2731	2.48544	2.06475	2.10667	2.07696	2.19604	2.36143	2.43048
ACKR3	0.0696384	0.0516705	0.0365105	0.03613	0.0239128	0.407644	0.0858012	0.124244	0.327336
ACN9	0.541388	0.613171	0.613106	0.583619	0.684256	0.59673	0.54153	0.595572	0.271883
ACO1	0.665054	0.643091	0.440554	0.306314	0.188644	0.267306	0.25508	0.140837	0.200613
ACO2	0.699523	0.709428	0.561238	0.0631044	0.0920846	0.533847	0.686452	0.41888	0.456386
ACOT11	0.0253838	0.0737532	0.0453854	0.0250147	0.0457755	0.0438759	0.0370408	0.0984459	0.0811874
ACOT13	1.53457	1.59637	2.01448	0.890891	1.05934	2.20691	1.47176	1.72155	2.11751
ACOT2	0.0362161	0.0946559	0.040919	0.0791087	0.0836754	0.0573416	0.0364664	0.0199481	0.124197
ACOT4	0.0570256	0.088564	0.0845732	0.0645501	0.0901439	0.0742185	0.124994	0.0572951	0.0610393
ACOT7	0.948914	1.14226	1.2479	0.637662	0.726738	0.178639	0.486913	0.514421	0.23989
ACOT8	0.313589	0.448274	0.396816	0.30755	0.212283	0.374598	0.304942	0.341774	0.470011
ACOT9	0.453379	0.5563	0.45008	0.537281	0.499886	0.694657	0.554031	0.738492	0.608657
ACOX1	0.31174	0.204978	0.418638	0.179631	0.176359	0.218104	0.177895	0.136747	0.73833
ACOX2	0.0961852	0.0569027	0.030158	0.0158178	0.00454621	0	0	0.0209675	0
ACOX3	0.0203237	0.0789737	0.147528	0.0669452	0.0439394	0.0781603	0.0493745	0.137258	0.0817811
ACOXL	0.0281961	0.00574953	0	0	0.0249498	0.0133841	0.0665434	0.107987	0
ACP1	2.41071	2.30661	2.51545	2.57307	2.58353	1.79716	2.48186	2.24826	1.76666
ACP2	0.0852282	0.223934	0	0.0446189	0.106177	0.172033	0.0952525	0.060087	0.269952
ACP5	0.0313907	0.0111935	0.0536641	0	0.0106924	0	0.0277858	0	0.0395756
ACPL2	0.0794416	0.085672	0.0172147	0.0683509	0.0219109	0.00997173	0.0359248	0.0816384	0
ACPP	0.0296138	0.00385343	0.0458863	0	0	0	0	0	0
ACRC	0.0245186	0	0	0	0	0.0130232	0.03537	0.0136821	0
ACSF2	0.419037	0.315456	0.251675	0.260296	0.200857	0.398986	0.307066	0.192937	0.652956
ACSF3	0.102732	0.142518	0.101079	0.113747	0.052947	0.13557	0.0800233	0.159228	0.208346
ACSL1	0.642926	0.433266	0.467375	0.273342	0.228511	0.327669	0.246839	0.293072	0.209543
ACSL3	6.5356	6.30848	6.70356	3.30239	3.84919	3.2308	2.67967	3.11446	1.94359
ACSL4	1.9055	1.53481	1.59438	1.28273	1.45548	1.49513	1.1834	1.05817	1.14
ACSL5	0.150903	0.196055	0.242487	0.105384	0.0837538	0.0578815	0.0479945	0.0987565	0.104794
ACSS1	0.1637	0.113198	0.0697767	0.101719	0.0150441	0.11057	0.0565203	0.0483578	0.110722
ACSS2	0.500416	0.347538	0.314936	0.0770719	0.229656	0.120956	0.112963	0.139155	0.0869072
ACSS3	0.0726918	0.0449076	0.0361083	0.0275266	0.00898608	0.0661045	0.0688839	0.0550968	0.0560805
ACTA2	0.0505134	0.0526681	0.081046	0	0	0.013983	0.0387107	0.00620828	0.0445867
ACTB	9.63234	10.468	10.9295	22.4167	21.8426	11.9192	13.9761	16.2553	15.1227
ACTBP1	0.0232052	0.0067792	0	0.0141078	0.0034343	0	0	0	0
ACTBP12	0.00625742	0.0164974	0	0.00937753	0.00969595	0	0.000882146	0	0.0637446
ACTBP2	0.0255429	0.0161339	0	0.0173687	0.0188824	0.0314213	0.0253375	0.0049092	0.0620812
ACTG1P9	0.0237039	0.00977939	0.0206156	0.0319794	0	0	0.00586756	0	0.0545809
ACTL6A	1.13817	1.50603	1.3188	1.07295	1.59138	0.775312	1.24228	1.36052	0.791327
ACTN1	3.43409	3.91836	3.93507	4.29275	4.09943	5.43468	5.06215	4.71393	4.78677
ACTN4	8.50142	8.31172	8.88095	2.81346	2.55717	4.16898	3.65374	3.93799	8.24249
ACTR10	0.282075	0.521556	0.306157	0.504225	0.509278	0.47621	0.570703	0.587113	0.534675
ACTR1A	0.127432	0.204053	0.258225	0.32161	0.315214	0.317882	0.266384	0.338732	0.103369
ACTR1B	0.300519	0.199441	0.189251	0.203434	0.178909	0.275053	0.372858	0.181626	0.132952
ACTR2	4.43193	4.12146	3.32403	3.08101	3.00272	2.72109	2.78385	2.65428	3.84961
ACTR3	2.1228	1.74518	1.6898	2.01496	2.14142	1.88447	1.9807	2.22238	2.14484
ACTR3B	0.0805331	0.120111	0.156372	0.101844	0.191742	0.0796995	0.136561	0.0762236	0.12271
ACTR3C	0.0985998	0.0585352	0.135974	0.0439304	0.0729145	0.0988711	0.0532756	0.079111	0.109202
ACTR5	0.081453	0.12634	0.0594827	0.140955	0.21601	0.175666	0.142956	0.0594715	0.122814
ACTR6	0.380862	0.401024	0.244343	0.387396	0.413962	0.36119	0.352989	0.427407	0.341204
ACTR8	0.121054	0.172711	0.131609	0.0487489	0.0371889	0.145214	0.0613877	0.0478551	0.180527
ACTRT3	0.00807824	0.00644456	0.0507074	0.0187341	0.0114917	0.0707003	0.023901	0.0314749	0.0710941
ACVR1	0.0104323	0.01419	0	0.0468416	0.0212837	0.0473908	0.0149691	0.00377197	0.0957141
ACVR1B	0.0913542	0.0587179	0.0851793	0.0869584	0.13489	0.0698048	0.1089	0.0772269	0.118268
ACVR2A	0.142947	0.176729	0.111632	0.0803898	0.126071	0.113463	0.0775997	0.0482264	0.0408278
ACVR2B	0.0909588	0.0946476	0.102311	0.00892709	0.0717036	0.0381709	0.0379759	0.0372207	0.03289
ACYP1	0.72205	1.01362	1.45444	0.401433	0.540462	0.249578	0.313992	0.243744	0.177114
ACYP2	0.534451	0.360753	0.487087	0.438109	0.367616	0.736276	0.452806	0.537239	0.593996
AD000090.2	0.0819562	0.0687563	0.0517264	0.0680497	0.0643233	0.0651098	0.0328988	0.111478	0.0539537
AD000092.3	0.235327	0.276874	0.418779	0.449911	0.372567	0.144603	0.0957736	0.0669275	0.413214
AD000684.2	0.00748088	0	0.0359402	0	0	0.0156029	0	0	0
ADA	0.228901	0.223689	0.208385	0.230796	0.332327	0.429275	0.517138	0.497009	0.186198
ADAL	0.227552	0.285701	0.572063	0.519613	0.351216	0.323876	0.502822	0.609751	0.14863
ADAM10	1.26842	0.964057	0.895805	1.03967	1.10427	1.43266	1.04622	1.30246	1.83838
ADAM12	0.166363	0.239461	0.311747	0.16623	0.124718	0.0809273	0.201615	0.340516	0.176623
ADAM15	0.572612	0.781913	0.724626	0.276402	0.238159	0.190824	0.206324	0.266062	0.496999
ADAM17	1.22279	0.925958	0.759502	0.265828	0.266071	0.713292	0.791011	0.894079	0.788427
ADAM19	0.0603434	0.0444916	0.0621869	0.0390995	0.0521539	0.0265053	0.0771333	0.0251463	0.059653
ADAM1A	0.0229581	0.0265546	0.0146488	0.0436894	0	0.0487777	0.0563556	0.0126168	0.0421859
ADAM22	0.0635735	0.0811989	0.0274386	0.102897	0.141137	0.0895942	0.154032	0.0415583	0.0967778
ADAM23	0.107317	0.110807	0.0858676	0.0748129	0.0291791	0.0857296	0.0876134	0.178767	0.14918
ADAM28	0.0914324	0.0822508	0	0.0130673	0	0.027996	0.0314157	0.0143796	0.153861
ADAM32	0.000847237	0.00401122	0	0	0	0	0	0	0.0255494
ADAM8	0.190463	0.185981	0.167651	0.0531739	0.0989568	0.019761	0.0636959	0.0175676	0.0466907
ADAM9	2.49386	1.88039	2.13238	0.986392	1.00209	1.39081	1.1677	1.01086	2.82816
ADAMTS12	0.542111	0.7774	0.673356	0.402583	0.339815	0.460161	0.515635	0.373777	0.764624
ADAMTS15	0.00234317	0.0122774	0	0.0158755	0.0134441	0.0410892	0.0142455	0.0359874	0
ADAMTS16	0.15549	0.164906	0.1384	0.0843832	0.0212739	0.0827745	0.119728	0.0643408	0.112203
ADAMTS6	0.0203892	0.0185491	0.0343184	0.0550751	0.0100553	0.0873006	0.0843131	0.0811458	0.169425
ADAMTS9	0.0331137	0.0122287	0.0493114	0	0	0.0155316	0.0263811	0.00603002	0
ADAMTSL3	0.01899	0.0340751	0	0	0	0.00599636	0.0285674	0	0
ADAMTSL4	0.00167963	0.0604007	0	0.0140838	0.00703668	0.153974	0.0602808	0.107142	0.346742
ADAMTSL5	0.0426146	0.0107747	0.0476247	0.0400258	0.00703668	0.033469	0.0420747	0.00943311	0.039245
ADAP1	0.264686	0.352108	0.327643	0.193336	0.228184	0.0539079	0.110654	0.0613652	0.254522
ADAR	0.829054	0.938449	0.624543	0.631223	0.823752	0.867969	0.525113	0.523176	1.48333
ADARB1	0.0787046	0.0557973	0.0456585	0.0622728	0.0688601	0.0614894	0.0860444	0.137612	0.053261
ADAT1	0.366069	0.300276	0.28256	0.49658	0.445604	0.258295	0.519208	0.488078	0.268077
ADAT2	0.0896234	0.0567945	0.0289524	0.0966921	0.0808383	0.0873597	0.0982413	0.0658292	0.078127
ADCK1	0.225901	0.145583	0.126667	0.0399332	0.0571659	0.118613	0.0921558	0.033676	0.067677
ADCK2	0.149122	0.229669	0.199758	0.202355	0.114105	0.183087	0.327496	0.233064	0.122197
ADCK3	0.146736	0.156596	0.293544	0.174363	0.222251	0.133595	0.225585	0.212705	0.11499
ADCK4	0.121327	0.0786514	0.111113	0.06114	0.0293607	0.0520144	0.0305128	0.0438785	0.111366
ADCY10P1	0.0217382	0.0179201	0	0	0	0.0106009	0.0145548	0	0
ADCY3	0.0945997	0.189872	0.20383	0.13439	0.209587	0.0453642	0.185115	0.0979692	0.0472177
ADCY6	0.176149	0.155606	0.11543	0.0874783	0.0887074	0.0759105	0.0595958	0.0516637	0.390139
ADCY7	0.179181	0.201333	0.167828	0.0315196	0.00360122	0.0869616	0.114848	0.0889405	0.171772
ADCY9	0.0485931	0.0313728	0.0298312	0.00686357	0.0061956	0.0559911	0.0449782	0.00442484	0.10298
ADD1	0.826096	0.783892	1.06284	0.581343	0.461921	0.742052	0.705344	0.745423	1.11675
ADD3	1.24173	1.25477	1.40071	1.04005	1.41865	1.63194	1.30197	1.74906	1.55814
ADH1C	0.0203022	0.00887877	0	0	0	0	0	0	0.0550437
ADH5	0.595409	0.742364	0.88969	0.86131	1.12424	0.93109	0.864767	0.915933	0.460439
ADH5P4	0.00111781	0.00617205	0	0.0399403	0.0149561	0	0	0	0
ADI1	1.41002	1.54273	1.30774	1.54265	1.52432	1.47444	1.62132	1.66087	2.14057
ADIPOR1	0.67987	0.756917	0.839927	0.649862	0.632124	0.797826	0.715524	0.460253	0.796302
ADIPOR2	1.41611	1.32746	0.920261	1.06635	1.21747	0.916138	0.919016	1.18896	0.700171
ADIRF	1.52117	1.21764	1.081	0	0	0.790277	0.442422	0.362062	1.89685
ADIRF-AS1	0.0631949	0.0138987	0.0213568	0.0602473	0.0764321	0.0766424	0.0863312	0.0854448	0.12541
ADK	2.84301	3.14021	3.32859	3.28101	2.96325	2.7574	3.54606	2.81831	2.67774
ADM	0.121153	0.14995	0.351218	0.19343	0.236259	0.299319	0.243488	0.277697	0.365749
ADM2	0.0555257	0.0468288	0	0	0	0.037764	0.0820866	0.103099	0.0352423
ADM5	0.0816846	0.0705326	0.0808302	0.0565694	0.0861912	0.0810182	0.0638336	0.0747744	0
ADNP	0.86517	0.818505	0.67367	0.454247	0.588934	0.714501	0.593203	0.723198	1.00531
ADNP2	0.194787	0.131216	0.196275	0.142421	0.145599	0.0974565	0.260663	0.219209	0.166269
ADO	0.117728	0.191248	0.138064	0.138914	0.0745059	0.14755	0.109555	0.131892	0.097892
ADORA1	0.0395813	0.0186119	0	0.017904	0.00806587	0.0130079	0.0263944	0.0270249	0
ADORA2B	0.417595	0.432377	0.470043	0.548594	0.547019	0.0898275	0.421489	0.293213	0.0409755
ADPGK	0.293776	0.390054	0.339341	0.453845	0.411998	0.409846	0.580594	0.409992	0.348759
ADPRHL1	0.0594935	0.0568483	0.17218	0.0392708	0.118814	0.109424	0.0588157	0.0298411	0.183865
ADPRHL2	0.301045	0.244645	0.304509	0.283193	0.45272	0.343985	0.342319	0.260689	0.276444
ADPRM	0.0511809	0.0611655	0.0471095	0.00685206	0.0860926	0.0734419	0.0584091	0.0586287	0.102892
ADRB2	0.133382	0.0925629	0.0597758	0.119236	0.129673	0.0570334	0.110029	0.0146555	0.0649555
ADRBK1	0.301162	0.40765	0.280817	0.100992	0.119791	0.0820419	0.0890102	0.192526	0.158314
ADRBK2	0	0.0264625	0.0406727	0.014948	0.0137555	0.0284161	0.0528923	0.0407927	0
ADRM1	1.33238	1.4641	1.20127	0.814316	0.833675	0.70287	0.932883	0.791827	0.881133
ADSL	0.784231	0.744873	1.10006	0.882318	0.916095	0.719781	1.03782	1.08688	0.366841
ADSS	2.0888	1.66619	1.88431	1.62603	1.55365	1.20355	1.3301	1.3466	1.38469
ADSSL1	0.0177834	0.0480357	0.0705129	0.0879718	0.01966	0.0409481	0.0235719	0.0571738	0
ADTRP	0.0646183	0.0350772	0.0805489	0.0632151	0.104194	0.0679226	0.060119	0.110048	0.103221
AE000658.27	0.00577868	0.0054752	0.02808	0	0	0	0	0	0
AEBP2	0.547467	0.475729	0.66506	0.430876	0.426745	0.625101	0.474218	0.481202	0.962695
AEN	0.0818247	0.111506	0.0806584	0.29417	0.152432	0.0352306	0.187514	0.21348	0.0464767
AES	1.0199	0.812617	0.693327	0.0801442	0.0603814	0.44201	0.390735	0.407193	0.896959
AF001548.5	0.0199091	0.00409623	0.0171764	0.00283645	0.0482938	0	0	0	0
AF121898.3	0.0248369	0.0322918	0	0.0674471	0.0572047	0.00799372	0	0.0113686	0
AF127577.10	0	0.0114081	0	0	0	0	0	0	0.0308095
AF127936.7	0.157452	0.0839356	0.0126768	0.0844296	0.0956636	0.10838	0.0680775	0.0267642	0.177499
AF131215.2	0.0370427	0.00574953	0	0.0241817	0.0277257	0.0231773	0.0171156	0.0393686	0
AF131215.5	0.00329083	0.0278371	0	0.016639	0.0155185	0.00651981	0.02184	0.0424472	0
AF131215.9	0.0449908	0.0501931	0	0.0194662	0.00506881	0.0932148	0.0270395	0.0626032	0.0697276
AFAP1	0.502962	0.553639	0.323464	0.655074	0.470892	0.472625	0.52173	0.555033	0.659515
AFAP1-AS1	0.677965	0.751626	1.02707	0.492937	0.692412	0.590694	0.654626	0.52743	0.652862
AFAP1L1	0.0935357	0.132216	0.071226	0.271265	0.214358	0.113657	0.265447	0.342194	0.0519429
AFAP1L2	0.333885	0.467685	0.271754	0.298534	0.255095	0.28955	0.372497	0.171881	0.154617
AFF1	0.19796	0.157266	0.0531638	0.150049	0.144394	0.314796	0.225461	0.231512	0.314093
AFF4	0.784565	0.501788	0.513458	0.504437	0.623445	0.730167	0.445659	0.349986	0.920325
AFG3L1P	0.418103	0.507363	0.62135	0.329598	0.212159	0.239033	0.359116	0.262326	0.380238
AFG3L2	2.41615	2.39191	2.48498	2.49479	2.39243	2.11433	3.11344	2.7922	2.22293
AFG3L2P1	0.0180804	0.0102069	0	0	0	0	0	0	0
AFMID	0.0814594	0.128894	0.0723308	0.223015	0.278511	0.175246	0.126206	0.168238	0.0693549
AFP	0.0216056	0.0779838	0.038309	0.0259169	0.0506869	0.0910767	0.0718895	0.0820636	0.0565685
AFTPH	0.783191	1.14811	1.0895	0.449375	0.759956	0.838509	0.563854	0.835956	1.04164
AGA	0.28331	0.19463	0.197561	0.178741	0.150743	0.199467	0.249829	0.23917	0.211649
AGAP1	1.06082	1.31946	1.15436	0.878812	0.798774	0.654397	0.916531	0.744508	1.10999
AGAP2-AS1	0.0198106	0.0202268	0.0412312	0.027065	0.0174593	0.010815	0.00660629	0.0161616	0.0773259
AGAP3	0.330031	0.330589	0.201117	0.217942	0.209588	0.262115	0.212676	0.118866	0.504413
AGAP8	0.0237882	0.0211263	0	0.0204131	0.0397574	0.00666346	0.0146692	0	0
AGBL2	0.0219959	0.0400855	0	0.0541441	0.00928465	0.105022	0.0880188	0.0574542	0.136608
AGBL3	0.0814814	0.00731269	0.0235427	0.00686741	0.0254426	0.0133958	0.01451	0.103908	0
AGBL5	0.302953	0.268852	0.334544	0.17095	0.298408	0.330969	0.289929	0.33508	0.168392
AGFG1	0.92687	0.886969	0.890485	0.480146	0.526657	0.552773	0.712994	0.618491	0.463843
AGFG2	0.144213	0.0850892	0.106269	0.0860212	0.0942743	0.114693	0.0575544	0.0626908	0.21513
AGGF1	0.772425	0.715162	0.641784	0.762033	0.629771	0.927808	0.630462	0.843422	0.616871
AGL	0.653674	0.680018	0.692114	0.52854	0.603385	0.560313	0.535035	0.578062	0.668293
AGMAT	0.0736705	0.068389	0.0590062	0.0738364	0.1679	0.0381069	0.0561589	0.100526	0
AGO1	0.570186	0.369627	0.384831	0.589691	0.732102	0.576879	0.457207	0.460661	0.754932
AGO2	0.372041	0.153745	0.163868	0.251749	0.204344	0.173045	0.18532	0.361163	0.159502
AGO3	0.60132	0.461451	0.42607	0.546763	0.461058	0.592661	0.473817	0.657229	0.982565
AGO4	0.0460778	0.0522064	0.143059	0.0269983	0.138598	0.0957864	0.0564813	0.0286716	0.189065
AGPAT2	1.00009	0.785758	1.42172	0.686772	0.60983	0.648284	0.553801	0.657651	0.716044
AGPAT3	0.330663	0.254429	0.207647	0.219485	0.149714	0.138881	0.161427	0.13412	0.345405
AGPAT5	0.52358	0.607964	0.659388	0.56989	0.506107	0.19239	0.394652	0.445487	0.130116
AGPAT6	0.147164	0.229199	0.148253	0.197284	0.0868988	0.159247	0.121008	0.270679	0.264417
AGPAT9	0.368269	0.461863	0.345681	0.346636	0.432904	0.106116	0.200276	0.266396	0.0979185
AGPS	1.2893	1.31839	1.20423	0.964418	0.967756	0.612212	0.706365	0.847683	0.780036
AGR2	2.62974	0.990107	1.16484	0.0275996	0.0736869	0.0504215	0.0417168	0.0701867	0.230412
AGRN	0.022061	0.00964849	0	0.030435	0.0153051	0.0539738	0.0241647	0.0441391	0.0391188
AGTPBP1	0.182892	0.166608	0.131936	0.163801	0.214681	0.124548	0.124726	0.171272	0.0843295
AGTRAP	0.832003	0.582703	0.52631	0.658145	0.453964	0.643277	0.525135	0.649386	0.600295
AHCTF1	0.40988	0.555445	0.421148	0.519271	0.558353	0.380077	0.466782	0.479163	0.434318
AHCY	1.48978	1.72368	1.4597	1.87118	1.68716	1.42299	1.5908	1.74844	0.997062
AHCYL1	2.37058	2.19521	2.13607	2.543	2.72837	2.40545	2.30841	2.73371	1.93772
AHCYL2	0.105422	0.0456594	0.192945	0.0166452	0.0528739	0.0571707	0.030552	0.112614	0.12981
AHDC1	0.240478	0.175925	0.172161	0.0985952	0.0651072	0.108377	0.0919501	0.0885425	0.142876
AHI1	0.28295	0.463234	0.314019	0.56185	0.426189	0.398912	0.636469	0.66341	0.284141
AHNAK	3.88881	3.96663	3.53219	1.7038	1.94124	4.0544	1.90954	1.59373	5.57879
AHNAK2	0.317206	0.183177	0.15816	0.10662	0.115468	0.775686	0.125387	0.140885	1.23521
AHR	0.615928	0.438774	0.478835	0.18585	0.254703	0.296098	0.262568	0.235128	0.638291
AHRR	0.00425603	0.00894783	0.0253775	0.037144	0.0344328	0.0895004	0.0437278	0.0669396	0.16953
AHSA1	4.41295	4.94289	3.7567	2.5435	2.87753	1.99539	2.16711	2.41498	3.06002
AHSA2	0.525041	0.533206	0.472765	0.339747	0.159196	0.555477	0.494917	0.501183	0.51634
AIDA	0.132601	0.116654	0.191103	0.193942	0.231558	0.151322	0.189707	0.38763	0.136185
AIF1L	0.978021	0.999737	1.27572	0.596554	0.384771	0.640443	0.633171	0.549262	0.963719
AIFM1	1.45308	1.44245	1.63195	1.39446	1.21086	1.18505	1.10327	1.29974	1.22478
AIFM2	0.972619	0.83934	1.18689	0.877067	1.12162	0.681008	0.847626	1.38027	0.988437
AIFM3	0.00965614	0.00507206	0.0313721	0.00664402	0.0198241	0.0238026	0.00550164	0	0
AIG1	0.786474	0.450036	0.297302	0.487703	0.531893	0.97027	0.769382	0.894162	0.740633
AIM1	0.653214	0.605308	0.334086	0.497927	0.406812	0.185507	0.368735	0.360659	0.301151
AIM1L	0.192142	0.074048	0.0922679	0.0328239	0.00758306	0.0706928	0.0499213	0.00821072	0.328917
AIMP1	1.84852	1.47844	1.58434	2.07943	2.18464	2.01606	2.01476	1.7755	1.39977
AIMP1P2	0.00132078	0.00440459	0.0385825	0	0	0	0	0	0
AIMP2	1.1177	1.42506	1.23983	0.450279	0.430479	0.931042	1.39884	1.90633	0.909109
AIP	0.37748	0.596105	0.524371	0.741074	0.797723	0.778074	0.802944	0.719728	0.579759
AJUBA	0.217762	0.206345	0.397535	0.0714978	0.122378	0.381487	0.274569	0.305231	0.716036
AK1	0.191799	0.105651	0.0703126	0.261059	0.322283	0.0788069	0.0565333	0.0641252	0.25323
AK2	1.05428	1.28195	1.32165	1.55371	1.23536	0.795138	1.23233	1.30063	0.781305
AK3	0.619013	0.553905	0.755812	0.620691	0.534909	0.625339	0.595853	0.686627	0.408139
AK3P3	0	0.0119364	0.0289834	0	0.0423785	0.0258209	0.0407555	0.0147489	0
AK4	0.16857	0.180509	0.139967	0.205359	0.085211	0.0409843	0.176892	0.0346002	0.025873
AK7	0	0.0178159	0	0	0	0.0214342	0	0	0
AK9	0.0802053	0.149567	0.104159	0.11172	0.182414	0.171387	0.119554	0.15595	0.0341385
AKAP1	0.403523	0.515203	0.346803	0.830159	0.604896	0.481496	0.510969	0.360965	0.443532
AKAP10	0.309234	0.33032	0.31649	0.188649	0.0938306	0.208773	0.174027	0.231541	0.532735
AKAP11	0.460826	0.497218	0.611403	0.199255	0.326829	0.262361	0.324888	0.278279	0.295611
AKAP12	0.538797	0.702226	0.689318	1.15568	0.672961	0.825179	1.10622	0.780736	0.699194
AKAP13	0.729989	0.557872	0.594976	0.564583	0.295365	0.911787	0.529609	0.541355	0.991135
AKAP14	0.0318009	0.0100804	0.0073996	0	0	0.0144631	0.00176885	0.0175325	0
AKAP17A	0.363416	0.267045	0.370548	0.293409	0.363158	0.276586	0.306271	0.368972	0.444532
AKAP2	0.0116862	0.00390615	0.0171764	0	0	0	0	0	0
AKAP7	0.0702828	0.121239	0.18229	0.0645006	0.0285259	0.0912275	0.112319	0.114972	0.101545
AKAP8	0.605751	0.51788	0.69024	0.545058	0.645051	0.615514	0.545517	0.648105	0.512637
AKAP8L	0.42286	0.261632	0.334634	0.216107	0.2926	0.226599	0.240695	0.45377	0.255352
AKAP9	4.58058	3.76956	3.59146	3.26271	3.59456	5.88099	4.14585	4.22593	6.25487
AKIP1	0.240236	0.25488	0.223699	0.289065	0.179671	0.302798	0.285439	0.23341	0.208366
AKIRIN1	1.04996	1.03217	1.04092	1.60787	1.58202	1.66654	1.27552	1.5661	1.1967
AKIRIN2	0.479768	0.435083	0.567408	0.358185	0.782215	0.635561	0.439218	0.678898	0.316904
AKNA	0.0999918	0.0616831	0.040919	0.0182651	0.0417258	0.00155769	0.026109	0.0178108	0
AKR1A1	0.953616	0.77653	0.846607	0.733949	0.722167	1.27737	0.9342	0.809884	1.15872
AKR1B1	8.37173	6.74289	7.07282	8.15685	7.51948	8.00956	8.06836	7.52255	8.55689
AKR1B10	3.89763	3.99443	3.43705	2.02492	2.15122	2.37386	1.94753	1.55951	2.71437
AKR1B10P1	0.0524839	0.0675677	0.0462409	0.0336942	0.0343508	0	0.00176429	0	0.268566
AKR1B15	0.035893	0.00661641	0	0.021603	0	0.0182915	0.0161359	0	0.0268223
AKR1B1P7	0.0436259	0.00810788	0	0	0	0	0	0	0.024657
AKR7A2	0.774615	0.937784	0.685	0.780191	0.749873	0.644075	0.937966	0.936791	0.541042
AKR7L	0.0400833	0.00282288	0	0.0248124	0.0141752	0	0	0	0
AKT1	0.539074	0.510006	0.545409	0.251501	0.308553	0.244051	0.39316	0.429165	0.318881
AKT1S1	0.528031	0.669789	0.648414	0.191498	0.144804	0.148051	0.201	0.195499	0.523823
AKT2	0.419523	0.610366	0.583293	0.253938	0.362449	0.259721	0.343968	0.298845	0.66772
AKT3	0.464737	0.670826	0.535824	0.428608	0.317759	0.396151	0.471915	0.518099	0.700063
AKT3-IT1	0.0047282	0.0062931	0.0435117	0.0230506	0.0214231	0	0	0	0
AKTIP	0.183318	0.106505	0.111769	0.183534	0.106806	0.245871	0.248761	0.158651	0.12797
AL022237.3	0.0173369	0.0285291	0	0.0365576	0.0064504	0	0	0	0.0344309
AL035610.1	0.0632698	0.0615453	0.0448209	0.0408483	0.0758937	0.095629	0.0575361	0.0718675	0.0978862
AL121657.4	0.108078	0.111955	0.284922	0	0	0	0	0	0.140108
AL136419.6	0.00303702	0.0025505	0.0256911	0.0390263	0.0631255	0.0314499	0.0446414	0.0704871	0
AL138764.1	0	0.0199341	0	0.00581921	0.00203037	0	0	0	0
AL139099.1	0	0.0167398	0.0258261	0.032279	0.020786	0.015508	0.0449977	0.0244028	0
AL160471.6	0.0159249	0.00282288	0.0213568	0.0137003	0.0528273	0.0142588	0.0117568	0	0.0506792
AL161915.1	0	0.0361894	0	0	0	0	0	0	0
AL162759.1	0.0402808	0.00318761	0	0	0	0.0558845	0.03092	0.022724	0.0176835
AL353147.1	0.0401253	0.0723667	0	0	0	0	0.000882146	0	0.113742
AL354822.1	0.0273861	0.0273739	0	0	0	0.0410761	0.0166035	0.0164708	0.0455703
AL356585.2	0	0.00831678	0	0.00435962	0.0181121	0	0	0	0
AL357673.1	0.00543013	0.0143851	0	0.0187784	0.00925273	0	0.012455	0.045208	0
AL358781.1	0.00944999	0.0155251	0	0	0	0	0	0	0.104047
AL441883.1	0.0429764	0.012912	0.0502509	0.229876	0.353813	0.0186086	0.00898267	0.025936	0.019043
AL450992.2	0.00908219	0.011495	0	0	0	0	0	0	0
AL589743.1	0.00263948	0.0298468	0.0432432	0.0680101	0.00436213	0.0352318	0.0121418	0	0.0746999
AL590762.11	0.0589636	0.0336291	0.0490509	0.0171987	0	0.0050089	0	0	0.0529127
AL590762.6	0.116391	0.0392995	0.0723799	0.152824	0.137419	0.021081	0.00926695	0.0447666	0.185083
AL591479.1	0.0186323	0.00611527	0	0	0	0.0138388	0	0.0134745	0
AL592183.1	0.234722	0.20573	0.0813869	0.372744	0.365014	0.362473	0.294207	0.390731	0.478014
AL627309.1	0.0672887	0.0929707	0.0136397	0.0479716	0.0167274	0.0418073	0.0371505	0.0169322	0.125929
ALAD	0.243302	0.175086	0.120923	0.0854535	0.150624	0.237902	0.118906	0.0941745	0.466798
ALAS1	0.687658	0.517072	0.653851	0.603446	0.826447	0.55799	0.447403	0.506184	0.4715
ALCAM	4.68962	4.35664	4.17458	2.42039	2.45811	3.27697	2.0119	2.42575	5.75334
ALDH16A1	0.418766	0.457031	0.405073	0.214635	0.210585	0.175963	0.290827	0.395656	0.206709
ALDH18A1	0.18005	0.252998	0.17271	0.170893	0.187263	0.161703	0.268941	0.164653	0.32955
ALDH1A1	0	0.0256292	0	0	0	0.00961898	0.007773	0	0
ALDH1A3	4.0418	3.54065	2.90301	3.16737	3.28536	6.21471	3.66005	4.10363	10.6383
ALDH1B1	0.0646427	0.046863	0.13484	0.126752	0.167704	0.0698315	0.0797737	0.189611	0.116057
ALDH1L1	0.217474	0.277102	0.320907	0.061969	0.11206	0.107844	0.0942605	0.139225	0.242668
ALDH1L2	0.0251533	0.010521	0	0	0	0.00587776	0.0308088	0.054738	0
ALDH2	0.26515	0.185706	0.350324	0.296533	0.473653	0.371814	0.537856	0.384525	0.347332
ALDH3A1	6.63207	6.48736	6.63972	3.15483	3.32747	6.12255	3.72336	3.70555	12.1372
ALDH3A2	1.83738	2.14659	2.32566	2.14125	1.81076	2.41076	1.81774	2.12915	2.4528
ALDH3B1	0.768719	0.605844	0.626066	0.434406	0.350019	0.989044	0.527201	0.397721	1.31602
ALDH3B2	0.00838653	0.00593307	0	0	0	0.058217	0.00909591	0	0
ALDH4A1	0.0640395	0.0423569	0.0787139	0.0100698	0.0503514	0.0725984	0.0585438	0.0569448	0.1204
ALDH5A1	0.134128	0.265792	0.31679	0.198279	0.0533315	0.179122	0.122056	0.105601	0.293481
ALDH6A1	0.397558	0.567403	0.533743	0.186535	0.112022	0.636918	0.229149	0.340036	0.922352
ALDH7A1	0.858825	0.998815	1.12418	0.845937	0.974004	1.12295	1.25707	1.03086	1.41439
ALDH7A1P1	0.0493874	0.0242185	0	0.06153	0.0426261	0.00729312	0	0.0802128	0.100288
ALDH9A1	0.645512	0.649209	0.558486	0.82758	1.04747	0.55996	0.867853	0.728787	0.409492
ALDOA	17.9462	17.4559	18.3841	10.9654	10.0671	8.52585	9.20595	8.16213	9.44219
ALDOC	0.0401707	0.110969	0.139637	0.025794	0.0101041	0.113427	0.0131688	0.0165056	0.075936
ALG1	0.24788	0.415302	0.213753	0.0814083	0.0362672	0.262856	0.270596	0.296886	0.233131
ALG10	0.0391896	0.0494691	0.0811147	0.0128359	0.0763139	0.0153332	0.0678567	0.0310886	0
ALG10B	0.0193333	0.00970181	0.0263678	0.0193424	0.00900842	0	0.0217436	0	0.0290152
ALG11	0.0768601	0.140625	0.0924995	0.0852956	0.0193544	0.0660315	0.0579247	0.113488	0.0892665
ALG12	0.187311	0.184639	0.182888	0.0149554	0.0110421	0.0646061	0.0293054	0.0463319	0.223552
ALG13	0.632028	0.648005	0.589729	0.984589	0.740055	0.667267	0.761528	0.634119	0.427924
ALG14	0.0827909	0.201186	0.169663	0.231331	0.308757	0.176085	0.166249	0.124265	0.0767337
ALG1L	0.0250572	0.00290276	0	0	0	0.0152296	0.0278634	0.0379261	0.0349351
ALG2	0.295398	0.274027	0.415978	0.293592	0.419412	0.467669	0.239781	0.3705	0.34924
ALG3	0.601223	0.78122	0.838853	1.08283	0.925993	0.774667	0.829884	0.962817	0.988501
ALG5	0.317388	0.434961	0.373151	0.498679	0.396993	0.334461	0.418998	0.283254	0.529249
ALG6	0.280296	0.167548	0.132105	0.156564	0.124917	0.147243	0.163371	0.244592	0.230526
ALG8	0.526708	0.576166	0.696443	0.675189	0.567577	0.505767	0.625847	0.655897	0.473731
ALKBH1	0.23549	0.186357	0.155981	0.0684791	0.167293	0.121525	0.109148	0.0996787	0.131697
ALKBH2	0.0842668	0.202319	0.177544	0.20624	0.345549	0.219776	0.36278	0.313535	0.147512
ALKBH3	0.233546	0.323178	0.328984	0.398839	0.588058	0.385131	0.387911	0.522887	0.398953
ALKBH4	0.0964617	0.0502142	0.0171764	0.169013	0.135859	0.203226	0.248186	0.272513	0.144713
ALKBH5	0.780227	0.879025	0.856774	0.842154	0.931722	0.743213	0.665746	0.829312	0.731355
ALKBH6	0.484534	0.309142	0.433611	0.286556	0.117688	0.111669	0.236058	0.108192	0.286567
ALKBH7	0.629324	0.537594	0.45738	0.576294	0.598005	1.11077	0.689385	0.862934	0.667382
ALKBH8	0.077101	0.0780916	0.103878	0.112361	0.151233	0.0396237	0.0479299	0.127961	0.0428576
ALMS1	0.0901277	0.225554	0.204249	0.142438	0.119275	0.102107	0.0932101	0.0695464	0.225244
ALMS1-IT1	0.0399339	0.0425051	0.0223364	0.0654465	0.0341378	0.0161345	0.0684094	0	0
ALPK1	0.126238	0.138707	0.15122	0.0806303	0.192228	0.203567	0.0416707	0.230573	0.361193
ALPK3	0.0197725	0.0560001	0.0480276	0.0250578	0	0.0350873	0.029544	0.0223598	0.0596718
ALPP	0.118361	0.0704137	0.123183	0.163777	0.102774	1.39588	0.460061	0.536398	2.1866
ALS2	0.191262	0.15556	0.146871	0.163181	0.150305	0.107559	0.158439	0.122266	0.162279
ALS2CL	0.323168	0.281264	0.320562	0.223999	0.210335	0.321589	0.316986	0.294905	0.66624
ALS2CR12	0.00745205	0.0175582	0	0	0	0	0	0	0
ALYREF	0.755179	1.14907	1.03653	0.575184	0.403379	0.309851	0.457066	0.516219	0.346312
AMACR	0.0148863	0.0411931	0.0491848	0.0344551	0.043602	0.0185636	0.0524526	0	0.0846517
AMBRA1	0.193422	0.071844	0.0977608	0.0790318	0.0311032	0.0386021	0.125368	0.0227328	0.366697
AMD1	1.31634	1.38538	1.24696	1.64439	1.57964	0.653119	1.39431	1.09083	0.748847
AMDHD1	0.0257083	0.0125986	0	0.00954778	0	0.00736484	0.0360773	0.0243057	0
AMDHD2	0.242739	0.211041	0.054923	0.0412392	0.0352887	0.0792469	0.148157	0.0244906	0.217917
AMER1	0.0380598	0.0672834	0.0504236	0.0347133	0.0454091	0.0309379	0.0588127	0.0680629	0
AMFR	0.444088	0.340539	0.430596	0.253032	0.279805	0.375928	0.322463	0.257712	0.449493
AMH	0.033872	0.00611527	0	0.033029	0.00806587	0.00305206	0.00394571	0.0103614	0
AMIGO1	0.0540905	0	0	0.00199121	0.0196438	0.0361838	0.030396	0.00703702	0
AMIGO2	0.950633	1.05625	1.20155	0.997757	0.729902	0.731781	1.26295	0.769981	0.39137
AMMECR1	0.630299	0.787637	0.827668	0.653713	0.477379	0.771761	0.697357	0.741095	0.670554
AMMECR1L	0.313283	0.322382	0.18676	0.167609	0.30886	0.357667	0.216327	0.255676	0.290776
AMN	0.177018	0.113969	0.0302824	0	0	0.0107372	0.00734085	0.009811	0.195173
AMN1	0.0646094	0.154778	0.081613	0.0157357	0.0441114	0.0657798	0.0623764	0.0556128	0.087275
AMOT	0.330302	0.338871	0.722875	0.205724	0.110069	0.308868	0.132792	0.154625	0.334804
AMOTL1	0.425721	0.4675	0.302158	0.40836	0.336932	0.434455	0.405662	0.402038	0.942943
AMOTL2	0.792877	0.632973	0.52117	0.628978	0.298328	1.05068	0.658114	0.629683	1.31718
AMPD2	0.142036	0.137686	0.158858	0.139372	0.246454	0.198441	0.143347	0.258656	0.221614
AMPD3	0.162809	0.108883	0.0176187	0.07703	0.0263505	0.0427803	0.0782881	0.0799063	0.0453465
AMT	0.0613186	0.0540169	0.0145346	0	0	0.041643	0	0.0108991	0.0798704
AMY2B	0.00167963	0	0.0552086	0.0147045	0.0467749	0	0	0.00279018	0.0295765
AMZ2P1	0.0316092	0.0538524	0.0494096	0.0931341	0.193227	0.136982	0.141107	0.174525	0.035924
ANAPC1	0.0622102	0.1062	0.200408	0.149946	0.127424	0.0618316	0.133626	0.194601	0.0920255
ANAPC10	0.196758	0.156269	0.175924	0.294479	0.287871	0.25109	0.11766	0.185308	0.212865
ANAPC11	3.06434	3.79176	3.59797	4.38917	5.47618	4.6507	5.29983	5.68941	2.38131
ANAPC13	0.965774	0.754333	0.616348	1.13876	0.802793	1.08878	1.02289	0.701456	0.762951
ANAPC15	0.844106	1.00758	0.798704	0.116853	0.066681	0.678574	0.879777	1.09266	0.589763
ANAPC16	3.39996	2.937	3.25484	2.62857	2.78651	3.76914	3.37951	3.62142	3.31861
ANAPC2	0.200099	0.134126	0.0582156	0.00396022	0.0510521	0.0459709	0.051093	0.0665647	0.407964
ANAPC4	0.392265	0.293415	0.349599	0.231462	0.166831	0.244932	0.279331	0.246304	0.355685
ANAPC7	0.458524	0.507279	0.647643	0.573774	0.436702	0.413106	0.581474	0.708035	0.234149
ANG	0.0275594	0.00832611	0	0.00984725	0.0210241	0.00627876	0.00350061	0.00991938	0.0211687
ANGEL1	0.103331	0.231961	0.08284	0.172458	0.0840057	0.0427751	0.0784648	0.048247	0.0964887
ANGEL2	0.207208	0.295237	0.220704	0.206639	0.276321	0.245124	0.304613	0.365203	0.412057
ANGPT1	0.260171	0.282839	0.127493	0.158088	0.303006	0.133597	0.228466	0.22517	0.0996402
ANK3	0.354311	0.368484	0.542818	0.327465	0.342652	0.40153	0.385037	0.377971	0.454096
ANKAR	0.0393663	0.0421469	0	0.0599497	0.0398278	0.0351155	0.0314423	0.0847439	0.0650043
ANKDD1A	0.0785632	0.0580275	0	0.135591	0.18615	0.185163	0.0615695	0.125072	0.124171
ANKEF1	0.100313	0.121657	0.108275	0.0897773	0.110422	0.108622	0.0674167	0.114568	0.109694
ANKFY1	0.297849	0.338564	0.402003	0.372387	0.321074	0.369916	0.290921	0.596731	0.322671
ANKH	0.265194	0.368882	0.195526	0.302019	0.362099	0.257545	0.260621	0.295333	0.47375
ANKHD1	0.10266	0.12758	0.0757834	0.210094	0.178267	0.0587613	0.0788668	0.0681309	0.150301
ANKIB1	1.87503	1.70535	1.75354	1.47777	1.71432	1.69631	1.77108	1.69183	1.62814
ANKLE2	0.913952	1.17211	1.16768	1.11672	0.71837	1.40319	1.35359	0.961334	1.14692
ANKMY1	0.223978	0.159903	0.0396833	0.190015	0.0939792	0.168582	0.218547	0.140165	0.210273
ANKMY2	0.485809	0.39613	0.225951	0.199203	0.199757	0.423556	0.25871	0.263168	0.424235
ANKRA2	0.156111	0.150143	0.2269	0.0929587	0.149456	0.223607	0.18352	0.198628	0.398664
ANKRD1	0.625723	0.720707	0.61313	0.832563	0.333479	0.63365	1.11094	0.427969	0.025969
ANKRD10	0.597563	0.523753	0.318538	0.593498	0.372312	0.703997	0.572677	0.436745	0.862488
ANKRD10-IT1	0.123213	0.0871196	0.28231	0.131297	0.0512868	0.147083	0.142831	0.138943	0.332095
ANKRD11	4.23032	3.81941	3.5703	3.85845	3.69992	3.59704	5.25435	6.21679	3.47258
ANKRD12	1.31762	1.70587	2.31644	1.6148	1.75711	2.53493	2.11199	2.13297	2.53204
ANKRD13A	0.285287	0.435199	0.181869	0.377611	0.286367	0.769368	0.32134	0.417837	1.5569
ANKRD13B	0.0309005	0.0955682	0.0918447	0.0242802	0.0708009	0.0573228	0.0650127	0.0846591	0.0390351
ANKRD13C	0.420608	0.380512	0.255088	0.243406	0.30807	0.412555	0.479767	0.33702	0.427126
ANKRD13D	0.422506	0.336602	0.232382	0.233204	0.324044	0.219612	0.164837	0.253378	0.474453
ANKRD16	0.086791	0.0578321	0.00667334	0.0754811	0.0404356	0.0429238	0.0811918	0.0420274	0.0545991
ANKRD17	0.833576	0.678349	0.544633	0.754014	0.513982	0.741551	0.701908	0.724377	1.07537
ANKRD18B	0.075676	0.131587	0.0674227	0.165399	0.0986439	0.0406303	0.192233	0.0679943	0.0807045
ANKRD18CP	0.00609621	0.0385623	0	0	0	0	0.0208242	0	0
ANKRD18DP	0.0272186	0.0501882	0.0421968	0.00704305	0.0178157	0	0	0	0
ANKRD19P	0.000847237	0.0389727	0.0328396	0.0219145	0.0697361	0.00383065	0	0	0.0279511
ANKRD2	0.0821738	0.0587888	0.219882	0.0319453	0.0450275	0.0616074	0.101735	0.0293252	0.120005
ANKRD20A5P	0.229028	0.176626	0.0928339	0.102431	0.0352811	0.0861137	0.0950385	0.086767	0.107339
ANKRD22	0.305427	0.259127	0.141774	0.363051	0.240923	0.0481136	0.205528	0.0998861	0.166022
ANKRD23	0.0179932	0.0452079	0.0218488	0.012537	0.0178649	0.0173687	0	0	0
ANKRD26	1.15654	1.23936	0.904163	1.07218	0.954482	1.31697	1.18332	1.02878	0.86565
ANKRD27	0.351692	0.382633	0.451987	0.207809	0.210797	0.171557	0.196725	0.220155	0.236281
ANKRD28	0.696478	0.568453	0.584524	0.407671	0.49284	0.300032	0.322169	0.418469	0.517822
ANKRD29	0.0815371	0.0656363	0.06501	0.0300743	0.0291416	0.0722113	0.0393695	0.0399423	0.0799909
ANKRD32	0.316115	0.519136	0.299004	0.565958	0.486474	0.235418	0.53054	0.447914	0.142899
ANKRD36	0.136178	0.0469077	0.0392374	0.133167	0.0953107	0.0599417	0.113221	0.0841617	0.0226815
ANKRD36B	0.0527478	0.0224956	0.0302824	0.0895917	0.0276275	0.0593919	0.0719006	0.0598097	0.0277923
ANKRD36BP1	0.108922	0.0798581	0.0362195	0.00583984	0	0.219897	0.236974	0.0901061	0.118168
ANKRD36BP2	0.0100784	0.00509682	0.010381	0	0	0	0	0	0
ANKRD36C	0.193591	0.204292	0.229076	0.14453	0.0868219	0.137172	0.151659	0.140664	0
ANKRD37	0.0267738	0.0559456	0.0073996	0.0215664	0.0455183	0.0983363	0.0329262	0.0194215	0.207817
ANKRD39	0.336863	0.261114	0.111499	0.351116	0.246373	0.335574	0.318997	0.259545	0.286773
ANKRD40	0.338351	0.186213	0.171345	0.19901	0.16808	0.170875	0.171112	0.221403	0.197775
ANKRD42	0.103248	0.0768058	0.111934	0.110434	0.224933	0.106812	0.0764083	0.0809631	0.170906
ANKRD44	0.0717707	0	0	0.0125406	0.0115351	0	0	0	0
ANKRD46	0.100752	0.0733712	0.176342	0.0861679	0.0803899	0.0696164	0.0559863	0.0572085	0.0486868
ANKRD49	0.324926	0.302305	0.360062	0.409979	0.314061	0.395772	0.358823	0.287081	0.294675
ANKRD50	0.354329	0.284245	0.198584	0.198411	0.207475	0.173827	0.153008	0.211766	0.324317
ANKRD52	0.236287	0.309315	0.18496	0.181586	0.111099	0.13962	0.160301	0.0685714	0.1638
ANKRD54	0.279548	0.286698	0.332184	0.249561	0.310055	0.251269	0.203632	0.226479	0.348294
ANKRD65	0.111773	0.0309628	0.127363	0.0524655	0.12565	0.0967364	0.101163	0.132818	0.0886241
ANKRD7	0	0.0178869	0	0	0	0.0543833	0.0233729	0.0140526	0
ANKRD9	0.256184	0.195726	0.0855802	0.102419	0.00278707	0.0387276	0.0619214	0.034163	0.154699
ANKS1A	0.221206	0.188202	0.303822	0.224101	0.336107	0.168018	0.170784	0.143831	0.158445
ANKS3	0.163327	0.121165	0.0442695	0.197437	0.176789	0.135617	0.113953	0.246506	0.248474
ANKS6	0.302603	0.337768	0.447786	0.32339	0.298383	0.23153	0.251737	0.205392	0.518013
ANKZF1	0.378026	0.256935	0.235728	0.299008	0.213531	0.469963	0.312984	0.332923	0.33066
ANLN	1.0451	4.60389	5.55821	1.15825	3.13622	0.1021	1.63942	3.4554	0.177566
ANO1	0.685353	0.831211	0.487587	0.382081	0.376268	0.0159215	0.121194	0.121722	0.0329067
ANO1-AS1	0.00381709	0.00219211	0	0	0	0	0	0	0
ANO10	0.288662	0.278219	0.267212	0.166612	0.149203	0.182696	0.124297	0.163796	0.204888
ANO6	0.535538	0.419649	0.464236	0.497893	0.462702	0.982189	0.656058	0.487744	1.31038
ANO7	0.0490134	0.0289915	0.0153171	0.0553656	0.0267702	0.0185717	0.044205	0.0116361	0
ANO7P1	0.0102918	0.0207963	0	0	0	0	0	0	0.125171
ANO8	0.0594239	0.0169724	0.110385	0.0284282	0.00853519	0	0	0	0.0840959
ANO9	0.0295364	0.0826992	0	0.0678824	0.0159012	0.118193	0.0479009	0.0478375	0.209074
ANP32A	2.96738	2.62044	2.46858	2.83326	3.54374	2.06539	2.6622	2.55872	2.22783
ANP32AP1	0.0465425	0.0416041	0.0360601	0.0660174	0.0390289	0.00633452	0	0	0.0837696
ANP32B	6.94376	8.67862	8.53022	9.64014	11.1121	6.03684	9.90391	11.317	4.44209
ANP32BP1	0.0905002	0.0498484	0.00871558	0.250391	0.276872	0.0528382	0.0540042	0.183136	0.256991
ANP32BP3	0.0128422	0.00894609	0.0223364	0.0803419	0.00796655	0	0.0247947	0	0.0207319
ANP32C	0.0231742	0.00550903	0	0.0389414	0.0822374	0.00383065	0	0	0.0416859
ANPEP	0.752297	0.406874	0.509644	0.400535	0.513154	0.132392	0.18928	0.220356	0.281397
ANTXR1	0.280044	0.22697	0.172565	0.299669	0.427516	0.488198	0.333387	0.508299	0.467875
ANTXR2	0.0305682	0.0297648	0.0456349	0.00278711	0.0377467	0.0123629	0.00818909	0.00789141	0
ANXA1	7.69742	6.69918	7.56188	2.84117	3.16261	2.48018	2.39311	3.12854	4.37938
ANXA10	0.0503116	0.0766373	0.0271628	0.0694647	0.108794	0.0202684	0.0404578	0.100667	0.0709013
ANXA11	2.40464	1.98822	1.89341	1.58622	1.60258	2.66954	1.73645	1.46929	2.96217
ANXA2	19.6749	17.4462	18.3111	21.0786	20.5891	28.0181	22.6087	22.9138	23.6241
ANXA2P1	0.0353198	0.0109289	0.013304	0.0704539	0.0283982	0	0	0	0.0465687
ANXA2P2	0.315653	0.235855	0.256393	1.00461	0.949954	0.315822	0.282032	0.313682	1.77093
ANXA2P3	0.0333088	0.0314363	0.0434518	0.0721806	0.0586771	0.0365355	0.0237399	0.0170622	0.305499
ANXA2R	0.00337857	0.0117465	0.0314268	0.00637446	0.0197039	0.0409373	0.0426961	0	0.0337408
ANXA3	1.51887	1.40971	1.57175	1.6636	1.89443	2.68247	1.8866	2.35521	2.3334
ANXA4	0.745238	0.632405	0.471836	0.430629	0.562711	0.986728	0.428744	0.359941	1.4833
ANXA5	5.73639	5.64837	5.78002	4.26068	4.64934	2.78383	3.65725	3.80213	2.32489
ANXA6	0.069443	0.0937545	0.0802369	0.0664143	0.0990066	0.138161	0.102688	0.113126	0.254474
ANXA7	1.3859	1.43177	1.90712	1.42069	1.90591	1.33086	1.53637	2.0172	1.06046
ANXA9	0.0623028	0.0402882	0.0496758	0.00482476	0.00973835	0.0982741	0.0748458	0.018813	0.232308
AOC1	0.0946306	0.036144	0.0353064	0.00883991	0.00278707	0.0353512	0.000882146	0	0.0494409
AOC2	0.0380922	0.00407264	0	0	0	0	0	0	0
AOX1	0.00223562	0.0824865	0.078401	0.11099	0.0607258	0.124847	0.0417692	0.0548021	0.0243762
AP000240.9	0.00377602	0.00436403	0.0322904	0	0	0	0	0	0
AP000251.3	0.00760033	0.0591456	0	0.0435501	0	0	0.0222525	0.00943311	0
AP000254.8	0.0149374	0	0.0577997	0	0	0	0	0	0
AP000281.1	0.0933811	0.0877785	0.215187	0.0442173	0.043349	0.0138728	0.0175535	0.0121918	0.215357
AP000343.1	0.0100212	0.0428186	0.0659808	0	0	0	0	0	0.0453493
AP000347.2	0.15802	0.0716179	0.0842086	0.0510241	0.0349737	0.0491103	0.0507209	0.0203272	0
AP000350.4	0.0267577	0.0496641	0.0633927	0	0	0.135954	0.0571296	0.0139918	0.3361
AP000350.6	0.00337857	0.00787766	0	0	0	0	0	0	0
AP000354.2	0.0747761	0.214675	0.17985	0.128865	0.195044	0.0468529	0.0435319	0.00810694	0.288057
AP000361.2	0.0459031	0.0191618	0.0530415	0.0232994	0.0057823	0	0	0	0.0653882
AP000442.1	0.0201089	0.0129499	0	0	0	0	0.0156031	0.0219374	0
AP000487.5	0.0217242	0.0181698	0	0.104223	0.0989678	0.0165277	0.0412272	0.0370797	0.0350449
AP000525.9	0.024336	0.0081376	0	0.0497637	0.0357185	0.0231073	0.0328453	0.0768087	0.04617
AP000568.2	0.00132078	0.0194197	0	0.0290299	0.0133822	0	0	0	0
AP000580.1	0.00984824	0.0207349	0	0.0474611	0.0594169	0	0	0	0
AP000662.9	0.00769822	0.00570249	0	0.0207641	0.00677105	0	0	0	0
AP000704.5	0.02242	0.00176564	0	0	0	0.00479346	0.00350061	0.00648879	0
AP000769.1	0.462328	0.560639	0.466785	0.902669	1.28371	1.03561	0.443284	0.577348	0.863152
AP000797.1	0.029741	0.0277952	0.0911841	0.0159679	0.0141907	0	0.00986481	0	0.118119
AP000936.1	0	0.0241657	0.0258385	0	0.0468496	0.0160856	0.00176885	0	0
AP001007.1	0.124493	0.091919	0.0586849	0.0272943	0.0914318	0.0189771	0.00835607	0	0.0495784
AP001062.7	0.0285221	0.0197997	0.0357737	0.0196472	0.00463738	0.0464213	0.017383	0	0.03517
AP001187.11	0.0127383	0.00707727	0	0	0	0	0	0	0
AP001258.4	0.0307672	0.0174207	0.185153	0.0864792	0.0627186	0.0647309	0.122957	0.0103608	0.0583231
AP001347.6	0.0237115	0.00842037	0	0.00630131	0.00989402	0.0145111	0.0800243	0.0161215	0
AP001362.1	0	0.00500672	0	0	0	0	0	0	0
AP001372.2	0.0748554	0.161737	0.151008	0.10364	0.0863822	0.189722	0.174281	0.13542	0.091506
AP001437.1	0.00340438	0.00638552	0.0284645	0	0	0	0	0	0
AP001462.6	0.00132078	0.0144781	0	0	0	0.0369484	0.0492621	0.0426242	0
AP001596.6	0.014704	0.0025505	0	0.0119539	0.00399822	0.0265227	0	0.00627409	0
AP001628.6	0.0145157	0.00390615	0.0227596	0	0	0.0249928	0.0147993	0.00581807	0
AP001816.1	0.0661903	0.12024	0.328954	0.0804463	0.0756574	0.102994	0.0726338	0.123594	0.0813137
AP002381.2	0.00599922	0.00797223	0.0519396	0.041132	0.0787764	0	0.0048481	0.030284	0.0326564
AP003068.18	0.0178252	0.0236839	0.0863553	0.00970109	0.0640912	0.0359968	0.0244347	0.056078	0.0776539
AP003068.23	0.0254905	0.0080946	0.0715979	0.0341753	0.0147951	0.0521702	0	0.0349207	0.0206183
AP003733.1	0.00906987	0.0189966	0	0	0	0.0307964	0.0161086	0.028741	0.0295771
AP004290.1	0.0192776	0.00657876	0	0	0	0	0	0	0
AP006621.5	0.101029	0.0758307	0.0542888	0.17186	0.137381	0.150572	0.117232	0.155489	0.0798209
AP1AR	0.868817	0.726408	0.485788	0.433358	0.606849	0.481122	0.476653	0.447381	0.475891
AP1B1	0.357796	0.468534	0.548417	0.263336	0.268189	0.196566	0.22463	0.342	0.396896
AP1G1	0.291718	0.367979	0.702641	0.286728	0.238399	0.359517	0.254379	0.280979	0.264108
AP1G2	0.172749	0.289285	0.167149	0.0319297	0.0129761	0.281865	0.237956	0.240481	0.291211
AP1M1	0.121874	0.262094	0.224798	0.218681	0.25136	0.157805	0.284079	0.304219	0.0707646
AP1M2	1.01484	1.07629	1.03657	0.907792	0.706867	1.02701	0.72119	0.712907	1.07027
AP1S1	1.16678	1.14458	1.01654	0.476642	0.504519	0.397773	0.34591	0.502759	1.36201
AP1S2	0.396774	0.394524	0.522278	0.529808	0.452987	0.160972	0.221902	0.302108	0.0997075
AP1S3	1.46669	1.35845	0.95769	1.59658	1.35051	1.60674	1.34649	1.19982	1.37361
AP2A1	0.468082	0.510894	0.454756	0.190324	0.0676392	0.212782	0.202494	0.247927	0.62666
AP2A2	0.372445	0.2747	0.213899	0.17898	0.0937443	0.144275	0.195235	0.11483	0.218876
AP2M1	3.98439	3.70301	3.50327	3.89781	3.42038	3.52199	3.50596	3.32761	2.73262
AP2S1	4.9619	5.70639	5.67374	4.66545	4.72552	3.3704	5.05463	4.45881	3.51372
AP3B1	0.823625	1.02505	1.21615	1.05433	0.856612	1.0949	1.10129	1.0165	1.38129
AP3D1	1.11064	0.967227	0.945334	1.13165	1.38619	1.22573	1.04974	0.992418	0.865534
AP3M1	0.569289	0.519072	0.485267	0.494537	0.362798	0.313332	0.444078	0.334021	0.477853
AP3M2	0.18601	0.26474	0.170254	0.284828	0.262108	0.0963812	0.165157	0.310132	0.054871
AP3S1	0.43167	0.467359	0.437902	0.702821	0.822674	0.554621	0.624001	0.59785	0.68473
AP3S2	0.180929	0.0978754	0.230068	0.320259	0.110791	0.123436	0.107381	0.0653794	0.15794
AP4B1	0.0565727	0.0623898	0.120471	0.0379789	0.0766865	0.0808488	0.0366717	0.0815734	0.0703924
AP4E1	0.0553661	0.0955729	0.217076	0.0643531	0.0896485	0.138688	0.108115	0.132402	0.301118
AP4M1	0.0720324	0.0770636	0.0253775	0.173614	0.10984	0.22834	0.216781	0.165263	0.154082
AP4S1	0.00440122	0.04683	0.0275505	0.0140811	0.00637998	0.0328789	0.016366	0	0
AP5B1	0.036761	0.0217592	0	0.0440054	0.0688897	0.0448749	0.0469836	0.0679033	0.0446922
AP5M1	0.244714	0.189263	0.210148	0.319351	0.152146	0.187681	0.214293	0.280173	0.287088
AP5S1	0.163114	0.244795	0.181236	0.327765	0.302018	0.235796	0.217457	0.314661	0.190465
AP5Z1	0.24937	0.207483	0.239337	0.25409	0.102942	0.240344	0.229561	0.0999881	0.410913
APAF1	0.183683	0.261001	0.111074	0.0766586	0.114091	0.159484	0.165983	0.133347	0.18805
APBA3	0.0936925	0.0447102	0.10415	0.0379204	0.0666618	0.0814599	0.114682	0.1114	0.100429
APBB2	0.190718	0.175655	0.14151	0.304595	0.155881	0.297841	0.326843	0.127308	0.163598
APBB3	0.0456593	0.0372245	0.0374855	0.0191084	0.0253266	0.0525659	0.0397036	0.00829881	0.183044
APC	0.351862	0.308983	0.27818	0.405284	0.341604	0.405535	0.528479	0.496792	0.491465
APCDD1L	0.00992943	0.00907597	0	0.0139289	0.0120172	0.00975741	0.0186971	0.0352965	0
APCDD1L-AS1	0.0792368	0.120714	0.0945532	0.0868808	0.0251741	0.0485758	0.0619894	0.0758061	0.0558355
APEH	0.473645	0.694486	0.5975	0.307289	0.259347	0.346515	0.483332	0.288584	0.359154
APEX1	1.61035	1.46229	1.73042	1.08857	1.29198	1.64344	1.17147	1.21358	1.6358
APEX2	0.527201	0.70616	0.257923	0.720582	0.511996	0.420824	0.503616	0.356675	0.405718
APH1B	0.0541766	0.0299271	0	0.0626728	0.057494	0.136606	0.119786	0.0712296	0.0717439
API5	0.893121	0.70363	0.628174	0.58383	0.613584	0.476073	0.601333	0.482323	0.670071
APIP	0.524989	0.506925	0.574621	0.485339	0.359069	0.480909	0.49198	0.559415	0.284604
APITD1	0.322202	0.748638	0.739428	0.483631	0.646328	0.366671	0.699653	0.607412	0.352235
APLF	0.0113999	0.0482262	0	0.00978147	0.0963578	0.0483491	0.0551479	0.231752	0.0769143
APLP2	4.99574	4.51593	4.09613	3.57151	3.36487	5.00407	4.51243	4.46512	5.97404
APMAP	0.937241	1.17673	1.22317	1.16227	0.970737	1.36977	1.1323	0.95255	1.39362
APOA1BP	1.07932	0.72709	0.732718	1.23564	0.927129	1.06367	1.258	1.20681	0.794121
APOBEC3B	0.0484078	0.103743	0.230943	0.130461	0.146736	0.0543318	0.200877	0.187572	0.0920966
APOBEC3C	1.09273	0.988126	1.08078	0.818567	1.03158	0.869468	0.700855	0.682153	1.20002
APOBEC3D	0.127558	0.0599048	0.100472	0.0889918	0.128159	0.0659743	0.0293277	0.0617931	0.259492
APOBEC3F	0.0782803	0.030715	0	0.070001	0.00791095	0.105672	0.011315	0.00954373	0.0275042
APOBEC3G	0.0516282	0.0285286	0.059438	0.0578281	0.053033	0.0604554	0.0360525	0.0352232	0.0575269
APOC1	0.231507	0.335378	0.256517	0.367294	0.363469	0.26895	0.393005	0.34726	0.124604
APOC1P1	0.0091694	0.0247474	0	0	0	0	0	0.0451463	0
APOE	0.0379123	0.0098946	0	0.202798	0.118592	0.274368	0.252656	0.364911	0.133465
APOL1	0.409185	0.373688	0.514408	0.289388	0.152143	0.423487	0.317934	0.346491	0.70529
APOL2	0.182736	0.188671	0.174481	0.203303	0.182932	0.110259	0.127698	0.161908	0.23525
APOL3	0.107226	0.111244	0.0498839	0.0807328	0.0676049	0.109774	0.0454401	0.0533573	0.285299
APOL6	0.613841	0.47753	0.538682	0.251984	0.200558	0.687019	0.331579	0.39661	0.993311
APOLD1	0.0904712	0.320951	0.476027	0.031026	0.0954722	0.0508459	0.106333	0.218156	0.101592
APOO	0.396348	0.47165	0.378189	0.564339	0.320558	0.315135	0.439686	0.238585	0.137392
APOOL	0.203147	0.129523	0.121492	0.0704949	0.0839223	0.0703322	0.138245	0.154639	0.114545
APOOP5	0	0.00460835	0	0	0	0	0	0	0
APOPT1	1.33454	1.31053	1.61331	0.60453	0.637019	0.745548	0.53498	0.509995	1.26704
APP	1.54089	1.48898	1.87379	0.864901	0.799408	1.20853	0.761561	0.875414	2.13293
APPBP2	0.295233	0.274415	0.347564	0.173052	0.264294	0.339594	0.279276	0.349781	0.647119
APPL1	0.948892	0.993754	0.896929	1.03219	0.944964	0.756767	0.937532	0.892119	0.677469
APPL2	0.0875448	0.153032	0.0766239	0.168049	0.150053	0.186905	0.126631	0.215027	0.226747
APRT	3.08563	3.40533	2.83195	3.49362	2.8792	3.84545	3.69767	3.18032	2.58405
APTX	0.353858	0.341456	0.154146	0.352366	0.49045	0.37488	0.41003	0.380687	0.247584
AQP11	0	0.032027	0	0.00538914	0.0476782	0.0456455	0.0848133	0.0399099	0
AQP3	0.0920849	0.0448636	0.038309	0.0392747	0.0245481	0.123591	0.0114329	0.0611336	0.74762
AQR	0.394345	0.444906	0.778594	0.384872	0.457911	0.482246	0.459344	0.417277	0.291729
AR	0.106892	0.0410403	0.0978022	0	0	0	0	0	0.148681
ARAF	0.27531	0.137995	0.281663	0.163749	0.154125	0.111888	0.10124	0.0928823	0.0507211
ARAP1	0.399453	0.439613	0.471066	0.126293	0.0892384	0.352053	0.290005	0.246214	0.710834
ARAP2	0.314537	0.203133	0.212843	0.366271	0.337692	0.308811	0.37281	0.217101	0.401145
ARAP3	0.199935	0.183024	0.102762	0.0576621	0.118173	0.0708834	0.0965037	0.121087	0.0845768
AREG	0.023589	0.0135584	0.0179224	0.0140138	0.0257682	0	0	0.0205592	0
AREL1	0.508281	0.428268	0.425755	0.186892	0.16846	0.281966	0.226446	0.223677	0.494014
ARF1	5.488	5.4302	5.50728	5.36673	5.95922	5.32721	4.73228	5.24084	4.29932
ARF3	1.11606	1.16672	0.917671	0.764827	0.771441	0.629859	0.717072	0.545834	0.898814
ARF4	1.65716	1.33404	1.28329	1.44106	1.3311	1.51012	1.29298	1.23136	1.89733
ARF5	0.0948746	0.0786276	0.0701685	0.522979	0.554766	0.418741	0.262828	0.249827	0.335658
ARF6	0.326908	0.477382	0.386789	0.511227	0.387181	0.205879	0.305908	0.284522	0.415366
ARFGAP1	0.4693	0.419258	0.431467	0.286635	0.371431	0.52356	0.441522	0.572308	1.03065
ARFGAP2	0.514333	0.558341	0.705106	0.359765	0.416741	0.420166	0.423523	0.449793	0.382319
ARFGAP3	1.01814	0.658215	0.879801	0.406033	0.391707	0.492799	0.333851	0.532378	0.809301
ARFGEF1	0.458161	0.328324	0.374386	0.174127	0.307503	0.339801	0.330976	0.212604	0.938189
ARFGEF2	0.666789	0.486617	0.556451	0.317765	0.483404	0.453967	0.198294	0.427389	0.58694
ARFIP1	0.528157	0.57886	0.763975	0.524486	0.575023	0.462022	0.508012	0.351638	0.419973
ARFIP2	0.205337	0.154631	0.23096	0.0639295	0.202321	0.146788	0.131442	0.0919234	0.357864
ARFRP1	0.324167	0.279593	0.343824	0.419004	0.171039	0.238613	0.222253	0.264893	0.1421
ARG2	0.0156496	0.0682604	0.0872215	0.0141934	0.0368867	0.0818985	0.253834	0.299172	0.120964
ARGLU1	1.76615	1.84466	1.52989	3.53605	1.9924	3.01035	3.06983	2.33788	2.57016
ARHGAP1	0.495419	0.573021	0.292895	0.404573	0.521427	0.295255	0.358603	0.277362	0.424583
ARHGAP10	0.460223	0.362494	0.401546	0.572714	0.488214	0.469749	0.585295	0.273051	0.381296
ARHGAP11A	0.158199	1.79691	1.79501	0.349118	0.73915	0.0367892	0.314979	1.17605	0.0290848
ARHGAP11B	0.0830726	0.281299	0.323961	0.0639879	0.0840968	0.0327339	0.0889402	0.324964	0
ARHGAP12	0.882729	0.478095	0.586542	0.35795	0.39935	0.630777	0.356612	0.407004	1.08516
ARHGAP17	0.0721077	0.0474505	0.134808	0.152114	0.10661	0.0218347	0.0806949	0.0992066	0.180027
ARHGAP18	0.447793	0.489436	0.683567	0.27417	0.30971	0.339597	0.159317	0.222271	0.273231
ARHGAP19	0.0496741	0.14022	0.208475	0.00767758	0.0981081	0.011816	0.0162553	0.0981563	0
ARHGAP21	0.765086	0.821366	0.627875	0.710715	0.756412	0.709591	0.614868	0.786962	0.497704
ARHGAP22	0.0175382	0.0349835	0	0.132846	0.101199	0.0217075	0.0485618	0.0508929	0
ARHGAP24	0.00893022	0.00574953	0	0	0	0.00968663	0.0037867	0	0.0435758
ARHGAP26	0.424767	0.4216	0.33073	0.222922	0.269645	0.181692	0.185011	0.0723406	0.151493
ARHGAP29	4.84331	4.2015	4.03284	4.05547	3.46976	3.41308	3.57489	2.84888	2.08322
ARHGAP32	0.398756	0.23746	0.251283	0.263193	0.340347	0.181592	0.215325	0.251485	0.223604
ARHGAP33	0.00897129	0.0553747	0.134555	0	0.0185412	0	0.00627805	0.00481362	0
ARHGAP35	1.32982	1.08824	1.3386	0.959293	0.914918	0.709397	0.753995	0.927457	1.06286
ARHGAP39	0.0615942	0.0946602	0.161024	0.107503	0.104983	0.0509765	0.125537	0.0930629	0.109726
ARHGAP42	0.111201	0.105402	0.0553177	0.083129	0.0337993	0.155557	0.194815	0.0164119	0.128832
ARHGAP5	1.08407	1.01269	1.05714	0.692738	0.867218	0.909101	0.931401	0.581821	1.22885
ARHGAP8	0.19168	0.149582	0.238178	0.21991	0.141774	0.394555	0.230201	0.118486	0.371937
ARHGDIA	0.969566	1.69649	1.45399	0.419062	0.543559	0.624751	0.875165	1.05021	0.784549
ARHGDIB	4.19966	3.88793	3.85825	3.39211	3.07528	2.69965	2.66482	2.77808	2.38513
ARHGEF10	0.177905	0.264895	0.179792	0.278283	0.160704	0.224081	0.253794	0.212857	0.201477
ARHGEF10L	0.0300353	0.201514	0.0231992	0.0182706	0.035473	0.0979654	0.0473696	0.0419587	0.0643008
ARHGEF11	0.156751	0.133816	0.195802	0.0944926	0.0882557	0.0408395	0.0226366	0.0429755	0.115268
ARHGEF12	0.504486	0.486045	0.51682	0.375719	0.397157	0.432754	0.364453	0.475455	0.565009
ARHGEF16	0.209441	0.15752	0.135865	0.0729256	0.0818825	0.0593584	0.0855094	0.09576	0.21116
ARHGEF17	0.0823902	0.0879778	0.0298312	0.14456	0.131133	0.190905	0.16157	0.204047	0.153959
ARHGEF18	0.47587	0.383765	0.37724	0.230757	0.223928	0.276794	0.224811	0.202605	0.235384
ARHGEF19	0.230386	0.236895	0.257428	0.158579	0.0880551	0.0766578	0.194184	0.120542	0.120976
ARHGEF2	0.223575	0.191278	0.222769	0.111413	0.171402	0.176318	0.100909	0.176025	0.167292
ARHGEF25	0.0244312	0.00678469	0	0.0243008	0.00898608	0.00529326	0.0101263	0.0304271	0.0355078
ARHGEF26	0.150962	0.182849	0.195046	0.275825	0.0714319	0.152084	0.262164	0.132041	0.141974
ARHGEF26-AS1	0.0458084	0.00426011	0.0396873	0	0	0.0380518	0.0543054	0.0285574	0.0465767
ARHGEF28	0.924629	0.600405	0.714754	0.322212	0.358406	0.644768	0.507112	0.534636	0.633672
ARHGEF3	0.364962	0.21392	0.160628	0.0971645	0.0957218	0.262282	0.159478	0.117005	0.43803
ARHGEF33	0.0133645	0.0136239	0.0743308	0.0332526	0.0269653	0.0189833	0.0635563	0.0119438	0.0244838
ARHGEF34P	0.0301556	0.0314349	0	0.0723318	0.0363479	0.0222172	0.0391304	0.0938345	0.147249
ARHGEF35	0.0218334	0.013985	0.0153171	0.0196362	0.023878	0.0360059	0.0222973	0.0624722	0.0426345
ARHGEF37	0.0184748	0.0169361	0	0.00139665	0.0383343	0.121274	0.044366	0.102132	0.0849304
ARHGEF39	0.0336682	0.205528	0.317423	0.0894909	0.173665	0.0134956	0.00513263	0.127637	0
ARHGEF4	0.0652385	0.0468649	0	0.0444312	0.070628	0.0137215	0.0444814	0	0
ARHGEF40	0.0203839	0.00604405	0	0.0902461	0.0166744	0.0293413	0.00945787	0.0324482	0.0636526
ARHGEF5	0.121062	0.124877	0.137128	0.059849	0.124132	0.0587746	0.101638	0.183251	0.127334
ARHGEF7	0.113783	0.232193	0.118205	0.157029	0.179229	0.282215	0.197346	0.202783	0.277272
ARID1A	0.816843	0.816579	0.681516	0.544763	0.358057	0.383451	0.589746	0.524118	0.604076
ARID1B	0.288177	0.262527	0.374421	0.233099	0.189641	0.289913	0.141493	0.203751	0.351869
ARID2	0.324259	0.499164	0.294798	0.301083	0.532261	0.523889	0.473089	0.539148	0.491678
ARID3A	0.10947	0.164337	0.213407	0.0762942	0.132365	0.0886833	0.109382	0.183692	0.262699
ARID3B	0.0308856	0.0818107	0.0955719	0.0663888	0.0797602	0.0398703	0.047739	0.0305118	0.0472764
ARID4A	0.503416	0.465721	0.614612	0.657813	0.911356	0.625087	0.513619	0.581194	0.62535
ARID4B	2.09143	1.30695	1.59237	1.98589	2.28775	2.84624	2.02869	2.1964	2.38276
ARID5A	0.0786819	0.0595349	0	0.0994934	0.0586368	0.0532931	0.0739482	0.0574068	0
ARID5B	0.256327	0.119719	0.0667646	0.128988	0.00796655	1.62143	0.359673	0.225521	1.01236
ARIH1	0.680635	0.524783	0.570825	0.50787	0.544212	0.391574	0.375068	0.482702	0.450931
ARIH2	0.82955	0.927281	0.658109	0.800886	0.770726	0.770601	0.791031	0.614089	0.436283
ARIH2OS	0	0.0196249	0	0.00355858	0.051425	0.0193213	0.0258181	0.0176592	0
ARL1	0.656196	0.589817	0.595932	0.675406	0.536897	0.814349	0.534583	0.538743	0.600059
ARL11	0.0400335	0.0426893	0.0118164	0.0464722	0.0672927	0.132017	0.0429889	0.0789968	0.195863
ARL13B	0.445682	0.762681	0.823729	0.757007	0.474791	0.602678	1.20381	0.887211	0.413005
ARL14	0.376398	0.391969	0.265599	0.304001	0.315962	0.21029	0.235752	0.166975	0.109325
ARL14EP	0.531836	0.390661	0.302188	0.618155	0.523105	0.753287	0.543729	0.477789	0.527861
ARL16	0.548922	0.631924	0.546808	0.948801	0.776177	1.21947	1.18917	0.826802	0.751165
ARL2	0.949795	1.04064	1.1488	1.26778	1.28453	0.829574	1.62728	1.29588	0.51093
ARL2BP	0.411852	0.469797	0.428429	0.382094	0.503812	0.414575	0.432026	0.506343	0.115652
ARL3	0.474565	0.595994	0.648302	0.838114	0.718044	0.763134	0.810401	0.651079	0.622598
ARL4A	0.336948	0.310153	0.228142	0.474898	0.371703	0.864407	0.809897	0.625657	0.71311
ARL4C	2.254	1.76968	1.93093	2.40209	2.39309	1.47416	1.60645	1.40567	1.92687
ARL4D	0.0183391	0.0223849	0.0274525	0.0108449	0.0430302	0.250678	0.120829	0.0923896	0.0330151
ARL5A	0.951731	0.702211	0.675756	1.28605	1.27725	1.12404	1.17275	1.01507	0.71698
ARL5B	0.449958	0.256325	0.23681	0.245592	0.174294	0.21777	0.23348	0.190712	0.327937
ARL6	0.122593	0.0859202	0.135575	0.0573031	0.0740866	0.0717568	0.0267116	0.0548302	0.10571
ARL6IP1	1.84527	6.05428	7.87725	2.23005	6.00753	1.37844	2.02689	7.91586	2.19886
ARL6IP1P2	0.0158901	0.0716187	0.0336576	0.0890958	0.287399	0.00581073	0.00977917	0.0813791	0.104618
ARL6IP1P3	0.0111439	0.0653734	0.117613	0.0496122	0.172298	0	0.015973	0.0166176	0.138772
ARL6IP5	1.17683	0.68197	0.830789	0.542039	0.481672	0.987932	0.492456	0.414417	1.44798
ARL6IP6	0.332021	0.369158	0.330518	0.314521	0.248144	0.156206	0.331077	0.151743	0.189974
ARL8A	0.148482	0.163609	0.183639	0.0873908	0.0368808	0.0772465	0.0421372	0.107758	0.205642
ARL8B	0.874118	0.720608	0.56196	0.555413	0.612406	0.630242	0.501569	0.514278	0.664208
ARMC1	0.463424	0.77884	0.469478	0.524356	0.760802	0.324164	0.586145	0.678079	0.3156
ARMC10	0.632757	0.545993	0.67406	0.852245	0.651172	0.505372	0.566083	0.688314	0.650985
ARMC10P1	0	0.0134581	0.027122	0.016029	0.0168442	0	0	0	0
ARMC2	0.0563748	0.0687272	0.045731	0.0577349	0.13848	0.114184	0.078316	0.0688397	0.0345627
ARMC3	0.0241417	0.0340239	0.0933256	0.016099	0.0044897	0	0	0	0
ARMC5	0.225852	0.244355	0.314698	0.264001	0.186778	0.154676	0.255645	0.264988	0.344684
ARMC6	0.169333	0.215441	0.344669	0.29091	0.338383	0.126388	0.26357	0.227886	0.0859034
ARMC7	0.158494	0.151721	0.223469	0.0981043	0.171979	0.105122	0.104166	0.208044	0.090503
ARMC8	0.371414	0.227877	0.150036	0.214351	0.307588	0.265596	0.329796	0.160418	0.188683
ARMC9	0.123736	0.166593	0.0562948	0.162753	0.15283	0.257304	0.242048	0.106367	0.246337
ARMCX5	0.0333752	0.0714937	0.0883728	0.0170562	0.0167941	0.0673997	0.00699516	0.0322074	0.033909
ARNT	0.152457	0.140274	0.213233	0.111785	0.101122	0.130064	0.04754	0.132325	0.355632
ARNT2	0.0301658	0.0892599	0.127452	0.106551	0.121709	0.0209201	0.0226545	0.0912857	0
ARNTL	0.19507	0.186922	0.166173	0.0603028	0.0812742	0.0326375	0.0325652	0.10799	0.0398242
ARNTL2	0.33208	0.569008	0.621158	0.799971	0.370933	0.382911	0.615229	0.657442	0.545585
ARPC1A	2.51026	2.11816	2.31825	2.74735	2.53615	2.24219	2.55296	2.45608	1.29924
ARPC1B	6.05064	5.51373	4.55353	5.04214	5.21372	5.65871	4.64701	3.18034	6.1958
ARPC2	7.80321	6.38215	7.24985	9.93405	9.0322	9.53932	9.38674	9.46501	5.79276
ARPC3	3.16501	2.43537	2.70478	3.40401	3.63688	4.27735	3.31792	3.69985	3.28856
ARPC3P1	0.00250262	0.0240511	0	0.0277018	0.0128394	0	0	0	0.0300234
ARPC3P2	0.00713203	0.0118245	0.0126768	0	0	0	0	0	0.0833553
ARPC3P5	0	0.0206032	0	0.0102219	0	0	0.0220048	0	0.029964
ARPC4	0.912668	0.852457	1.03873	0.787906	0.625364	0.854058	0.653086	0.703879	1.07475
ARPC5	3.97598	4.8186	5.02429	3.92204	4.39736	5.98202	4.78281	4.69254	4.93685
ARPC5L	2.6008	2.44892	2.03574	3.07172	3.40753	2.24132	3.28344	2.65689	1.77
ARPP19	0.957558	0.988373	0.939018	0.861093	0.847104	0.53148	0.699336	0.672957	0.628616
ARRB1	0.153232	0.086625	0.0780807	0.10523	0.0541406	0.114241	0.0240375	0.0443642	0.247634
ARRB2	0.308038	0.266374	0.324385	0.295607	0.373515	0.382449	0.225747	0.271554	0.73135
ARRDC1	0.632926	0.409398	0.449328	0.290806	0.382964	0.254486	0.227787	0.235578	0.446456
ARRDC2	0.108809	0.167073	0.149494	0.0878461	0.111222	0.105764	0.101154	0.0464787	0.074796
ARRDC3	0.189591	0.0842092	0.12797	0.101146	0.134156	0.18031	0.0588031	0.186695	0.146849
ARRDC4	0.0566508	0.0352928	0.0634138	0.0346857	0.0202197	0.0580121	0.0336102	0.0132348	0.0564756
ARSA	0.0405877	0.0390853	0	0.032886	0	0.0594087	0.0269562	0	0.19873
ARSB	0.0444685	0.0798624	0.154694	0.032769	0.0653489	0.0540784	0.0908917	0.115946	0
ARSD	0.184338	0.206622	0.0980426	0.107167	0.141609	0.31579	0.196077	0.107439	0.504168
ARSI	0.0109439	0.0384279	0.0317219	0.0898016	0.0361479	0.128785	0.0763955	0.0945378	0.0296694
ARSK	0.135172	0.149644	0.0580288	0.140834	0.175216	0.121811	0.222562	0.187819	0.0644731
ARTN	0.104145	0.0870456	0.0347252	0.0835287	0.0187366	0.038938	0.0145548	0.0167172	0.0777053
ARV1	0.164077	0.158452	0.211916	0.143717	0.172527	0.11084	0.149878	0.325867	0.100384
ARVCF	0.0216848	0.0597182	0.0155194	0.0235286	0.0261898	0.0182789	0.0430204	0.0665136	0.0157828
ASAH1	0.790909	0.730586	0.728867	0.658294	0.630613	1.53628	0.767508	0.744065	1.89949
ASAH2B	0.0323691	0.00171194	0.0340391	0.0281972	0.0268367	0.0323068	0.037614	0.0939178	0.0567176
ASAP1	1.9683	1.90696	1.79063	2.16298	1.66603	2.12943	1.90949	1.94403	1.38956
ASAP2	0.934794	0.987274	0.874058	0.242996	0.22956	0.67855	0.606847	0.474167	0.927258
ASAP3	0.0398404	0.0240552	0	0.0238667	0.0538785	0.0556801	0.0525567	0.105545	0.0366796
ASB1	0.455055	0.338139	0.416632	0.324315	0.327639	0.34292	0.545798	0.51949	0.313105
ASB13	0.189088	0.0736946	0.0576649	0.252406	0.180216	0.186977	0.278746	0.227974	0.14081
ASB16-AS1	0.0566331	0.0888038	0.103395	0.066728	0.0431013	0.151113	0.0961503	0.10612	0.0726354
ASB6	0.107417	0.0820255	0.247433	0.101557	0.112406	0.0881382	0.0934188	0.131432	0.0533983
ASB7	0.100931	0.114609	0.137732	0.0563239	0.124304	0.0877964	0.145072	0.111288	0.151024
ASB8	0.242836	0.299088	0.411582	0.284232	0.277113	0.357331	0.345004	0.466795	0.200763
ASB9	0.106986	0.0528671	0.0278056	0.0858886	0.0705343	0.105245	0.0682887	0.123239	0.0735071
ASCC1	0.489757	0.503452	0.49905	0.779445	0.591437	0.70163	0.427501	0.533982	0.503131
ASCC2	0.416439	0.27083	0.353802	0.257076	0.269189	0.262465	0.415128	0.477936	0.266139
ASCC3	0.389801	0.604263	0.388183	0.311878	0.439704	0.276746	0.302472	0.274015	0.36649
ASF1A	0.74504	0.753694	0.924169	0.582005	0.543812	0.506232	0.627912	0.704258	0.469685
ASF1B	0.291283	0.88562	0.52631	0.243475	0.18446	0.0332762	0.471717	0.178855	0.0156923
ASGR1	0.00301477	0.0166916	0	0.00705115	0.00689474	0.0695867	0.0458644	0.0217014	0
ASH1L	0.665217	0.724772	0.896831	0.765471	0.65569	0.808931	0.744596	0.847478	0.745973
ASH1L-AS1	0.0078227	0.0295363	0.0545778	0.0954777	0.0836771	0.0481663	0.0252066	0.0746969	0
ASH2L	0.216124	0.219716	0.236468	0.255426	0.330237	0.249894	0.298253	0.247392	0.306881
ASIC1	0.0702963	0.0119025	0.0362536	0.0181192	0.0331555	0.0444174	0.0141824	0	0
ASIC3	0.00721727	0.0100644	0.0481765	0	0	0.0163649	0	0.0362361	0.0470822
ASL	0.218095	0.21057	0.166149	0.290307	0.196203	0.185901	0.223096	0.179591	0.223302
ASMTL	0.301243	0.173248	0.113085	0.17615	0.134497	0.326542	0.167907	0.263796	0.340961
ASNA1	0.473706	0.458054	0.728978	0.298245	0.30697	0.283771	0.352486	0.532286	0.612929
ASNS	0.647241	0.543496	0.433579	0.265242	0.399119	0.865371	1.94234	2.66048	0.411083
ASNSD1	0.353551	0.480008	0.414233	0.353056	0.318838	0.327955	0.369897	0.32186	0.31762
ASNSP1	0.0110278	0.00522468	0	0	0	0	0	0	0
ASPH	6.30431	6.27148	5.597	5.11471	5.1267	4.94487	5.64967	6.12581	4.52333
ASPHD1	0.0896882	0.081007	0.0600742	0.0998775	0.0995968	0.146048	0.119462	0.0675435	0.131095
ASPM	0.224902	2.61412	3.26948	0.5489	3.84154	0.0980788	0.67301	4.23953	0.123506
ASPSCR1	0.238292	0.503719	0.424875	0.224091	0.396423	0.397506	0.422254	0.528856	0.718335
ASRGL1	0.0695699	0.194682	0.199151	0.228816	0.150528	0.141168	0.248943	0.488642	0.202902
ASS1	0.648427	0.497058	0.378602	0.139929	0.151287	0.563843	0.278341	0.409644	1.61594
ASTE1	0.0703234	0.0219566	0	0.0654911	0.0266751	0.0876808	0.0744727	0.0112237	0.0505351
ASTN2	0.00449604	0.0288538	0	0.0131133	0.011006	0.024826	0.0131828	0.0228302	0
ASUN	1.29407	1.14873	1.32407	1.16408	0.973122	0.691239	0.818463	0.870656	0.82576
ASXL1	0.578883	0.923054	0.809553	0.409706	0.381839	0.362365	0.382256	0.548791	0.512544
ASXL2	0.296863	0.474235	0.661165	0.526016	0.365603	0.512547	0.487919	0.270561	0.426178
ATAD1	0.394577	0.289018	0.410348	0.304798	0.276326	0.338944	0.224752	0.324324	0.517017
ATAD2	1.22126	1.98912	1.12161	2.13097	1.00326	0.234398	1.99809	0.87938	0.170031
ATAD2B	0.228126	0.141281	0.0545778	0.0605237	0.114331	0.0793222	0.0624918	0.0748206	0.151496
ATAD3A	0.417749	0.560202	0.523356	0.436041	0.343164	0.219479	0.344764	0.3291	0.194674
ATAD3B	0.281523	0.394102	0.499537	0.319232	0.325667	0.156407	0.268684	0.184258	0.307145
ATAD3C	0.0338323	0.0231886	0.0340391	0.0227111	0.0398875	0.114126	0.0519758	0.0289745	0.111928
ATAD5	0.367061	0.720455	0.415938	0.78602	0.568932	0.139858	0.847011	0.532789	0.0299884
ATE1	0.199008	0.228484	0.18054	0.219301	0.284747	0.194346	0.220074	0.195341	0.19306
ATF1	0.33556	0.462267	0.662323	0.499358	0.583682	0.414295	0.551171	0.508838	0.283028
ATF2	0.409309	0.595715	0.682357	0.406157	0.291838	0.472743	0.364601	0.617001	0.613771
ATF3	0.197059	0.11245	0.186111	0.110961	0.0842019	0.369975	0.277245	0.150031	0.166473
ATF4	2.88494	3.33645	3.97642	2.83993	3.24963	3.15981	4.45695	4.78343	2.79554
ATF4P3	0.0196782	0.0239762	0.026638	0.0219792	0.0424621	0	0	0	0
ATF4P4	0.0457487	0.0648079	0.0165353	0.0350268	0.0483043	0	0	0	0.162576
ATF5	0.349991	0.500079	0.625092	0.405019	0.435342	0.349234	0.462802	0.462839	0.574445
ATF6	0.774759	0.560394	0.550013	0.619634	0.764963	1.24409	0.879831	0.915409	1.06879
ATF7	0.191979	0.271881	0.234543	0.162973	0.170257	0.13176	0.175391	0.227734	0.127872
ATF7IP	0.21925	0.362423	0.317054	0.229777	0.286713	0.378045	0.230217	0.352115	0.606727
ATG10	0.121716	0.261106	0.291862	0.255484	0.162949	0.29046	0.251027	0.226493	0.338649
ATG12	0.749654	0.658895	0.951622	1.06515	1.27766	0.915492	1.16254	1.08365	0.817237
ATG13	0.367992	0.432945	0.269248	0.268581	0.347936	0.312025	0.228621	0.459889	0.378922
ATG14	0.486796	0.259319	0.502864	0.350539	0.320525	0.526672	0.433504	0.459563	0.687457
ATG16L1	0.398328	0.336671	0.339864	0.293893	0.280173	0.2573	0.159819	0.180291	0.46187
ATG16L2	0.0924953	0.0694848	0.167704	0.0273497	0.0367924	0.0115698	0.0727671	0.0121086	0.0472729
ATG2A	0.185156	0.174136	0.272839	0.0903867	0.184209	0.178439	0.109756	0.137197	0.120674
ATG2B	0.0349933	0.0300759	0.102004	0.00733607	0.0342789	0.0290201	0	0.0108436	0
ATG3	1.44517	1.23058	1.22428	1.51321	1.47451	0.913913	1.6906	1.4118	0.734117
ATG4A	0.167319	0.166478	0.192073	0.197963	0.265541	0.142148	0.149394	0.238199	0.0464227
ATG4B	0.621962	0.73615	0.701149	0.768352	0.52193	0.586433	0.683632	0.897804	0.728479
ATG4C	0.11074	0.16606	0.0947805	0.227536	0.321817	0.145785	0.153119	0.302243	0.0697698
ATG4D	0.183192	0.110148	0.0961407	0.0622595	0.0170852	0.0931016	0.0962496	0.0758288	0
ATG5	0.526872	0.477346	0.810056	0.615114	0.806836	0.605822	0.506263	0.690535	0.443825
ATG7	0.112964	0.192643	0.0792588	0.0956396	0.0803705	0.176709	0.150805	0.112604	0.0773752
ATG9A	0.262748	0.174305	0.390386	0.151394	0.1896	0.20422	0.223767	0.262126	0.253838
ATG9B	0.0568703	0.0133283	0.186124	0	0	0.0982038	0.0196334	0.0127906	0.411054
ATHL1	0.218507	0.20637	0.0161152	0.181069	0.157841	0.515988	0.277518	0.297069	0.382516
ATIC	1.94767	2.2757	2.57626	2.40849	2.63455	2.26251	2.30268	2.41558	1.72481
ATL1	0.0698903	0.0584032	0.0118722	0.00540578	0	0.0466767	0.0108965	0.0175325	0.230695
ATL2	0.245283	0.385698	0.411316	0.145007	0.130888	0.095836	0.111904	0.0899612	0.174376
ATL3	0.998977	1.5542	1.54185	1.10011	1.05404	0.611377	1.09431	1.33346	0.824976
ATM	0.372012	0.196302	0.419561	0.266806	0.161867	0.296818	0.204482	0.30821	0.261382
ATMIN	0.4869	0.374466	0.491363	0.334883	0.444601	0.334274	0.291236	0.3912	0.459965
ATOX1	4.56676	3.63022	4.27068	4.80372	4.23013	4.51618	4.22939	3.75283	3.36564
ATP10D	0.172006	0.333684	0.116141	0.231916	0.090059	0.482604	0.362437	0.140568	0.401462
ATP11A	0.40705	0.471557	0.318409	0.373742	0.454474	0.357869	0.282477	0.227988	0.593371
ATP11B	0.282953	0.334892	0.251773	0.168473	0.108113	0.181107	0.262336	0.31039	0.289314
ATP11C	0.271567	0.295813	0.216672	0.243942	0.356639	0.32071	0.307292	0.204748	0.372561
ATP13A1	0.0987508	0.263525	0.266183	0.0759265	0.128754	0.098593	0.0670375	0.0128539	0.104374
ATP13A2	0.142243	0.125985	0.200561	0.0665156	0.119829	0.0692947	0.0704688	0.0968162	0.177788
[truncated: 16,983 more rows]

## Sheet: 33
Supplementary Data 33. Differentially expressed genes (cluster markers) of PC9 cells in “drug holiday” experiment with erlotinib.
[truncated: 2,536 more rows]

[truncated: 22 more sheets: 34, 35, 36, 37, 38, 39, 40, 41, 42, 43, 44, 45, 46, 47, 48, 49, 50, 51, 52, 53 …]
